# Supplementary material for: Unraveling the Genetic Basis for the Rapid Diversification of Male Genitalia between Drosophila Species
Source: Mol Biol Evol. 2020 Sep 15;38(2):437–48. doi: 10.1093/molbev/msaa232 (PMC7826188; doi:10.1093/molbev/msaa232)
Supplement: msaa232_Supplementary_Data [file msaa232_supplementary_data.zip]

Archive with 12 entries (10 files):
- msaa232_Supplementary_Data/
- msaa232_Supplementary_Data/msaa232-suppl_data/
- msaa232_Supplementary_Data/msaa232-suppl_data/Supplementary Figure 1.docx
- msaa232_Supplementary_Data/msaa232-suppl_data/Supplementary Figure 2.docx
- msaa232_Supplementary_Data/msaa232-suppl_data/Supplementary File 1.xlsx
- msaa232_Supplementary_Data/msaa232-suppl_data/Supplementary File 2.xlsx
- msaa232_Supplementary_Data/msaa232-suppl_data/Supplementary File 3.xlsx
- msaa232_Supplementary_Data/msaa232-suppl_data/Supplementary File 4.xlsx
- msaa232_Supplementary_Data/msaa232-suppl_data/Supplementary File 5_corrected.xlsx
- msaa232_Supplementary_Data/msaa232-suppl_data/Supplementary File 6_corrected.xlsx
- msaa232_Supplementary_Data/msaa232-suppl_data/Supplementary File 7.xlsx
- msaa232_Supplementary_Data/msaa232-suppl_data/Supportive text.docx
