# Supplementary material for: Unraveling the Genetic Basis for the Rapid Diversification of Male Genitalia between Drosophila Species
Source: Mol Biol Evol. 2020 Sep 15;38(2):437–48. doi: 10.1093/molbev/msaa232 (PMC7826188; doi:10.1093/molbev/msaa232)
Supplement: msaa232_Supplementary_Data [file msaa232_supplementary_data.zip › msaa232_Supplementary_Data/msaa232-suppl_data/Supplementary File 4.xlsx]

## Sheet: S4A
S4A. RNA-seq of Dmau D1 and Dsim w501 developing male genitalia
Gene information							Raw read counts						Transcripts per million (TPM)						Differential expression analysis (Dmau versus Dsim)
Fbgn	symbol	chromosome	LhsR6.24	RhsR6.24	Gene_length_Ds	Gene_length_Dm	Ds_R1	Ds_R2	Ds_R3	Dm_R1	Dm_R2	Dm_R3	Ds_R1_TPM	Ds_R2_TPM	Ds_R3_TPM	Dm_R1_TPM	Dm_R2_TPM	Dm_R3_TPM	baseMean	log2FoldChange	lfcSE	stat	pvalue	padj
FBgn0000008	a	2R	22172834	22136968	3982	3972	3050	2762	4252	2776	3934	5129	23.9	29.5	32.5	23.5	28.8	36.1	3562.68	-0.024	0.173	-0.141	0.888	0.985
FBgn0000014	abd-A	3R	16830049	16807214	1767	1767	639	1089	871	291	494	775	11.3	26.2	15	5.5	8.1	12.3	711.814	1.031	0.407	2.53	0.011	0.079
FBgn0000015	Abd-B	3R	16972236	16927212	1487	1494	7980	5947	8801	6428	9165	11277	167.7	170	180.4	144.9	178.6	210.9	8083.89	-0.031	0.146	-0.211	0.833	0.977
FBgn0000017	Abl	3L	16647882	16615866	5194	5191	3129	2839	4703	2750	3949	5633	18.8	23.2	27.6	17.8	22.1	30.3	3727.93	0	0.21	-0.002	0.999	1
FBgn0000018	abo	2L	10975293	10973443	1620	1620	395	284	394	457	592	707	7.6	7.5	7.4	9.5	10.6	12.2	457.632	-0.502	0.178	-2.819	0.005	0.04
FBgn0000022	ac	X	370947	370031	605	600	280	160	238	185	242	284	14.5	11.2	12	10.4	11.7	13.2	227.84	0.135	0.263	0.511	0.609	0.899
FBgn0000024	Ace	3R	13259517	13222951	1950	1950	380	258	406	108	232	237	6.1	5.6	6.3	1.9	3.5	3.4	270.226	1.068	0.325	3.288	0.001	0.011
FBgn0000028	acj6	X	15379064	15350239	1191	1191	6	0	6	21	0	2	0.2	0	0.2	0.6	0	0	5.854	-0.995	2.393	-0.416	0.678	0.932
FBgn0000032	Acph-1	3R	29993411	29991144	1368	1368	887	723	1046	913	953	1017	20.3	22.5	23.3	22.5	20.3	20.8	913.454	0.072	0.105	0.683	0.494	0.83
FBgn0000036	ChRalpha1	3R	24457157	24393896	1806	1804	8	0	12	2	0	0	0.1	0	0.2	0	0	0	3.53	3.24	2.972	1.09	0.276	0.634
FBgn0000037	mAChR-A	2R	24390294	24378630	2417	2418	4	6	10	8	33	36	0.1	0.1	0.1	0.1	0.4	0.4	14.938	-1.716	0.94	-1.827	0.068	0.28
FBgn0000038	ChRbeta1	3L	4435993	4429349	1566	1566	6	14	4	2	16	2	0.1	0.4	0.1	0	0.3	0	7.769	0.594	1.419	0.419	0.676	0.931
FBgn0000039	ChRalpha2	3R	24491147	24485428	1731	1731	4	8	4	4	1	0	0.1	0.2	0.1	0.1	0	0	3.879	1.865	1.778	1.049	0.294	0.655
FBgn0000043	Act42A	2R	6015689	6013910	1131	1131	40797	29264	39838	37546	43577	48889	1127.4	1099.7	1073.6	1118.3	1121.7	1207.9	39406.2	-0.04	0.092	-0.428	0.669	0.928
FBgn0000044	Act57B	2R	20946431	20944021	1131	1131	27677	22222	31855	32223	37923	44136	764.9	835	858.4	959.8	976.2	1090.5	31938.1	-0.282	0.059	-4.754	0	0
FBgn0000045	Act79B	3L	21987190	21985210	1131	1131	4840	3409	5743	6106	7404	7357	133.8	128.1	154.8	181.9	190.6	181.8	5656.86	-0.396	0.096	-4.115	0	0.001
FBgn0000046	Act87E	3R	13428375	13425983	1131	1131	53853	43694	59628	55222	69755	81015	1488.2	1641.9	1606.9	1644.8	1795.5	2001.7	59306.4	-0.181	0.087	-2.087	0.037	0.185
FBgn0000047	Act88F	3R	15442177	15439969	1131	1131	9790	7227	10239	6188	7479	8577	270.5	271.6	275.9	184.3	192.5	211.9	8217.97	0.496	0.087	5.717	0	0
FBgn0000052	ade2	2L	6046050	6041181	4065	4065	2467	2181	3195	2178	2600	3585	19	22.8	24	18	18.6	24.6	2654.7	0.116	0.143	0.814	0.416	0.776
FBgn0000053	ade3	2L	7023898	7014623	4062	4062	1441	1165	2138	2637	2529	3235	11.1	12.2	16	21.9	18.1	22.3	2116.82	-0.651	0.146	-4.449	0	0
FBgn0000054	Adf1	2R	6662265	6668085	825	825	3289	2440	3363	3074	3465	3510	124.6	125.7	124.2	125.5	122.3	118.9	3157.69	0.051	0.098	0.519	0.604	0.897
FBgn0000055	Adh	2L	14618902	14615552	771	771	749	1080	1785	1047	762	1049	30.4	59.5	70.6	45.7	28.8	38	1074.57	0.508	0.318	1.598	0.11	0.378
FBgn0000056	Adhr	2L	14618902	14615552	819	819	19	6	11	29	22	32	0.7	0.3	0.4	1.2	0.8	1.1	19.111	-1.027	0.732	-1.403	0.16	0.476
FBgn0000057	adp	2R	18154060	18151704	1887	1887	1130	801	1355	1076	1164	1325	18.7	18	21.9	19.2	18	19.6	1122.26	0.065	0.111	0.585	0.559	0.869
FBgn0000061	al	2L	387439	378112	1233	1233	300	920	447	346	279	535	7.6	31.7	11	9.5	6.6	12.1	495.851	0.848	0.552	1.538	0.124	0.408
FBgn0000063	Mps1	3R	17673828	17671271	2024	2030	539	483	731	502	450	553	8.3	10.1	11	8.3	6.5	7.6	540.718	0.405	0.166	2.447	0.014	0.093
FBgn0000064	Ald	3R	26261591	26254069	1092	1092	7820	6785	13377	8609	8672	10156	223.8	264.1	373.4	265.6	231.2	259.9	9061.72	0.192	0.16	1.195	0.232	0.58
FBgn0000071	Ama	3R	6765261	6762593	1015	1015	1628	2023	2708	1203	1062	1479	50.1	84.7	81.3	39.9	30.5	40.7	1703.51	0.967	0.213	4.531	0	0
FBgn0000075	amd	2L	19114110	19110154	1533	1533	437	246	514	273	638	385	8.9	6.8	10.2	6	12.1	7	405.053	0.056	0.369	0.153	0.879	0.984
FBgn0000077	amx	X	9247336	9245915	858	852	804	565	664	813	940	886	29.3	28	23.6	32.1	32.1	29.1	770.444	-0.171	0.195	-0.877	0.38	0.745
FBgn0000078	Amy-d	2R	17126369	17124764	1090	1090	0	2	2	2	5	2	0	0.1	0.1	0.1	0.1	0.1	2.122	-0.946	1.905	-0.496	0.62	0.904
FBgn0000083	AnxB9	3R	21070917	21065241	975	975	10753	8341	12178	14320	15615	16979	344.7	363.6	380.7	494.8	466.2	486.6	12738.9	-0.393	0.052	-7.507	0	0
FBgn0000084	AnxB10	X	20173514	20171445	957	957	3418	2594	3693	3357	3804	3570	111.6	115.2	117.6	118.2	115.7	104.2	3372.04	0.044	0.106	0.416	0.677	0.932
FBgn0000092	CG2650	X	2693886	2692732	783	783	8	27	59	45	78	47	0.3	1.5	2.3	1.9	2.9	1.7	42.299	-0.712	0.805	-0.885	0.376	0.741
FBgn0000094	Anp	3R	30210382	30209948	174	174	0	0	0	0	0	0	0	0	0	0	0	0	0	NA	NA	NA	NA	NA
FBgn0000097	aop	2L	2178754	2156484	2217	2208	4235	3944	6322	3998	6039	7998	59.7	75.6	86.9	61	79.6	101.2	5267.48	-0.105	0.199	-0.527	0.598	0.893
FBgn0267978	ap	2R	5727525	5706202	1410	1410	2490	1649	2512	1920	2918	3061	55.2	49.7	54.3	45.9	60.2	60.7	2373.35	-0.045	0.165	-0.273	0.785	0.969
FBgn0000100	RpLP0	3L	22077487	22075867	855	855	65580	49933	66034	62888	72944	79613	2397.3	2482	2354	2477.8	2483.7	2602	65293.4	-0.043	0.081	-0.53	0.596	0.891
FBgn0000108	Appl	X	579044	530501	2658	2658	549	438	737	533	792	1277	6.5	7	8.5	6.8	8.7	13.4	692	-0.379	0.284	-1.334	0.182	0.514
FBgn0000109	Aprt	3L	1885019	1883795	549	549	733	524	578	821	1074	984	41.7	40.6	32.1	50.4	57	50.1	771.875	-0.435	0.213	-2.042	0.041	0.2
FBgn0000114	bru1	2L	12313438	12175004	1732	1731	154	179	598	455	29	55	2.8	4.4	10.5	8.9	0.5	0.9	245.357	0.769	1.035	0.743	0.457	0.806
FBgn0000115	Arl1	3L	15984362	15983135	540	540	2009	1371	1889	1992	2273	2325	116.3	107.9	106.6	124.3	122.5	120.3	1947.3	-0.127	0.129	-0.982	0.326	0.69
FBgn0000116	Argk	3L	9066027	9048781	1677	1686	75795	56668	72636	98365	141702	147400	1412.6	1436.1	1320.1	1965.4	2446.8	2443.1	95635.6	-0.703	0.132	-5.337	0	0
FBgn0000117	arm	X	1900646	1891401	2532	2532	45945	34581	48254	37762	48966	62160	567.1	580.4	580.9	502.4	563	686	45421.3	0.004	0.124	0.031	0.976	0.996
FBgn0000119	arr	2R	13483229	13453640	4845	4845	7047	5174	7628	6366	8716	12082	45.5	45.4	48	44.3	52.4	69.7	7610.27	-0.237	0.169	-1.4	0.162	0.478
FBgn0000120	Arr1	2L	18081307	18078269	1095	1095	0	0	0	0	0	0	0	0	0	0	0	0	0	NA	NA	NA	NA	NA
FBgn0000121	Arr2	3L	8648936	8647261	1206	1206	30	10	13	150	148	127	0.8	0.4	0.3	4.2	3.6	2.9	75.672	-2.821	0.565	-4.991	0	0
FBgn0000137	ase	X	463176	460747	1461	1461	26	12	24	24	20	18	0.6	0.3	0.5	0.6	0.4	0.3	20.455	0.152	0.641	0.238	0.812	0.973
FBgn0000139	ash2	3R	24653376	24650125	1031	1031	1646	1275	1576	1623	1841	1931	49.9	52.6	46.6	53	52	52.3	1631.4	-0.057	0.124	-0.455	0.649	0.918
FBgn0000140	asp	3R	24760513	24753849	5865	5865	898	525	1116	815	647	1016	4.8	3.8	5.8	4.7	3.2	4.8	818.678	0.198	0.242	0.819	0.413	0.773
FBgn0000146	aub	2L	11001476	10997819	2612	2612	111	118	152	101	110	104	1.3	1.9	1.8	1.3	1.2	1.1	116.472	0.471	0.284	1.66	0.097	0.349
FBgn0000147	aurA	3R	11964826	11963124	1236	1236	335	248	434	615	394	502	8.5	8.5	10.7	16.8	9.3	11.3	413.651	-0.416	0.287	-1.449	0.147	0.452
FBgn0000150	awd	3R	31746077	31745172	507	507	32870	22335	28862	30910	34321	30398	2026.3	1872.2	1735.1	2053.8	1970.7	1675.5	29744	0.007	0.153	0.046	0.964	0.993
FBgn0000152	Axs	X	16683895	16680089	1941	1941	1444	1129	1701	1781	2141	2422	23.3	24.7	26.7	30.9	32.1	34.9	1724.26	-0.373	0.084	-4.461	0	0
FBgn0000153	b	2L	13823979	13821248	1731	1728	455	35	54	98	199	131	8.2	0.9	1	1.9	3.4	2.1	161.282	0.541	0.953	0.568	NA	NA
FBgn0000157	Dll	2R	24835667	24814822	1044	1044	409	294	445	403	477	578	12.2	12	13	13	13.3	15.5	424.914	-0.146	0.155	-0.943	0.346	0.712
FBgn0000158	bam	3R	25245057	25243039	1329	1326	14	8	8	8	2	34	0.3	0.3	0.2	0.2	0	0.7	11.798	-0.259	1.225	-0.212	0.832	0.977
FBgn0000163	baz	X	17200728	17160006	3161	3163	2141	1867	2868	1968	2346	3492	21.2	25.1	27.7	21	21.6	30.9	2392.48	0.026	0.172	0.149	0.882	0.985
FBgn0000166	bcd	3R	6759466	6755842	1485	1479	0	0	0	0	0	2	0	0	0	0	0	0	0.278	-1.519	4.051	-0.375	0.708	NA
FBgn0000173	ben	X	13999805	13996345	456	456	4684	3859	5011	4492	5230	5508	321.1	359.7	334.9	331.8	333.9	337.5	4749.11	0.036	0.081	0.444	0.657	0.923
FBgn0000179	bi	X	4485647	4412856	1788	1789	1193	887	1259	1018	1363	2062	20.9	21.1	21.5	19.2	22.2	32.2	1260.68	-0.19	0.217	-0.874	0.382	0.746
FBgn0000180	bib	2L	9995538	9984645	1994	1994	709	547	928	986	1006	1419	11.1	11.7	14.2	16.7	14.7	19.9	903.03	-0.454	0.156	-2.899	0.004	0.033
FBgn0000181	bic	2R	12871794	12870249	510	510	12196	8079	11526	11436	13226	14422	747.4	673.2	688.8	755.4	755	790.2	11618.4	-0.1	0.111	-0.902	0.367	0.732
FBgn0000182	BicC	2L	16048757	16042047	2718	2718	30	50	235	354	2	14	0.3	0.8	2.6	4.4	0	0.1	114.435	-0.315	1.519	-0.208	0.835	0.977
FBgn0000183	BicD	2L	17473215	17459605	2415	2415	5941	4572	6769	4850	7093	8545	76.9	80.5	85.4	67.7	85.5	98.9	6155.18	-0.035	0.148	-0.234	0.815	0.973
FBgn0000206	boss	3R	25966948	25961994	2691	2691	161	98	137	188	203	260	1.9	1.5	1.6	2.4	2.2	2.7	169.683	-0.514	0.266	-1.936	0.053	0.238
FBgn0283451	br	X	1664869	1575132	2698	2675	113	130	472	108	52	60	1.3	2	5.3	1.4	0.6	0.6	153.043	1.758	0.648	2.714	0.007	0.052
FBgn0000212	brm	3L	15982869	15970082	4977	4977	10707	9299	12909	9220	11941	15810	67.2	79.4	79.1	62.4	69.8	88.8	11438.9	0.048	0.135	0.357	0.721	0.949
FBgn0000216	Brd	3L	14973198	14972667	246	243	100	66	92	154	108	48	12.7	11.4	11.4	21.3	12.9	5.5	95.431	-0.129	0.598	-0.215	0.83	0.976
FBgn0000221	brn	X	4105791	4104342	978	978	238	159	373	305	406	406	7.6	6.9	11.6	10.5	12.1	11.6	303.114	-0.378	0.262	-1.444	0.149	0.455
FBgn0000227	Bsg25A	2L	4684461	4683052	1090	1090	0	0	0	0	0	2	0	0	0	0	0	0.1	0.278	-1.519	4.051	-0.375	0.708	NA
FBgn0000228	Bsg25D	2L	5278548	5271728	3354	3351	1667	1527	2066	1466	1823	2378	15.5	19.3	18.8	14.7	15.8	19.8	1794.62	0.107	0.143	0.75	0.453	0.804
FBgn0000229	bsk	2L	10250501	10247502	1119	1119	3328	2454	3207	2987	3824	3837	93	93.2	87.4	89.9	99.5	95.8	3229.95	-0.039	0.119	-0.325	0.745	0.958
FBgn0000233	btd	X	9697558	9694186	1805	1893	750	644	630	595	814	926	13	15.2	10.6	10.6	12.5	13.7	721.591	0.033	0.225	0.146	0.884	0.985
FBgn0000239	bur	2L	21179683	21174182	2052	2052	3097	2505	3744	3081	3467	4516	47.2	51.9	55.6	50.6	49.2	61.5	3335.76	-0.042	0.101	-0.418	0.676	0.931
FBgn0000241	bw	2R	23538499	23527805	2034	2034	6	86	68	18	6	12	0.1	1.8	1	0.3	0.1	0.2	35.518	2.389	1.112	2.148	0.032	0.166
FBgn0000244	by	3R	9533011	9528238	2145	2145	1573	1462	2332	1912	1958	2789	22.9	29	33.1	30	26.6	36.3	1958.33	-0.116	0.156	-0.746	0.456	0.805
FBgn0000246	c(3)G	3R	15792579	15789473	2235	2229	573	442	620	494	707	713	8	8.4	8.5	7.5	9.2	8.9	581.626	-0.023	0.16	-0.141	0.888	0.985
FBgn0000247	ca	3R	29815047	29806811	5888	5889	1816	1502	2336	1419	2131	3015	9.6	10.8	12.1	8.1	10.5	14.3	1983.01	0	0.215	0.002	0.999	1
FBgn0000250	cact	2L	16326207	16313036	1503	1503	5133	4324	5633	5439	6234	7305	106.7	122.3	114.2	121.9	120.7	135.8	5588.73	-0.122	0.081	-1.516	0.13	0.419
FBgn0000251	cad	2L	20783135	20770731	1323	1323	4117	2864	4114	3496	4815	5408	97.3	92	94.8	89	106	114.2	4050.47	-0.099	0.135	-0.738	0.46	0.808
FBgn0000253	Cam	2R	12278809	12259398	448	448	12472	9920	15078	9803	13019	12176	870.1	941.1	1025.8	737.1	846	759.5	11967.1	0.29	0.093	3.102	0.002	0.019
FBgn0000256	capu	2L	3902860	3872646	4063	4059	4850	4063	5210	3991	4480	6161	37.3	42.5	39.1	33.1	32.1	42.4	4741.03	0.166	0.128	1.297	0.195	0.534
FBgn0000257	car	X	19569401	19566019	1920	1920	850	839	1139	943	1042	1316	13.8	18.6	18.1	16.5	15.8	19.2	1006.31	-0.016	0.139	-0.117	0.907	0.988
FBgn0000259	CkIIbeta	X	11801587	11792533	708	708	4196	3230	4576	3426	4505	5025	185.2	193.9	197	163	185.2	198.3	4099.46	0.095	0.102	0.934	0.35	0.715
FBgn0000261	Cat	3L	18828188	18822604	1521	1521	48346	35984	46647	40123	61155	66218	993.5	1005.5	934.7	888.7	1170.5	1216.6	48753	-0.136	0.15	-0.907	0.364	0.729
FBgn0000273	Pka-C1	2L	9699297	9682315	1062	1062	1475	1264	1792	1205	1987	2530	43.4	50.6	51.4	38.2	54.5	66.6	1664.27	-0.114	0.217	-0.525	0.6	0.894
FBgn0000274	Pka-C2	3R	30697138	30695537	1065	1065	11	32	129	159	14	0	0.3	1.3	3.7	5	0.4	0	57.649	-0.08	1.742	-0.046	0.963	0.993
FBgn0000277	CecA2	3R	30212568	30212156	192	192	427	32	55	145	132	66	69.5	7.1	8.7	25.4	20	9.6	144.672	0.727	0.981	0.741	0.459	0.806
FBgn0000278	CecB	3R	30213797	30213315	192	192	1246	337	634	166	348	166	202.8	74.6	100.6	29.1	52.8	24.2	491.387	1.877	0.527	3.561	0	0.005
FBgn0000279	CecC	3R	30216938	30216484	192	192	2999	1216	1855	597	1135	704	488.2	269.2	294.5	104.7	172.1	102.5	1441.53	1.507	0.364	4.138	0	0.001
FBgn0000283	Cp190	3R	15275241	15270432	3296	3291	5895	5212	7436	5309	6365	7589	55.9	67.2	68.8	54.3	56.3	64.4	6219.85	0.149	0.087	1.714	0.087	0.328
FBgn0000286	Cf2	2L	4883107	4876891	1524	1524	560	518	813	496	678	811	11.5	14.4	16.3	11	13	14.9	633.957	0.131	0.184	0.715	0.475	0.818
FBgn0000287	salr	2L	11373636	11358873	3813	3825	5764	4007	6289	5036	6532	9134	47.2	44.7	50.3	44.4	49.7	66.7	5958.04	-0.158	0.164	-0.966	0.334	0.699
FBgn0000289	cg	2R	14182838	14173693	2466	2504	4372	3573	5569	3558	4686	6330	55.4	61.6	68.8	47.9	54.5	70.6	4583.93	0.098	0.153	0.644	0.52	0.847
FBgn0000299	Col4a1	2L	5037279	5029609	5331	5331	6127	8535	12233	3876	5779	6472	35.9	68	69.9	24.5	31.6	33.9	7200.54	0.95	0.239	3.973	0	0.001
FBgn0000303	ChAT	3R	18732344	18705501	2166	2166	11	21	34	33	28	37	0.2	0.4	0.5	0.5	0.4	0.5	26.679	-0.392	0.649	-0.604	0.546	0.862
FBgn0000307	chif	2L	16352628	16342430	5124	5124	3360	2944	4214	3081	4316	5666	20.5	24.4	25.1	20.3	24.5	30.9	3837.06	-0.096	0.164	-0.588	0.557	0.868
FBgn0000308	chic	2L	5981018	5972115	381	381	18337	14039	19964	21877	24472	24943	1504.3	1566	1597.1	1934.3	1869.9	1829.4	20236.5	-0.253	0.07	-3.599	0	0.004
FBgn0267435	chp	3R	31210730	31204180	4015	4015	381	90	158	152	113	154	3	1	1.2	1.3	0.8	1.1	174.967	0.759	0.575	1.32	0.187	0.521
FBgn0000316	cin	X	258469	255674	1806	1806	1695	1262	1552	1700	2069	2285	29.3	29.7	26.2	31.7	33.4	35.4	1731.12	-0.213	0.137	-1.546	0.122	0.403
FBgn0000317	ck	2L	15057862	15044963	6504	6504	10165	8445	13184	6384	11707	14238	48.8	55.2	61.8	33.1	52.4	61.2	10454	0.193	0.218	0.883	0.377	0.742
FBgn0000318	cl	2L	5521382	5520135	381	381	3636	2552	3282	3823	4173	3728	298.3	284.7	262.6	338	318.9	273.4	3499.52	-0.115	0.159	-0.722	0.47	0.814
FBgn0000319	Chc	X	15835490	15827986	5037	5037	32700	27347	39146	27933	36417	48420	202.9	230.7	236.9	186.8	210.5	268.6	34636.9	0.029	0.133	0.215	0.83	0.976
FBgn0000320	eya	2L	6546976	6527447	2316	2313	1339	849	1224	1315	1679	1934	18.1	15.6	16.1	19.2	21.1	23.4	1354.99	-0.326	0.163	-2.009	0.045	0.212
FBgn0000326	clt	2R	21619079	21617061	1689	1689	1099	1054	1479	995	1150	1162	20.3	26.5	26.7	19.8	19.8	19.2	1151.36	0.33	0.121	2.722	0.006	0.051
FBgn0000330	cm	X	7011145	7009006	1248	1248	2269	1884	2292	2386	3080	3093	56.8	64.2	56	64.4	71.8	69.3	2462.87	-0.197	0.122	-1.618	0.106	0.369
FBgn0000337	cn	2R	7785067	7782797	1345	1344	133	51	105	132	175	95	3.1	1.6	2.4	3.3	3.8	2	112.906	-0.327	0.487	-0.672	0.502	0.834
FBgn0000339	cni	2L	16310726	16309292	435	435	1493	1025	1455	1388	1626	1594	107.3	100.1	101.9	107.5	108.8	102.4	1411.8	-0.021	0.131	-0.158	0.874	0.983
FBgn0000346	comt	X	13262488	13259021	2234	2234	430	426	668	391	541	553	6	8.1	9.1	5.9	7.1	6.9	494.606	0.232	0.193	1.2	0.23	0.577
FBgn0000351	cort	2L	6676635	6674682	1452	1452	10	21	27	72	38	27	0.2	0.6	0.6	1.7	0.8	0.5	32.357	-1.094	0.78	-1.402	0.161	0.477
FBgn0000352	cos	2R	7387115	7382176	3600	3600	2384	1876	2733	2366	2863	3931	20.7	22.1	23.1	22.1	23.2	30.5	2626.32	-0.18	0.14	-1.279	0.201	0.541
FBgn0000355	Cp15	3L	8729066	8728481	339	327	0	2	0	4	2	4	0	0.3	0	0.4	0.2	0.3	1.989	-1.92	2.422	-0.793	0.428	0.784
FBgn0000356	Cp16	3L	8732599	8731944	417	417	6	5	6	0	0	0	0.4	0.5	0.4	0	0	0	3.03	5.151	2.481	2.076	0.038	0.189
FBgn0000357	Cp18	3L	8727613	8726791	519	519	12	16	14	8	0	6	0.7	1.3	0.8	0.5	0	0.3	9.878	1.793	1.372	1.306	0.191	0.529
FBgn0000358	Cp19	3L	8730604	8729865	521	521	0	0	0	0	0	0	0	0	0	0	0	0	0	NA	NA	NA	NA	NA
FBgn0000359	Cp36	X	8480523	8479319	849	855	6	4	2	0	0	0	0.2	0.2	0.1	0	0	0	2.22	4.7	2.839	1.656	0.098	0.351
FBgn0000360	Cp38	X	8483311	8481837	921	921	2	5	2	0	0	0	0.1	0.2	0.1	0	0	0	1.734	4.34	3.083	1.407	0.159	NA
FBgn0000370	crc	2L	21319527	21310866	1149	1146	37563	28427	40909	34733	44828	48040	1021.8	1051.5	1085.2	1021	1138.8	1171.4	38402.1	-0.054	0.081	-0.664	0.507	0.837
FBgn0000376	crm	X	2738773	2734248	2928	2934	815	665	959	613	797	1036	8.7	9.7	10	7	7.9	9.9	802.111	0.207	0.164	1.256	0.209	0.552
FBgn0000377	crn	X	2249983	2247594	2105	2109	2590	1858	2872	2551	2664	2906	38.5	37.5	41.6	40.7	36.8	38.5	2538.3	0.036	0.092	0.387	0.699	0.94
FBgn0000382	csw	X	2115701	2094234	2835	2816	1275	1167	2018	1213	1789	2482	14.1	17.5	21.7	14.5	18.5	24.6	1605.84	-0.094	0.23	-0.41	0.682	0.933
FBgn0000392	cup	2L	6674780	6663664	3336	3339	360	285	1224	1066	165	156	3.4	3.6	11.2	10.8	1.4	1.3	537.935	0.407	0.855	0.476	0.634	0.91
FBgn0000394	cv	X	5693084	5690002	774	774	2101	1514	2144	2061	2331	2459	84.8	83.1	84.4	89.7	87.7	88.8	2071.78	-0.055	0.1	-0.556	0.578	0.88
FBgn0000395	cv-2	2R	21379464	21355015	2256	2256	3054	3638	6064	5587	5757	7598	42.3	68.5	81.9	83.4	74.3	94.1	5131.13	-0.384	0.207	-1.859	0.063	0.266
FBgn0000404	CycA	3L	11833578	11826719	1473	1473	3291	2239	3596	3815	3924	4643	69.8	64.6	74.4	87.2	77.6	88.1	3504.87	-0.255	0.102	-2.502	0.012	0.084
FBgn0000405	CycB	2R	22806948	22803521	1593	1593	2203	1098	2555	2755	2097	2677	43.2	29.3	48.9	58.3	38.3	47	2174.61	-0.22	0.25	-0.878	0.38	0.745
FBgn0000406	Cyt-b5-r	2L	16790721	16788774	1311	1311	75	163	208	170	231	213	1.8	5.3	4.8	4.4	5.1	4.5	173.865	-0.251	0.451	-0.557	0.578	0.879
FBgn0284248	Cyt-c-p	2L	16722644	16719932	327	327	832	580	985	1184	1148	1007	79.5	75.4	91.8	122	102.2	86.1	939.087	-0.315	0.195	-1.615	0.106	0.37
FBgn0000411	D	3L	14178620	14175610	1149	1149	2130	1343	1972	2187	2931	3309	57.9	49.7	52.3	64.1	74.3	80.5	2246.18	-0.426	0.159	-2.681	0.007	0.056
FBgn0000412	D1	3R	9240654	9238083	922	928	12866	8989	12994	14339	14738	16564	436.1	414.3	429.5	520.5	462.3	498.8	13183.1	-0.198	0.096	-2.067	0.039	0.192
FBgn0267821	da	2L	10393228	10388105	2139	2142	3671	3081	4748	3376	4564	5460	53.6	61.2	67.7	53.1	62	71.2	4061.1	-0.018	0.127	-0.138	0.89	0.986
FBgn0000414	Dab	3L	16724575	16712126	7070	7074	2374	2184	3249	1934	2809	4388	10.5	13.1	14	9.2	11.6	17.3	2748.41	-0.002	0.235	-0.009	0.993	0.998
FBgn0000416	Sap-r	3R	30889062	30883464	2851	2851	28098	26880	37925	25217	31913	37117	308	400.7	405.4	298	325.9	363.8	30814.6	0.186	0.106	1.757	0.079	0.309
FBgn0000422	Ddc	2L	19120306	19116483	1533	1533	1610	328	571	547	349	493	32.8	9.1	11.4	12	6.6	9	655.551	1.019	0.563	1.811	0.07	0.286
FBgn0000426	SmF	2R	12184310	12183844	267	267	1135	831	1137	1030	1096	973	132.9	132.3	129.8	130	119.5	101.8	1030.08	0.189	0.167	1.13	0.258	0.612
FBgn0000427	37226	X	7873222	7867161	3229	3229	0	0	0	0	0	0	0	0	0	0	0	0	0	NA	NA	NA	NA	NA
FBgn0000439	Dfd	3R	6802428	6791836	1749	1749	317	193	290	197	225	298	5.7	4.7	5.1	3.8	3.7	4.8	250.63	0.354	0.239	1.482	0.138	0.436
FBgn0000442	Pkg21D	2L	790798	786153	2307	2304	0	6	28	5	0	2	0	0.1	0.4	0.1	0	0	6.595	2.268	2.272	0.998	0.318	0.682
FBgn0000447	Dhod	3R	8652916	8651391	1218	1218	3513	2547	3535	3317	3508	3647	90.1	88.9	88.5	91.7	83.8	83.7	3313.46	0.066	0.107	0.622	0.534	0.856
FBgn0000448	Hr3	2R	10237348	10203995	2605	2605	6557	5487	8396	3184	8451	7690	78.7	89.5	98.2	41.2	94.4	82.5	6504.92	0.3	0.291	1.029	0.303	0.667
FBgn0000449	dib	3L	4064551	4062292	1462	1462	99	46	34	81	80	64	2.1	1.3	0.7	1.9	1.6	1.2	67.614	-0.118	0.609	-0.194	0.846	0.978
FBgn0000451	ect	3L	10201837	10190276	1252	1252	6428	8336	13934	3558	7185	3729	160.5	283	339.2	95.7	167.1	83.2	7242.08	1.163	0.331	3.511	0	0.006
FBgn0000454	Dip-B	3R	13785676	13782288	1515	1515	16518	14603	22552	10795	17280	13158	340.8	409.7	453.7	240	332.1	242.7	15765.3	0.569	0.169	3.367	0.001	0.009
FBgn0000455	Dip-C	3R	12413759	12411809	1475	1475	1759	1304	1790	2069	2255	2426	37.3	37.6	37	47.3	44.5	46	1898.71	-0.279	0.101	-2.772	0.006	0.046
FBgn0000459	disco	X	16216750	16210598	1713	1713	1968	1327	2188	1438	2012	2454	35.9	32.9	38.9	28.3	34.2	40	1856.88	0.093	0.165	0.567	0.571	0.875
FBgn0000463	Dl	3R	19326217	19302731	2505	2504	3066	2829	4340	3102	4097	6100	38.3	48	52.8	41.7	47.6	68.1	3809.36	-0.164	0.195	-0.839	0.401	0.764
FBgn0000464	Lar	2L	19732069	19586623	5726	5726	2813	2445	3776	2391	4152	6052	15.4	18.1	20.1	14.1	21.1	29.5	3476.68	-0.255	0.257	-0.991	0.322	0.684
FBgn0000473	Cyp6a2	2R	6781491	6779749	1521	1521	4	2	8	7	8	8	0.1	0.1	0.2	0.2	0.2	0.1	5.873	-0.588	1.06	-0.555	0.579	0.88
FBgn0000477	DseII	3R	18021161	18019375	1101	1101	148	198	313	395	324	419	4.2	7.6	8.7	12.1	8.6	10.6	291.662	-0.61	0.319	-1.911	0.056	0.247
FBgn0000479	dnc	X	3343767	3176440	1934	1927	1170	1072	1368	965	1579	1754	18.9	23.6	21.6	16.9	23.9	25.4	1294.19	-0.027	0.197	-0.135	0.892	0.986
FBgn0000482	dor	X	1668451	1665052	3009	3009	1750	1518	2024	1395	1752	2085	18.2	21.4	20.5	15.6	17	19.4	1737.16	0.228	0.116	1.972	0.049	0.224
FBgn0000489	Pka-C3	3L	15954797	15925805	1758	1758	1278	1329	1563	1008	1090	1334	22.7	32.1	27.1	19.3	18.1	21.2	1271.96	0.499	0.15	3.332	0.001	0.01
FBgn0000490	dpp	2L	2459823	2428372	1779	1776	1105	1080	1676	1526	1684	2381	19.4	25.8	28.7	28.9	27.6	37.5	1530.37	-0.333	0.171	-1.947	0.051	0.233
FBgn0000492	Dr	3R	29565244	29556386	1513	1513	3445	2189	4138	2878	3469	4276	71.2	61.5	83.4	64.1	66.7	79	3318.51	0.061	0.146	0.421	0.673	0.93
FBgn0284247	ds	2L	714983	640013	8828	8828	13416	11747	16731	9211	15013	23864	47.5	56.6	57.8	35.1	49.5	75.5	14602	0.035	0.249	0.141	0.888	0.985
FBgn0000499	dsh	X	11358724	11355881	1872	1872	2229	1749	2625	2102	2579	2980	37.2	39.7	42.7	37.8	40.1	44.5	2334.13	-0.016	0.088	-0.178	0.858	0.98
FBgn0000500	Dsk	3R	4190260	4189692	426	426	1	3	5	99	101	124	0.1	0.3	0.4	7.8	6.9	8.1	51.416	-4.983	0.682	-7.31	0	0
FBgn0000504	dsx	3R	7967408	7924323	1096	1096	3098	2095	3340	2368	3533	4803	88.3	81.2	92.9	72.8	93.8	122.5	3113.66	-0.115	0.202	-0.57	0.569	0.874
FBgn0000520	dwg	X	2730042	2727698	1700	1703	926	691	960	840	844	988	17	17.3	17.2	16.6	14.4	16.2	867.229	0.144	0.123	1.163	0.245	0.595
FBgn0000524	dx	X	6538575	6533999	2205	2205	2168	1622	2619	1916	2502	3608	30.7	31.3	36.2	29.3	33	45.7	2338.16	-0.117	0.182	-0.646	0.518	0.846
FBgn0000527	e	3R	21237177	21229839	2640	2640	10812	6834	9590	4056	7643	7329	128	110	110.7	51.8	84.3	77.6	7699.18	0.733	0.219	3.343	0.001	0.01
FBgn0000529	bsh	2L	19769067	19765776	1290	1290	0	1	0	0	0	2	0	0	0	0	0	0	0.495	-0.558	4.051	-0.138	0.891	NA
FBgn0000533	ea	3R	15330408	15328729	1179	1179	945	938	1542	591	999	626	25.1	33.8	39.9	16.9	24.7	14.8	940.923	0.805	0.273	2.952	0.003	0.029
FBgn0000535	eag	X	15009989	14955477	3801	3801	4	2	8	10	13	10	0	0	0.1	0.1	0.1	0.1	7.437	-1.112	0.997	-1.115	0.265	0.62
FBgn0000536	eas	X	16285618	16278328	1488	1488	961	976	1270	1036	1297	1620	20.2	27.9	26	23.5	25.4	30.4	1172.45	-0.085	0.159	-0.534	0.594	0.89
FBgn0000541	E(bx)	3L	246912	233926	7141	7138	9632	8256	12661	8693	12058	16021	42.2	49.1	54	41	49.2	62.7	10942.7	-0.057	0.158	-0.362	0.717	0.947
FBgn0000542	ec	X	3857621	3811698	5235	5226	12777	10694	16602	8494	12588	20127	76.3	86.8	96.7	54.8	70.1	107.6	13226.4	0.182	0.228	0.796	0.426	0.782
FBgn0000543	ecd	3L	2265857	2263581	2055	2055	2920	2472	3305	2975	3024	3471	44.4	51.1	49	48.8	42.8	47.2	3000.95	0.076	0.086	0.888	0.374	0.74
FBgn0000546	EcR	2R	6169087	6087873	1787	1793	1717	1380	2553	1618	1814	2968	30	32.8	43.5	30.4	29.5	46.3	1950.48	0.014	0.214	0.066	0.948	0.992
FBgn0000547	ed	2L	4115749	4031377	3927	3927	36996	29460	44038	21773	35091	49401	294.5	318.8	341.8	186.8	260.1	351.5	35443.5	0.279	0.209	1.336	0.181	0.513
FBgn0000551	Edg78E	3L	21297803	21296763	366	366	87	117	212	187	230	230	7.4	13.6	17.7	17.2	18.3	17.6	171.72	-0.464	0.361	-1.285	0.199	0.539
FBgn0000552	Edg84A	3R	6685157	6684445	557	557	0	8	2	0	0	0	0	0.6	0.1	0	0	0	2.035	4.571	3.93	1.163	0.245	0.594
FBgn0284245	Ef1alpha48D	2R	11891135	11895762	1392	1392	303666	235588	342759	291250	314671	365969	6818.3	7192.8	7505	7048.4	6581.1	7346.9	304863	0.055	0.049	1.123	0.261	0.617
FBgn0000557	Ef1alpha100E	3R	31743306	31738468	1389	1389	15563	11863	17008	12117	19698	20591	350.2	363	373.2	293.9	412.9	414.3	15812.8	-0.027	0.154	-0.173	0.863	0.981
FBgn0000559	EF2	2L	21682164	21677913	2533	2533	237211	182051	255094	216487	248984	289837	2927	3054.5	3069.5	2879.1	2861.6	3197.5	234971	0.039	0.066	0.588	0.557	0.868
FBgn0000560	eg	3L	21817600	21808703	1122	1119	202	319	243	102	92	220	5.6	12.1	6.6	3.1	2.4	5.5	203.15	1.173	0.475	2.471	0.013	0.089
FBgn0000562	egl	2R	23746829	23734904	3009	3009	3726	3105	4513	3060	4536	5838	38.7	43.9	45.7	34.3	43.9	54.2	4034.72	-0.027	0.173	-0.159	0.874	0.983
FBgn0000564	Eh	3R	17448858	17446642	294	294	12	13	22	13	4	6	1.3	1.9	2.3	1.5	0.4	0.6	11.89	1.162	0.93	1.25	0.211	0.555
FBgn0000565	Eip71CD	3L	15513202	15511052	786	786	1725	1294	1868	1623	1634	1488	68.6	70	72.4	69.6	60.5	52.9	1599.38	0.223	0.153	1.454	0.146	0.45
FBgn0000566	Eip55E	2R	18629395	18627918	1182	1182	2991	2099	2899	2390	2496	2474	79.1	75.5	74.8	68.1	61.5	58.5	2551.53	0.308	0.132	2.33	0.02	0.119
FBgn0000567	Eip74EF	3L	17619325	17558672	2045	2035	1454	1197	2048	1440	1860	2935	22.2	24.9	30.5	23.8	26.6	40.3	1761.35	-0.202	0.221	-0.912	0.362	0.727
FBgn0000568	Eip75B	3L	18064696	17950953	3411	3409	15234	12200	15272	10108	19498	25608	139.6	152	136.5	99.9	166.5	209.9	15889.6	-0.128	0.251	-0.511	0.61	0.9
FBgn0000575	emc	3L	753492	749400	600	600	4850	3358	5474	4713	5432	7086	252.6	237.9	278.1	264.6	263.6	330	5026.43	-0.138	0.119	-1.156	0.248	0.598
FBgn0000576	ems	3R	13904620	13901853	1491	1497	2409	1404	2147	1817	2351	3138	50.5	40	43.9	40.9	45.7	58.6	2157.64	-0.086	0.199	-0.432	0.666	0.927
FBgn0000577	en	2R	11528210	11524006	1668	1659	4225	3029	4161	3641	4616	5505	79.2	77.2	76	73.9	81	92.7	4120.28	-0.06	0.124	-0.483	0.629	0.908
FBgn0000578	e	2R	19163705	19141632	2913	2925	4005	3528	6066	3948	5266	6911	43	51.5	63.5	45.5	52.4	66	4820.45	-0.049	0.169	-0.289	0.772	0.967
FBgn0000579	Eno	2L	1729636	1724768	1503	1503	15073	11208	17235	18950	22225	25389	313.4	316.9	349.5	424.7	430.5	472	17854	-0.419	0.064	-6.521	0	0
FBgn0000581	E(Pc)	2R	11465270	11452043	6078	6075	3828	3222	5184	2954	4587	7043	19.7	22.5	26	16.4	22	32.4	4334.35	-0.035	0.24	-0.145	0.885	0.985
FBgn0000588	esc	2L	11829405	11827204	1278	1278	219	133	258	227	214	242	5.4	4.4	6.2	6	4.9	5.3	211.346	0.003	0.244	0.011	0.991	0.998
FBgn0000591	E(spl)m8-HLH	3R	26041008	26040240	540	540	44	17	34	50	26	17	2.5	1.3	1.9	3.1	1.4	0.9	31.466	0.142	0.761	0.186	0.852	0.979
FBgn0000592	Est-6	3L	12190705	12188818	1629	1629	8	12	28	12	14	15	0.2	0.3	0.5	0.2	0.3	0.3	14.47	0.378	0.793	0.477	0.633	0.909
FBgn0000594	Est-P	3L	12192528	12190733	1634	1634	42	26	52	2	6	9	0.8	0.7	1	0	0.1	0.2	23.255	3.024	0.753	4.013	0	0.001
FBgn0000606	eve	2R	9980795	9979319	895	896	112	77	97	116	141	192	3.9	3.7	3.3	4.4	4.6	6	119.165	-0.432	0.307	-1.406	0.16	0.475
FBgn0000611	exd	X	15996509	15992468	1131	1131	4893	3340	5590	3512	5490	6460	135.2	125.5	150.6	104.6	141.3	159.6	4761.51	0.04	0.176	0.229	0.819	0.974
FBgn0000615	exu	2R	20671083	20667427	1602	1608	327	296	1776	752	22	58	6.4	7.9	33.8	15.8	0.4	1	526.446	1.444	1.471	0.982	NA	NA
FBgn0000617	e(y)1	X	17843348	17842161	834	825	1061	919	1387	1122	1344	1410	39.8	46.8	50.7	45.8	47.4	47.8	1187.9	-0.011	0.098	-0.109	0.913	0.988
FBgn0000618	e(y)2	X	11576620	11576118	306	306	1122	712	1018	1414	1528	1412	114.6	98.9	101.4	155.7	145.4	128.9	1178	-0.425	0.177	-2.396	0.017	0.105
FBgn0000625	eyg	3L	12468021	12462537	2007	2007	147	651	188	211	253	463	2.3	13.8	2.9	3.5	3.7	6.4	334.788	0.481	0.712	0.676	0.499	0.832
FBgn0000629	E(z)	3L	10638130	10634575	2298	2298	2018	1606	2168	1582	1770	2128	27.4	29.7	28.8	23.2	22.4	25.9	1865.81	0.285	0.094	3.024	0.002	0.024
FBgn0000633	fas	2R	13749367	13623044	2425	2429	92	101	158	71	71	98	1.2	1.8	2	1	0.9	1.1	98.319	0.742	0.331	2.243	0.025	0.141
FBgn0000635	Fas2	X	4206093	4132887	2608	2608	11572	9024	14105	9161	13581	17970	138.7	147.1	164.8	118.3	151.6	192.5	12249.9	-0.019	0.173	-0.109	0.913	0.988
FBgn0000636	Fas3	2L	18393441	18320102	1713	1713	10580	7944	12694	11118	14316	17094	193	197.1	225.9	218.6	243.3	278.9	11961.4	-0.248	0.105	-2.373	0.018	0.11
FBgn0000639	Fbp1	3L	14098053	14094589	1977	1978	8554	13333	19385	18342	6392	14368	135.2	286.6	298.9	312.4	94.1	203	13422.2	0.242	0.548	0.442	0.659	0.923
FBgn0000640	Fbp2	2L	9427917	9426784	771	771	1822	3962	4535	5862	2220	3557	73.9	218.4	179.3	256.1	83.8	128.9	3701.8	0.004	0.464	0.008	0.994	0.999
FBgn0000644	Fcp3C	X	3174474	3173376	830	830	12	10	5	12	35	15	0.5	0.5	0.2	0.5	1.2	0.5	14.554	-0.937	0.93	-1.007	0.314	0.678
FBgn0000658	fj	2R	18236311	18232761	1756	1752	4453	3821	5225	3750	4526	5670	79.3	92.5	90.7	72.1	75.2	90.4	4518.06	0.163	0.104	1.567	0.117	0.393
FBgn0000659	fkh	3R	28585264	28580976	1557	1557	283	277	733	177	306	407	5.7	7.6	14.3	3.8	5.7	7.3	352.658	0.705	0.417	1.691	0.091	0.338
FBgn0000662	fl(2)d	2R	13824553	13819624	1611	1614	3424	2827	3779	3321	4580	4823	66.4	74.6	71.5	69.3	82.6	83.5	3723.38	-0.133	0.112	-1.185	0.236	0.584
FBgn0000667	Actn	X	2042311	2023822	2754	2754	11216	9475	14535	8332	14236	14117	127.3	146.2	160.9	101.9	150.5	143.2	11771.1	0.146	0.166	0.882	0.378	0.743
FBgn0000709	fliI	X	21345088	21339741	3771	3771	2448	2080	3103	2011	2722	3454	20.3	23.4	25.1	18	21	25.6	2587.43	0.108	0.147	0.73	0.466	0.812
FBgn0000711	flw	X	10409817	10385960	1125	1124	1432	1066	1712	1185	1687	1753	39.8	40.3	46.4	35.5	43.7	43.6	1444.4	0.059	0.136	0.437	0.662	0.925
FBgn0000715	FMRFa	2R	9910457	9906294	1044	1044	8	4	12	0	0	2	0.2	0.2	0.4	0	0	0.1	4.331	3.801	1.925	1.975	0.048	0.223
FBgn0000719	fog	X	22855194	22824317	2175	2175	766	738	1184	863	1164	1361	11	14.4	16.6	13.4	15.6	17.5	987.408	-0.136	0.176	-0.772	0.44	0.794
FBgn0000721	for	2L	3656953	3622074	3240	3234	3131	2697	4272	3056	3911	5156	30.2	35.4	40.2	31.8	35.2	44.6	3614.41	-0.06	0.146	-0.414	0.679	0.932
FBgn0000723	FER	3R	9394546	9367603	3993	3990	4320	3694	5515	3823	5441	6385	33.8	39.3	42.1	32.3	39.7	44.7	4762.44	-0.003	0.137	-0.019	0.985	0.997
FBgn0000808	gd	X	11987764	11985154	1599	1596	2	6	4	2	4	6	0	0.2	0.1	0	0.1	0.1	4.041	0.298	1.304	0.229	0.819	0.974
FBgn0000810	fs(1)K10	X	2246041	2242138	1392	1377	865	630	1102	686	1103	1122	19.4	19.2	24.1	16.8	23.3	22.8	896.023	0.027	0.193	0.142	0.887	0.985
FBgn0000826	png	X	1357601	1356488	876	876	64	83	73	63	98	74	2.3	4	2.5	2.4	3.3	2.4	76.319	0.142	0.427	0.332	0.74	0.957
FBgn0000927	fs(1)Ya	X	2726577	2724286	2079	2082	113	84	60	28	45	30	1.7	1.7	0.9	0.5	0.6	0.4	62.924	1.56	0.539	2.894	0.004	0.033
FBgn0000928	fs(1)Yb	X	2724158	2720468	2623	2620	417	323	483	160	131	157	5	5.2	5.6	2.1	1.5	1.7	284.643	1.631	0.214	7.608	0	0
FBgn0000964	tj	2L	19467758	19464267	1667	1662	0	0	0	243	305	416	0	0	0	4.9	5.3	7	146.622	-10.543	1.234	-8.543	0	0
FBgn0000996	dup	2R	15380988	15376619	2214	2215	474	321	681	551	502	581	6.7	6.2	9.4	8.4	6.6	7.3	507.027	0.008	0.218	0.036	0.971	0.994
FBgn0001075	ft	2L	4221796	4198404	15436	15435	14997	13163	16667	9046	15528	27893	30.4	36.2	32.9	19.7	29.3	50.5	15788.2	0.026	0.299	0.088	0.93	0.989
FBgn0001077	ftz	3R	6866244	6864324	1242	1242	0	0	7	2	0	0	0	0	0.2	0.1	0	0	1.383	1.617	3.896	0.415	0.678	NA
FBgn0001078	ftz-f1	3L	18801309	18750607	2286	2286	501	479	841	816	965	986	6.8	8.9	11.2	12	12.3	12.1	742.964	-0.427	0.182	-2.349	0.019	0.115
FBgn0001083	fw	X	12003914	11992915	3525	3525	2107	1958	2831	1833	2556	3153	18.7	23.6	24.5	17.5	21.1	25	2362.6	0.083	0.158	0.523	0.601	0.895
FBgn0001084	fy	2L	8403280	8401476	1251	1251	3068	1922	2858	2149	2709	2916	76.7	65.3	69.6	57.9	63	65.1	2572.93	0.211	0.143	1.477	0.14	0.438
FBgn0001085	fz	3L	14368639	14274343	673	673	1457	1201	1790	1242	1716	2353	67.7	75.8	81.1	62.2	74.2	97.7	1587.34	-0.042	0.184	-0.227	0.821	0.974
FBgn0001086	fzy	2L	16313097	16310956	1581	1581	827	628	1143	1268	824	899	16.3	16.9	22	27	15.2	15.9	921.845	-0.06	0.28	-0.214	0.831	0.977
FBgn0001087	g	X	13736278	13727204	3129	3129	3596	2836	4191	2856	3998	5261	35.9	38.5	40.8	30.7	37.2	47	3707.7	0.024	0.162	0.147	0.883	0.985
FBgn0001089	Gal	2L	6006827	6003574	2019	2019	3980	4729	6664	3570	4081	4316	61.6	99.5	100.6	59.6	58.8	59.7	4557.94	0.558	0.168	3.33	0.001	0.01
FBgn0001090	bnb	X	18797687	18794246	1297	1296	276481	196668	262585	314208	351571	433885	6662.7	6444.3	6170.6	8167.3	7897.5	9355.5	298815	-0.372	0.108	-3.44	0.001	0.007
FBgn0001091	Gapdh1	2R	7793380	7791901	999	999	12271	8376	11121	17130	19160	20955	383.9	356.3	339.3	577.6	558.4	586.2	14439.1	-0.648	0.117	-5.525	0	0
FBgn0001092	Gapdh2	X	15869661	15868145	999	999	9956	7717	10878	11025	12025	11716	311.5	328.3	331.9	371.8	350.4	327.7	10418.6	-0.094	0.091	-1.042	0.298	0.658
FBgn0001098	Gdh	3R	23943101	23935958	1689	1689	6833	6224	8838	5657	7461	9242	126.4	156.6	159.5	112.8	128.6	152.9	7270.39	0.181	0.128	1.416	0.157	0.469
FBgn0001099	gdl	3L	15511047	15509445	585	585	216	181	395	606	468	505	11.5	13.1	20.6	34.9	23.3	24.1	382.613	-0.859	0.305	-2.817	0.005	0.041
FBgn0001104	Galphai	3L	6980044	6972750	1068	1068	5037	3757	5272	4532	5333	6075	147.4	149.5	150.5	143	145.4	159	4929.15	0.021	0.083	0.257	0.797	0.969
FBgn0001105	Gbeta13F	X	15866175	15860115	1023	1023	10245	7949	10570	10300	11459	13592	313	330.2	314.9	339.2	326.1	371.3	10522.5	-0.092	0.083	-1.109	0.267	0.623
FBgn0001108	DCTN1-p150	3L	13934656	13929387	3798	3798	4627	3855	5031	4287	5249	6388	38.1	43.1	40.4	38	40.2	47	4830.87	-0.023	0.105	-0.219	0.826	0.975
FBgn0001112	Gld	3R	7265703	7252063	1839	1839	1459	1761	2408	419	699	961	24.8	40.7	39.9	7.7	11.1	14.6	1309.16	1.668	0.282	5.911	0	0
FBgn0001114	Glt	2L	8676804	8672698	2838	2850	9976	13169	18285	7340	9273	11037	109.9	197.2	196.4	86.8	94.7	108.2	11550.3	0.793	0.201	3.943	0	0.001
FBgn0001120	gnu	3L	14803360	14802380	726	726	0	0	0	0	0	2	0	0	0	0	0	0.1	0.278	-1.519	4.051	-0.375	0.708	NA
FBgn0001122	Galphao	2R	10465701	10437985	1065	1065	1070	835	1459	915	1564	1898	31.4	33.3	41.8	28.9	42.8	49.8	1247.65	-0.177	0.232	-0.761	0.447	0.799
FBgn0001123	Galphas	2R	23946936	23942538	1158	1158	7014	5000	6674	6439	7198	7818	189.3	183.5	175.7	187.3	181	188.7	6612.7	0.002	0.105	0.016	0.987	0.997
FBgn0001124	Got1	2R	16141928	16138352	1314	1314	4782	3659	5037	5208	5863	6522	113.7	118.3	116.8	133.5	129.9	138.7	5088.56	-0.185	0.073	-2.511	0.012	0.082
FBgn0001125	Got2	2L	1987758	1984512	1296	1296	1223	1016	1714	2289	1826	1852	29.5	33.3	40.3	59.5	41	39.9	1623.12	-0.436	0.208	-2.099	0.036	0.182
FBgn0001128	Gpdh	2L	5948968	5943643	1083	1083	673	661	912	778	877	958	19.4	25.9	25.7	24.2	23.6	24.7	799.298	-0.019	0.131	-0.149	0.882	0.985
FBgn0001133	grau	2R	21011921	21009764	1713	1713	1138	962	1269	1002	1197	1338	20.8	23.9	22.6	19.7	20.3	21.8	1139.98	0.136	0.102	1.333	0.183	0.515
FBgn0001134	Grd	3L	17839767	17823333	2073	2073	0	4	0	7	0	0	0	0.1	0	0.1	0	0	2.08	-0.489	3.818	-0.128	0.898	0.987
FBgn0001137	grk	2L	8433598	8431086	888	888	432	310	406	388	492	544	15.2	14.8	13.9	14.7	16.1	17.1	421.641	-0.102	0.177	-0.577	0.564	0.872
FBgn0001138	grn	3R	8181444	8147368	1113	1113	37	32	75	33	55	52	1	1.2	2.1	1	1.4	1.3	45.942	0.205	0.49	0.418	0.676	0.931
FBgn0001139	gro	3R	26049911	26041736	2193	2193	6969	5195	7682	6332	7301	8649	99.3	100.7	106.8	97.3	96.9	110.2	6909.24	0.031	0.075	0.414	0.679	0.932
FBgn0001142	Gs1	2L	134472	132077	1199	1199	2949	3564	5500	3007	3121	3730	76.9	126.3	139.8	84.5	75.8	86.9	3624.96	0.474	0.193	2.458	0.014	0.092
FBgn0001145	Gs2	X	11430197	11422832	1108	1111	537	1352	1118	514	501	619	15.1	51.9	30.8	15.6	13.1	15.6	805.604	1.137	0.41	2.77	0.006	0.046
FBgn0001147	gsb-n	2R	25052331	25040383	1350	1350	1737	1619	2816	1387	1478	2155	40.2	51	63.6	34.6	31.9	44.6	1840.45	0.488	0.185	2.642	0.008	0.062
FBgn0001148	gsb	2R	25064643	25061964	1284	1284	1915	1577	2801	1847	1689	2579	46.6	52.2	66.5	48.5	38.3	56.1	2031.23	0.224	0.174	1.293	0.196	0.535
FBgn0001149	GstD1	3R	12369268	12367817	630	630	39685	30560	42212	27196	33666	30078	1968.8	2061.6	2042.2	1454.2	1555.7	1334.1	33920	0.5	0.104	4.799	0	0
FBgn0001150	gt	X	2428967	2427113	1315	1318	190	108	147	123	210	211	4.5	3.5	3.4	3.1	4.6	4.5	161.462	-0.076	0.339	-0.223	0.823	0.974
FBgn0001168	h	3L	8679253	8675759	1014	1014	1904	1799	3976	2058	1793	2496	58.7	75.4	119.5	68.4	51.5	68.8	2292.57	0.428	0.247	1.727	0.084	0.322
FBgn0001169	H	3R	20628915	20621938	3238	3235	1888	1677	2705	1608	2692	4011	18.2	22	25.5	16.7	24.2	34.6	2345.5	-0.187	0.264	-0.708	0.479	0.821
FBgn0001170	H2.0	2L	6019402	6013059	1254	1254	10	6	12	4	8	0	0.2	0.2	0.3	0.1	0.2	0	6.759	1.344	1.49	0.902	0.367	0.732
FBgn0001174	halo	2L	1518148	1517533	330	330	0	1	0	3	0	0	0	0.1	0	0.3	0	0	0.736	-1.424	3.986	-0.357	0.721	NA
FBgn0001179	hay	3L	10633969	10631079	2409	2409	1751	1780	2500	2315	2018	2527	22.7	31.4	31.6	32.4	24.4	29.3	2126.13	0.005	0.157	0.034	0.973	0.995
FBgn0001180	hb	3R	8697822	8690980	2278	2274	219	181	394	181	282	365	3	3.4	5.3	2.7	3.6	4.5	261.492	0.121	0.325	0.373	0.709	0.944
FBgn0001185	her	2L	16679691	16677185	1464	1464	1137	850	1075	971	1198	1231	24.3	24.7	22.4	22.3	23.8	23.5	1066.65	0.056	0.139	0.403	0.687	0.935
FBgn0001186	Hex-A	X	9589813	9585675	1626	1626	2254	1891	3305	2532	2717	3421	43.3	49.4	62	52.5	48.6	58.8	2626.94	-0.036	0.127	-0.284	0.776	0.967
FBgn0001187	Hex-C	2R	15220329	15218837	1365	1365	52	32	72	44	51	95	1.2	1	1.6	1.1	1.1	1.9	55.396	-0.096	0.48	-0.199	0.842	0.978
FBgn0001189	hfw	X	1673608	1669570	1824	1824	1905	1567	2072	1844	2171	2599	32.6	36.5	34.6	34.1	34.7	39.8	1995.53	-0.046	0.101	-0.452	0.651	0.919
FBgn0001197	His2Av	3R	26869220	26866929	424	424	5130	3462	5304	5236	5076	5745	378.2	347	381.3	416	348.5	378.6	4922.62	-0.025	0.116	-0.213	0.831	0.977
FBgn0001202	hook	2L	19033498	19030844	2040	2040	2793	2072	2502	2678	2990	3135	42.8	43.2	37.4	44.2	42.7	42.9	2669.48	-0.05	0.136	-0.366	0.715	0.947
FBgn0001206	Hmr	X	10595855	10590920	2184	2178	696	728	1068	632	767	1083	10	14.2	14.9	9.8	10.3	13.9	816.241	0.216	0.208	1.041	0.298	0.658
FBgn0001208	Hn	3L	7763166	7760453	1359	1359	255	381	603	713	276	525	5.9	11.9	13.5	17.7	5.9	10.8	455.559	-0.137	0.475	-0.288	0.773	0.967
FBgn0001215	Hrb98DE	3R	28605777	28599834	1100	1100	8231	6984	11133	7998	10800	12619	233.9	269.8	308.5	244.9	285.8	320.6	9407.77	-0.055	0.121	-0.457	0.647	0.917
FBgn0001216	Hsc70-1	3L	13977761	13974061	1926	1926	96	159	423	330	94	78	1.6	3.5	6.7	5.8	1.4	1.1	196.438	0.473	0.784	0.602	0.547	0.863
FBgn0001217	Hsc70-2	3R	13047388	13044759	1902	1902	158	273	787	675	27	12	2.6	6.1	12.6	12	0.4	0.2	326.26	0.734	1.278	0.574	0.566	0.873
FBgn0001218	Hsc70-3	X	11807117	11801696	1971	1971	75631	63180	86220	62272	85822	96948	1199.3	1362.3	1333.3	1064.3	1267.6	1374.5	77207.6	0.089	0.108	0.828	0.408	0.769
FBgn0001220	Hsc70-5	2R	14256192	14252598	2061	2061	5160	5435	7893	5975	6097	8140	78.3	112.1	116.7	97.7	86.1	110.4	6357.4	0.072	0.145	0.494	0.621	0.904
FBgn0001222	Hsf	2R	18134634	18130303	2202	2202	3759	2795	4339	3088	3779	4303	53.4	53.9	60.1	47.2	50	54.6	3622.82	0.159	0.085	1.874	0.061	0.261
FBgn0001223	Hsp22	3L	9374964	9372931	522	522	6101	10486	11590	3683	2100	4264	365.3	853.7	676.7	237.7	117.1	228.3	6619.88	1.708	0.337	5.071	0	0
FBgn0001224	Hsp23	3L	9382765	9381882	561	561	51165	59608	74992	55953	53764	79154	2850.6	4515.7	4074.3	3359.9	2790	3942.8	61981.8	0.193	0.17	1.132	0.258	0.611
FBgn0001225	Hsp26	3L	9377427	9376418	636	636	37282	52798	60325	25165	27669	38332	1832.2	3528.1	2890.9	1332.9	1266.5	1684.2	40888.2	0.954	0.212	4.488	0	0
FBgn0001226	Hsp27	3L	9385694	9384063	642	642	105167	71854	94322	84260	93635	100890	5120	4756.6	4477.9	4421.3	4246	4391.5	91034.7	0.162	0.118	1.381	0.167	0.489
FBgn0001227	Hsp67Ba	3L	9379534	9377802	1338	1341	25849	18531	22060	21574	25309	30456	603.8	588.6	502.5	542	549.4	634.7	23685.5	-0.001	0.14	-0.006	0.995	0.999
FBgn0001228	CG4456	3L	9374964	9372722	336	336	56	70	233	389	256	284	5.2	8.9	21.1	39	22.2	23.6	205.597	-1.29	0.561	-2.3	0.021	0.126
FBgn0001229	Hsp67Bc	3L	9372497	9371511	600	600	1416	1129	1317	2635	3384	3611	73.8	80	66.9	147.9	164.2	168.2	2166.07	-1.1	0.141	-7.801	0	0
FBgn0001230	Hsp68	3R	24057310	24055080	1911	1908	20000	51178	49954	9082	2475	8925	327.1	1138.2	796.7	160.4	37.8	130.7	25228.3	2.788	0.646	4.315	0	0
FBgn0001233	Hsp83	3L	3197059	3192969	2154	2154	92484	110260	152556	65222	77639	138796	1342	2175.5	2158.7	1020	1049.3	1800.6	105296	0.565	0.244	2.315	0.021	0.123
FBgn0001235	hth	3R	10639568	10507561	738	738	662	698	849	729	875	1086	28	40.2	35.1	33.3	34.5	41.1	805.066	-0.064	0.171	-0.375	0.708	0.944
FBgn0001247	Ide	3L	20375896	20371672	2973	2973	3448	3258	4076	3166	3877	4364	36.2	46.6	41.8	35.9	38	41	3666.8	0.133	0.106	1.246	0.213	0.556
FBgn0001248	Idh	3L	8360906	8356404	1440	1440	16953	12626	16636	14243	17683	18195	368	372.6	352.1	333.2	357.5	353.1	15893.4	0.088	0.098	0.892	0.372	0.737
FBgn0001250	if	X	16783434	16752189	4194	4191	1473	1418	2394	1158	1698	2164	11	14.4	17.4	9.3	11.8	14.4	1683.25	0.275	0.211	1.303	0.193	0.531
FBgn0001253	ImpE1	3L	8391171	8372405	4851	4836	74213	68134	106399	31364	67279	63682	478.2	596.9	668.5	218.5	405	368	68212.5	0.826	0.231	3.579	0	0.005
FBgn0001254	ImpE2	3L	3512681	3510974	1327	1324	285203	175551	238815	234301	258301	304508	6717.5	5622.3	5485.2	5961.5	5679.6	6427	246132	0.014	0.145	0.098	0.922	0.989
FBgn0001255	ImpE3	3R	8029546	8028453	978	978	631	655	1204	319	522	326	20.2	28.5	37.5	11	15.5	9.3	612.222	1.258	0.31	4.057	0	0.001
FBgn0001256	ImpL1	3L	13383999	13382765	1104	1104	8824	10755	20303	5723	11403	5944	249.8	414	560.5	174.6	300.7	150.5	10462.1	0.952	0.333	2.86	0.004	0.037
FBgn0001257	ImpL2	3L	4236147	4224006	796	796	4450	2654	4688	4546	3831	4448	174.7	141.7	179.5	192.4	140.1	156.2	4045.66	0.044	0.175	0.252	0.801	0.97
FBgn0001258	ImpL3	3L	6262694	6259105	999	999	4896	3278	14469	4272	1511	2182	153.2	139.5	441.4	144.1	44	61	4990.68	1.545	0.695	2.222	0.026	0.146
FBgn0001259	in	3L	20370259	20367198	2610	2610	3286	2539	3730	2688	3726	4271	39.4	41.3	43.6	34.7	41.6	45.7	3312.05	0.045	0.124	0.362	0.717	0.947
FBgn0001263	iD	2R	22858794	22855688	2071	2062	8	10	0	5	2	0	0.1	0.2	0	0.1	0	0	4.751	1.616	2.335	0.692	0.489	0.826
FBgn0001269	inv	2R	11509695	11474465	1305	1305	2787	2118	2901	2150	2778	3177	66.7	69	67.8	55.5	62	68	2619.51	0.154	0.114	1.357	0.175	0.502
FBgn0001276	ix	2R	11360163	11359437	564	567	816	567	749	888	975	918	45.2	42.7	40.5	52.8	50.1	45.2	808.371	-0.19	0.171	-1.11	0.267	0.623
FBgn0001280	ja	3R	30039533	30038622	408	408	2495	1737	2287	2754	2939	3028	191.1	180.9	170.8	227.4	209.7	207.4	2502.9	-0.223	0.135	-1.649	0.099	0.354
FBgn0001281	janB	3R	30038728	30037984	423	423	206	109	400	422	64	63	15.2	11	28.8	33.6	4.4	4.2	210.726	0.382	0.879	0.434	0.664	0.926
FBgn0001285	Jon44E	2R	8692844	8691448	816	816	0	8	0	0	0	8	0	0.4	0	0	0	0.3	2.849	0.631	3.792	0.166	0.868	0.982
FBgn0001291	Jra	2R	10098556	10096480	1119	1119	3279	2901	3966	3824	3913	4309	91.6	110.2	108	115.1	101.8	107.6	3654.91	-0.052	0.086	-0.609	0.543	0.86
FBgn0001296	kar	3R	12689367	12682186	1839	1839	274	262	336	260	285	360	4.7	6.1	5.6	4.8	4.5	5.5	293.597	0.156	0.185	0.847	0.397	0.76
FBgn0001297	kay	3R	29794113	29765995	2244	2244	1948	3049	4769	2597	1793	2759	27.1	57.7	64.8	39	23.3	34.4	2819.16	0.628	0.316	1.99	0.047	0.217
FBgn0001301	kel	2L	18138083	18129884	4425	4422	2584	2193	3554	2821	3737	5021	18.3	21.1	24.5	21.5	24.6	31.7	3216.24	-0.271	0.164	-1.66	0.097	0.35
FBgn0001308	Khc	2R	16271971	16266960	2928	2928	10244	8318	11819	9968	12478	14531	109.4	120.7	123	114.7	124.1	138.7	11017	-0.078	0.083	-0.941	0.347	0.712
FBgn0001311	kkv	3R	5392866	5378093	4848	4848	9992	7869	12749	9856	11305	16642	64.4	69	80.2	68.5	67.9	95.9	11106.7	-0.103	0.145	-0.709	0.478	0.82
FBgn0001316	klar	3L	540614	434083	5857	5848	19759	19184	29012	13662	19994	30758	105.4	139.2	151	78.7	99.5	147	21644.6	0.299	0.221	1.351	0.177	0.505
FBgn0001319	kn	2R	14807061	14772650	2070	2070	105	111	122	82	120	190	1.6	2.3	1.8	1.3	1.7	2.6	119.645	0.035	0.384	0.092	0.927	0.989
FBgn0001320	kni	3L	20695378	20692330	1298	1302	2538	2216	2790	1611	2474	2841	61.1	72.6	65.5	41.7	55.3	61	2394.03	0.348	0.172	2.03	0.042	0.204
FBgn0001321	knk	3R	10125664	10122365	2070	2070	2876	1567	2899	3703	3039	3545	43.4	32.2	42.7	60.3	42.7	47.9	2874.9	-0.326	0.205	-1.591	0.112	0.381
FBgn0001323	knrl	3L	20620659	20597141	1932	1926	3097	2804	3869	2127	3127	3402	50.1	61.7	61	37.2	47.3	49.4	3047.34	0.387	0.141	2.749	0.006	0.048
FBgn0001324	kto	3L	19844944	19836614	7587	7584	3839	3485	4803	3370	4341	7106	15.8	19.5	19.3	15	16.7	26.2	4379.92	-0.061	0.213	-0.287	0.774	0.967
FBgn0001325	Kr	2R	25231394	25226611	1509	1509	8	12	6	2	4	2	0.2	0.3	0.1	0	0.1	0	6.141	1.975	1.179	1.676	0.094	0.344
FBgn0001330	kz	X	2242035	2237858	3578	3575	727	557	821	533	766	794	6.4	6.6	7	5	6.2	6.2	690.52	0.21	0.153	1.371	0.17	0.493
FBgn0267825	L	2R	11891135	11895762	1686	1686	1774	1318	1980	1795	2009	2262	32.9	33.2	35.8	35.9	34.7	37.5	1824.62	-0.065	0.08	-0.817	0.414	0.773
FBgn0001341	l(1)1Bi	X	633633	629773	3399	3399	1815	1280	1877	1652	1978	2207	16.7	16	16.8	16.4	16.9	18.1	1771.17	-0.034	0.105	-0.319	0.75	0.958
FBgn0001404	egh	X	2599111	2588503	1374	1374	1760	1770	2524	1643	1900	2515	40	54.7	56	40.3	40.3	51.2	1993.09	0.207	0.151	1.373	0.17	0.493
FBgn0001491	l(1)10Bb	X	11325308	11324294	435	435	763	521	660	691	867	824	54.8	50.9	46.2	53.5	58	52.9	712.167	-0.089	0.183	-0.489	0.625	0.906
FBgn0001565	Hlc	X	21387946	21385518	1674	1674	2418	1963	2597	2069	2510	2530	45.1	49.8	47.3	41.6	43.7	42.2	2330.91	0.175	0.093	1.878	0.06	0.26
FBgn0001612	Grip91	X	13744683	13736570	2277	2277	2458	1693	2461	2530	2792	3161	33.7	31.6	32.9	37.4	35.7	38.8	2469.78	-0.164	0.105	-1.558	0.119	0.398
FBgn0001624	dlg1	X	11409776	11369665	3087	3087	1701	1450	2688	1536	2436	3555	17.2	20	26.5	16.8	23	32.2	2145.7	-0.163	0.258	-0.631	0.528	0.851
FBgn0001941	ifc	2L	5988854	5986348	616	616	411	356	634	483	614	721	20.9	24.6	31.4	26.4	29	32.7	521.468	-0.19	0.187	-1.016	0.31	0.673
FBgn0001942	eIF-4a	2L	5985909	5981764	1212	1212	92651	67245	97489	76788	91157	110205	2389.3	2358	2451.6	2134.3	2189.6	2540.9	87923.3	0.091	0.09	1.011	0.312	0.676
FBgn0001961	Arpc1	2L	13829741	13827941	1134	1134	5600	4420	6076	4825	5103	6098	154.3	165.7	163.3	143.3	131	150.3	5309.88	0.207	0.075	2.768	0.006	0.046
FBgn0001965	Sos	2L	13819824	13813816	4788	4782	3015	2595	3882	2540	3310	5057	19.7	23	24.7	17.9	20.2	29.6	3318.82	0.017	0.194	0.085	0.932	0.989
FBgn0001967	NimC3	2L	14020208	14019357	671	671	1330	1317	2133	1938	2192	2013	62	83.4	96.9	97.3	95.1	83.8	1787.25	-0.186	0.166	-1.12	0.263	0.618
FBgn0001970	Pgant35A	2L	14361411	14359252	1908	1908	4336	3214	4056	3787	4884	5205	71	71.6	64.8	66.9	74.5	76.2	4189.15	-0.046	0.126	-0.365	0.715	0.947
FBgn0001974	l(2)35Bd	2L	15011764	15009939	1284	1284	1059	823	973	839	998	1123	25.8	27.2	23.1	22	22.6	24.4	963.434	0.163	0.152	1.074	0.283	0.641
FBgn0001977	CIAPIN1	2L	15038861	15036293	747	747	1818	1820	2513	2214	1853	2176	76.1	103.5	102.5	99.8	72.2	81.4	2056.98	0.166	0.168	0.984	0.325	0.689
FBgn0001978	stc	2L	15118069	15113480	3312	3317	3971	4096	5975	3836	4109	5368	37.5	52.6	55	39	36.1	45.2	4513.14	0.278	0.139	1.993	0.046	0.216
FBgn0001981	esg	2L	15336138	15333866	1404	1404	3004	1957	2649	2440	3362	3645	66.9	59.2	57.5	58.5	69.7	72.5	2790.13	-0.102	0.162	-0.629	0.529	0.852
FBgn0001983	wor	2L	15425580	15423297	1647	1647	8	0	2	14	9	13	0.2	0	0	0.3	0.2	0.2	7.311	-1.706	1.481	-1.152	0.249	0.6
FBgn0001986	Mtr4	2L	15755900	15752263	3156	3156	1402	1140	1825	1579	1560	2033	13.9	15.4	17.6	16.9	14.4	18	1559.49	-0.056	0.116	-0.478	0.632	0.909
FBgn0001987	Gli	2L	15762758	15756002	2871	2871	9722	6862	10710	8644	11542	16284	105.8	101.6	113.7	101.4	117	158.5	10315.3	-0.208	0.169	-1.232	0.218	0.562
FBgn0001989	ND-B17	2L	15751078	15749319	504	504	1765	1007	1451	1727	2076	1746	109.5	84.9	87.7	115.4	119.9	96.8	1603.93	-0.208	0.21	-0.992	0.321	0.684
FBgn0001990	wek	2L	15768349	15766133	1410	1410	774	580	680	684	693	835	17.2	17.5	14.7	16.3	14.3	16.5	703.493	0.09	0.176	0.513	0.608	0.899
FBgn0001991	Ca-alpha1D	2L	16190540	16165831	7650	7650	379	418	563	272	520	777	1.5	2.3	2.2	1.2	2	2.8	475.651	0.036	0.357	0.1	0.92	0.989
FBgn0001992	Cyp303a1	2L	16296969	16294183	1512	1512	74	93	154	79	122	195	1.5	2.6	3.1	1.8	2.3	3.6	115.508	-0.087	0.443	-0.197	0.844	0.978
FBgn0001994	crp	2L	16287730	16263556	1893	1893	6382	5442	8143	5207	6750	9234	105.4	122.2	131.1	92.7	103.8	136.3	6730.13	0.125	0.149	0.838	0.402	0.764
FBgn0001995	mRpL4	2L	16329132	16328059	891	891	917	696	959	884	1140	999	32.2	33.2	32.8	33.4	37.2	31.3	921.157	-0.038	0.149	-0.256	0.798	0.97
FBgn0002021	l(2)37Bb	2L	19051612	19049843	1548	1548	901	674	923	958	1056	979	18.2	18.5	18.2	20.8	19.9	17.7	905.357	-0.07	0.147	-0.478	0.633	0.909
FBgn0002022	Catsup	2L	19043614	19041862	1338	1341	4918	3658	4753	3863	4647	4862	114.9	116.2	108.3	97	100.9	101.3	4420.35	0.2	0.106	1.882	0.06	0.258
FBgn0002023	Lim3	2L	19108427	19079256	1314	1306	11	18	18	11	4	12	0.3	0.6	0.4	0.3	0.1	0.3	12.695	1.022	0.884	1.156	0.248	0.598
FBgn0002031	l(2)37Cc	2L	19123869	19121345	831	831	3787	2997	4507	4771	4772	5054	142.4	153.3	165.3	193.4	167.2	170	4244.34	-0.187	0.092	-2.029	0.042	0.204
FBgn0002036	CG10561	2L	19116570	19114401	1508	1508	192	137	340	413	233	239	4	3.9	6.9	9.2	4.5	4.4	254.288	-0.299	0.434	-0.689	0.491	0.827
FBgn0002044	swm	2L	19497978	19493251	3192	3189	4997	4604	6283	4262	5290	7240	48.9	61.3	60	45	48.3	63.4	5364.48	0.137	0.145	0.946	0.344	0.71
FBgn0002069	AspRS	2R	12883168	12877004	1596	1596	10685	8709	12458	10736	11792	13259	209.2	231.9	237.9	226.6	215.1	232.2	11125	0.028	0.043	0.655	0.513	0.841
FBgn0002121	l(2)gl	2L	21376	9839	3486	3486	6675	5591	9218	5478	6872	8810	59.8	68.2	80.6	52.9	57.4	70.6	6980	0.219	0.13	1.684	0.092	0.34
FBgn0002174	l(2)tid	2R	23709026	23706913	1557	1539	922	771	1278	1295	1182	1219	18.5	21	25	28.3	22.4	22.1	1093.69	-0.146	0.166	-0.877	0.38	0.745
FBgn0002183	dre4	3L	1876312	1871574	3369	3369	6492	5611	8332	6529	6861	8716	60.2	70.8	75.4	65.3	59.3	72.3	6987.93	0.083	0.085	0.977	0.328	0.693
FBgn0002283	l(3)73Ah	3L	16590132	16588475	669	669	1187	874	1307	997	1204	1207	55.5	55.5	59.5	50.2	52.4	50.4	1117.12	0.175	0.106	1.65	0.099	0.354
FBgn0002284	Prosbeta6	3L	16610418	16609400	708	708	5599	3807	4962	6081	6422	6443	247.2	228.5	213.6	289.3	264.1	254.3	5479.05	-0.203	0.142	-1.434	0.151	0.461
FBgn0002306	sas	3R	7183702	7162808	5067	5070	17102	13553	20100	13626	17199	25722	105.5	113.7	120.9	90.5	98.8	141.8	17498.7	0.059	0.165	0.359	0.719	0.948
FBgn0002354	l(3)87Df	3R	13031598	13030913	333	333	283	138	325	326	501	421	26.6	17.6	29.7	33	43.8	35.3	319.647	-0.582	0.303	-1.923	0.054	0.242
FBgn0002413	dco	3R	31061210	31054085	1323	1323	4329	3170	4911	3681	5258	6465	102.3	101.8	113.1	93.7	115.7	136.6	4519.12	-0.105	0.151	-0.694	0.488	0.826
FBgn0002431	hyd	3R	9725615	9714623	8658	8658	9211	7592	12226	7385	10953	15823	33.3	37.3	43	28.7	36.8	51.1	10236.6	-0.021	0.202	-0.106	0.915	0.989
FBgn0002440	l(3)mbn	3L	6128807	6123934	983	992	0	0	0	2	2	0	0	0	0	0.1	0.1	0	0.653	-2.726	3.97	-0.687	0.492	NA
FBgn0002441	l(3)mbt	3R	27273273	27266326	4416	4416	2302	2052	2850	2515	2820	3525	16.3	19.7	19.7	19.2	18.6	22.3	2630.26	-0.093	0.097	-0.959	0.337	0.704
FBgn0002466	sti	3L	12514815	12507998	5577	5577	2038	1393	2725	2569	1935	3101	11.4	10.6	14.9	15.5	10.1	15.5	2236.74	-0.138	0.209	-0.66	0.509	0.839
FBgn0002521	pho	4	1181628	1172469	1557	1560	4777	3509	5051	4179	5453	5700	95.9	95.8	98.9	90.2	101.8	102.1	4702.1	-0.001	0.098	-0.007	0.995	0.999
FBgn0002522	lab	3R	6678590	6661427	1914	1920	2	2	2	7	1	6	0	0	0	0.1	0	0.1	3.28	-1.027	1.502	-0.684	0.494	0.83
FBgn0002524	lace	2L	15505018	15499127	902	902	500	395	643	520	528	571	17.3	18.6	21.7	19.4	17	17.7	519.287	0.106	0.142	0.749	0.454	0.804
FBgn0002525	Lam	2L	5546642	5542480	1780	1780	12212	9139	14224	10496	13365	17398	214.4	218.2	243.6	198.6	218.6	273.1	12523.4	-0.01	0.125	-0.079	0.937	0.99
FBgn0002526	La	3L	6218022	6203831	11139	11139	25653	25591	34608	21462	30373	44419	72	97.6	94.7	64.9	79.4	111.4	29741.6	0.063	0.197	0.323	0.747	0.958
FBgn0267348	LanB2	3L	9623980	9614914	4920	4920	20248	19076	25804	16356	23430	30021	128.6	164.8	159.9	112	138.6	170.5	22122.7	0.122	0.159	0.766	0.444	0.796
FBgn0002531	Lcp1	2R	8431243	8430115	392	392	7	3	7	29	10	24	0.6	0.3	0.5	2.5	0.7	1.7	12.804	-1.746	0.926	-1.886	0.059	0.257
FBgn0002533	Lcp2	2R	8434785	8433797	381	381	5	20	23	23	19	15	0.4	2.2	1.8	2	1.5	1.1	17.61	-0.058	0.891	-0.065	0.948	0.992
FBgn0002534	Lcp3	2R	8436095	8435310	327	327	0	10	22	6	5	0	0	1.3	2.1	0.6	0.4	0	7.238	1.597	2.195	0.728	0.467	0.812
FBgn0002535	Lcp4	2R	8438495	8437647	327	327	29	32	62	16	14	30	2.8	4.2	5.8	1.6	1.2	2.6	30.321	1.224	0.608	2.013	0.044	0.21
FBgn0002542	lds	3R	7924491	7920431	3189	3191	2219	1751	2632	2102	2118	2739	21.7	23.3	25.2	22.2	19.3	24	2229.61	0.118	0.098	1.214	0.225	0.57
FBgn0002543	robo2	2L	1420453	1380086	4296	4296	8622	7161	11667	5938	9255	13151	62.7	70.8	82.8	46.6	62.7	85.5	9074.55	0.167	0.212	0.789	0.43	0.785
FBgn0002552	lin	2R	8918234	8914524	2579	2577	1996	1708	2429	1550	2057	2961	24.2	28.1	28.7	20.3	23.2	32.1	2076.99	0.12	0.185	0.651	0.515	0.843
FBgn0002561	l(1)sc	X	410817	409721	774	774	6	4	6	14	8	3	0.2	0.2	0.2	0.6	0.3	0.1	6.879	-0.521	1.144	-0.455	0.649	0.918
FBgn0002562	Lsp1alpha	X	12492982	12490291	2448	2448	1352	1456	2430	720	378	760	17.3	25.3	30.3	9.9	4.5	8.7	1202.21	1.666	0.325	5.132	0	0
FBgn0002563	Lsp1beta	2L	901316	898500	2370	2370	1704	2328	3004	2023	949	2731	22.5	41.7	38.6	28.8	11.7	32.2	2125.37	0.515	0.381	1.352	0.176	0.505
FBgn0002564	Lsp1gamma	3L	68995	66430	2318	2318	2819	2864	5607	1187	911	1552	38	52.5	73.7	17.3	11.4	18.7	2509.36	1.797	0.257	6.985	0	0
FBgn0002565	Lsp2	3L	12131869	12129393	2106	2106	6410	15170	27183	7873	2960	7189	95.1	306.1	393.4	125.9	40.9	95.4	11265.3	1.586	0.603	2.632	0.008	0.063
FBgn0002566	lt	2L	22943135	22924795	651	651	1796	1568	1983	2042	2618	2911	86.2	102.4	92.8	105.7	117.1	125	2109.59	-0.288	0.114	-2.537	0.011	0.078
FBgn0002567	Rab32	2R	9186342	9177864	2052	2052	367	206	426	271	254	220	5.6	4.3	6.3	4.4	3.6	3	288.812	0.57	0.29	1.965	0.049	0.227
FBgn0002569	Mal-A2	2R	8455782	8453627	1704	1704	0	0	2	12	0	2	0	0	0	0.2	0	0	2.65	-2.916	3.254	-0.896	0.37	0.735
FBgn0002570	Mal-A1	2R	8451904	8449664	1734	1734	3	2	2	2	3	0	0.1	0	0	0	0.1	0	2.065	0.651	1.914	0.34	0.734	0.954
FBgn0002571	Mal-A3	2R	8457892	8455909	1725	1725	0	2	12	2	6	0	0	0	0.2	0	0.1	0	3.479	0.816	2.463	0.331	0.74	0.957
FBgn0002573	sens	3L	13401125	13396228	1623	1623	38	64	32	63	52	73	0.7	1.7	0.6	1.3	0.9	1.3	54.345	-0.205	0.591	-0.346	0.729	0.953
FBgn0002576	lz	X	9303636	9284649	1443	1438	0	18	0	2	0	29	0	0.5	0	0	0	0.6	8.285	-0.169	3.148	-0.054	0.957	0.992
FBgn0002577	m	X	11769508	11754273	2037	2040	6452	5476	9182	3935	7487	6781	99	114.3	137.4	65	106.8	92.9	6456.2	0.411	0.205	2.002	0.045	0.214
FBgn0002578	Kaz-m1	3R	26016487	26014721	471	471	5	2	3	2	12	4	0.3	0.2	0.2	0.1	0.7	0.2	4.501	-0.643	1.354	-0.475	0.635	0.911
FBgn0002579	RpL36	X	629483	628338	348	348	51661	35023	48110	48149	52452	50732	4639.9	4277.2	4213.6	4661	4388	4073.8	47245.1	0.024	0.125	0.194	0.847	0.978
FBgn0002590	RpS5a	X	17148264	17143588	687	687	78225	57760	77916	76411	87307	88552	3558.9	3573.2	3456.8	3746.8	3699.7	3602	76762.6	-0.04	0.09	-0.445	0.656	0.922
FBgn0002592	E(spl)m2-BFM	3R	26017470	26016514	651	642	1542	1151	1643	1512	1887	1980	74	75.1	76.9	79.3	85.6	86.2	1590.77	-0.112	0.1	-1.118	0.263	0.618
FBgn0002593	RpLP1	2L	420864	419952	339	339	65876	47167	61096	56600	63587	64201	6073.7	5913.2	5493	5624.5	5460.7	5292.2	59348.4	0.118	0.113	1.044	0.297	0.658
FBgn0002607	RpL19	2R	24969547	24967877	609	609	79249	54721	75818	69428	79336	81282	4067.2	3818.7	3794.5	3840.5	3792.6	3729.7	72530.5	0.063	0.103	0.609	0.542	0.86
FBgn0002609	E(spl)m3-HLH	3R	26023127	26021823	675	678	1206	985	1099	1510	1951	1877	55.8	62	49.6	75	83.8	77.4	1410.2	-0.481	0.163	-2.96	0.003	0.028
FBgn0002622	RpS3	3R	23360207	23358812	741	741	80072	56781	76214	66559	71855	76163	3377.4	3256.6	3134.8	3025.9	2823	2872.2	70826	0.187	0.103	1.816	0.069	0.284
FBgn0002626	RpL32	3R	30046161	30045229	422	422	55319	38770	51597	49336	55890	54203	4097.2	3904.5	3726.6	3938.4	3855.7	3589.3	50434.1	0.066	0.118	0.562	0.574	0.878
FBgn0002629	E(spl)m4-BFM	3R	26024579	26023821	456	459	133	39	45	27	14	10	9.1	3.6	3	2	0.9	0.6	46.73	2.238	0.82	2.73	0.006	0.05
FBgn0002631	E(spl)m5-HLH	3R	26029735	26028854	537	537	6	18	12	16	2	13	0.3	1.4	0.7	1	0.1	0.7	11.624	0.462	1.166	0.396	0.692	0.937
FBgn0002632	E(spl)m6-BFM	3R	26034047	26032911	213	213	93	50	111	282	178	263	13.6	10	15.9	44.6	24.3	34.5	156.283	-1.362	0.377	-3.612	0	0.004
FBgn0002633	E(spl)m7-HLH	3R	26038019	26037038	561	561	731	445	547	730	987	917	40.7	33.7	29.7	43.8	51.2	45.7	711.365	-0.404	0.232	-1.743	0.081	0.315
FBgn0002638	Rcc1	3L	5932773	5930262	1638	1638	2310	1776	2957	2057	1945	2127	44.1	46.1	55	42.3	34.6	36.3	2179.86	0.374	0.124	3.018	0.003	0.024
FBgn0002641	mal	X	20433210	20429675	2346	2346	496	630	877	856	558	773	6.6	11.4	11.4	12.3	6.9	9.2	695.092	0.054	0.299	0.181	0.857	0.98
FBgn0002643	mam	2R	14060356	13991203	4798	4794	5957	5347	7443	4296	7701	11381	38.8	47.4	47.3	30.2	46.8	66.3	6817.66	-0.082	0.261	-0.316	0.752	0.96
FBgn0002645	Map205	3R	32068441	32055279	2045	2045	8479	7169	12345	7820	12193	14969	129.6	149	184	128.8	173.6	204.5	10180.6	-0.121	0.183	-0.658	0.51	0.84
FBgn0267347	squ	2L	16681653	16680054	712	712	204	103	191	239	196	232	9	6.1	8.2	11.3	8	9.1	190.187	-0.257	0.311	-0.828	0.408	0.769
FBgn0002673	twe	2L	16261877	16259414	1281	1281	60	48	226	168	96	66	1.5	1.6	5.4	4.4	2.2	1.4	107.422	0.045	0.719	0.062	0.95	0.992
FBgn0002707	mei-9	X	4318801	4314230	2528	2528	376	294	489	358	457	481	4.6	4.9	5.9	4.8	5.3	5.3	401.307	0.027	0.156	0.172	0.864	0.981
FBgn0002709	mei-218	X	17142990	17135985	1679	1688	696	601	1070	536	400	574	13	15.2	19.4	10.7	6.9	9.5	645.31	0.817	0.229	3.564	0	0.005
FBgn0002715	mei-S332	2R	22124566	22122101	1206	1206	384	269	352	521	400	366	10	9.5	8.9	14.6	9.7	8.5	380.452	-0.183	0.297	-0.617	0.537	0.858
FBgn0002716	mei-W68	2R	19459523	19456170	996	996	55	84	97	33	30	45	1.7	3.6	3	1.1	0.9	1.3	58.856	1.349	0.463	2.911	0.004	0.032
FBgn0002719	Men	3R	12722442	12713103	2280	2280	1753	2322	4693	2604	1689	2233	24	43.3	62.7	38.5	21.6	27.4	2527.84	0.565	0.338	1.671	0.095	0.345
FBgn0002723	Met	X	11621280	11616124	2151	2145	571	541	759	472	595	727	8.3	10.7	10.8	7.4	8.1	9.5	604.33	0.269	0.161	1.665	0.096	0.347
FBgn0002732	E(spl)malpha-BFM	3R	26011568	26010893	423	423	1522	771	1219	1594	1788	2024	112.5	77.5	87.8	126.9	123.1	133.7	1446.96	-0.433	0.213	-2.029	0.042	0.204
FBgn0002733	E(spl)mbeta-HLH	3R	26006023	26005046	588	588	5411	5184	7322	4920	6084	6143	287.6	374.7	379.5	281.9	301.2	291.9	5800.55	0.262	0.1	2.603	0.009	0.067
FBgn0002734	E(spl)mdelta-HLH	3R	25998633	25997621	522	522	137	97	192	258	231	208	8.2	7.9	11.2	16.7	12.9	11.1	182.578	-0.561	0.302	-1.86	0.063	0.266
FBgn0002735	E(spl)mgamma-HLH	3R	26000761	25999851	618	618	59	60	37	58	62	73	3	4.1	1.8	3.2	2.9	3.3	58.578	-0.047	0.497	-0.094	0.925	0.989
FBgn0002736	mago	2R	21129737	21128577	444	444	3176	2153	2837	2808	3239	3045	223.6	206.1	194.7	213	212.4	191.6	2852.25	0.041	0.149	0.277	0.781	0.968
FBgn0002772	Mlc1	3R	27660177	27657078	466	466	1512	1281	2111	1516	2673	2145	101.4	116.8	138.1	109.6	167	128.6	1827.34	-0.179	0.205	-0.876	0.381	0.745
FBgn0002773	Mlc2	3R	30174551	30171438	667	667	5643	4925	7100	4731	8127	6354	264.4	313.8	324.4	238.9	354.7	266.2	6062.36	0.079	0.179	0.441	0.66	0.924
FBgn0002774	mle	2R	5980778	5974857	3897	3897	3169	2572	3450	3325	4300	5260	25.4	28	27	28.7	32.1	37.7	3592.81	-0.273	0.122	-2.237	0.025	0.142
FBgn0002775	msl-3	3L	7125533	7123213	1539	1539	1419	1136	1432	1199	1403	1708	28.8	31.4	28.4	26.2	26.5	31	1368.42	0.101	0.127	0.798	0.425	0.781
FBgn0002778	mnd	3L	14991667	14985100	1500	1500	994	774	1168	647	661	741	20.7	21.9	23.7	14.5	12.8	13.8	832.263	0.707	0.108	6.552	0	0
FBgn0002780	mod	3R	32054974	32052060	1623	1623	9328	6866	9583	10192	12406	12380	179.6	179.8	180	211.5	222.5	213.2	9938.08	-0.243	0.089	-2.715	0.007	0.052
FBgn0002781	mod(mdg4)	3R	21377401	21350846	921	920	8832	6925	9814	9010	10379	12146	299.7	319.6	324.8	329.9	328.4	368.9	9349.88	-0.101	0.065	-1.561	0.118	0.396
FBgn0002783	mor	3R	15972913	15968134	3630	3627	11346	9008	12595	9455	11460	14868	97.7	105.5	105.8	87.8	92	114.6	11277.5	0.092	0.111	0.828	0.407	0.769
FBgn0002787	Rpn8	2R	24404527	24400028	1077	1077	6213	4596	6039	6001	6934	6792	180.3	181.4	170.9	187.7	187.4	176.2	6031.24	-0.029	0.11	-0.261	0.794	0.969
FBgn0002789	Mp20	2R	13248880	13246670	555	555	26	39	123	30	20	24	1.5	3	6.8	1.8	1	1.2	42.862	1.438	0.729	1.972	0.049	0.224
FBgn0002791	mr	2R	23975408	23972431	2409	2409	1455	1141	1473	1346	1562	1617	18.9	20.1	18.6	18.8	18.9	18.8	1419.1	0.05	0.111	0.448	0.654	0.921
FBgn0002838	ms(3)K81	3R	26876562	26875852	552	552	17	4	79	105	2	2	1	0.3	4.4	6.4	0.1	0.1	34.308	-0.263	1.685	-0.156	0.876	0.983
FBgn0002842	sa	3L	21406738	21405425	828	828	16	2	31	30	0	1	0.6	0.1	1.1	1.2	0	0	13.168	0.566	1.965	0.288	0.773	0.967
FBgn0002856	Acp26Ab	2L	5892862	5892298	273	273	0	0	0	0	0	0	0	0	0	0	0	0	0	NA	NA	NA	NA	NA
FBgn0002862	Mst87F	3R	13828008	13827151	171	171	149	151	636	747	74	54	27.2	37.5	113.4	147.2	12.6	8.8	301.295	0.051	1.045	0.049	NA	NA
FBgn0002863	Acp95EF	3R	24229279	24228975	159	165	39	20	19	93	116	120	7.7	5.3	3.6	19	20.5	20.3	64.574	-1.856	0.491	-3.777	0	0.002
FBgn0002868	Mt	3R	9784370	9783407	123	123	652	436	1607	604	584	509	165.7	150.6	398.2	165.4	138.2	115.6	712.265	0.758	0.398	1.904	0.057	0.25
FBgn0002869	MtnB	3R	20503746	20503102	132	132	10	0	2	4	10	21	2.4	0	0.5	1	2.2	4.4	7.198	-1.319	1.639	-0.805	0.421	0.778
FBgn0002872	mu2	3L	1947475	1942734	3864	3867	1867	1431	2129	1119	1108	1440	15.1	15.7	16.8	9.7	8.3	10.4	1518.21	0.76	0.109	6.977	0	0
FBgn0002873	mud	X	14258595	14247732	3225	3549	1236	1004	1790	3169	2395	3308	12	13.2	16.9	30.1	19.6	26	2075.82	-0.972	0.192	-5.066	0	0
FBgn0002878	mus101	X	13727113	13722246	4285	4278	696	541	910	718	798	1162	5.1	5.4	6.5	5.7	5.4	7.6	782.801	-0.123	0.178	-0.689	0.491	0.827
FBgn0002887	mus201	2L	8442342	8438169	3708	3708	637	1216	1779	723	671	871	5.4	13.9	14.6	6.6	5.3	6.6	988.814	0.874	0.354	2.471	0.013	0.089
FBgn0002891	mus205	2R	7801044	7793625	6392	6383	633	1043	1692	559	319	417	3.1	6.9	8.1	3	1.5	1.8	792.178	1.532	0.405	3.788	0	0.002
FBgn0002899	mus301	3L	8142014	8137808	3159	3156	221	151	225	358	364	460	2.2	2	2.2	3.8	3.4	4.1	286.678	-0.791	0.189	-4.181	0	0.001
FBgn0002901	mus304	3L	18112847	18109814	2537	2537	452	400	477	445	412	519	5.6	6.7	5.7	5.9	4.7	5.7	449.34	0.158	0.179	0.881	0.378	0.743
FBgn0002905	mus308	3R	12712299	12705523	3279	3276	128	96	230	139	128	155	1.2	1.2	2.1	1.4	1.1	1.3	142.656	0.252	0.332	0.76	0.448	0.799
FBgn0002906	Blm	3R	11741783	11736810	4465	4462	793	687	891	668	667	844	5.6	6.5	6.1	5	4.4	5.3	755.839	0.327	0.132	2.479	0.013	0.088
FBgn0002909	mus312	3L	7333471	7329132	3450	3450	843	785	1177	856	947	1175	7.6	9.7	10.4	8.4	8	9.5	949.767	0.111	0.132	0.84	0.401	0.764
FBgn0002914	Myb	X	15857823	15854832	1974	1974	3794	3256	4229	4312	5192	6066	60.1	70.1	65.3	73.6	76.6	85.9	4386.3	-0.254	0.092	-2.765	0.006	0.046
FBgn0002917		X	14277416	14266367	6638	6650	57	58	45	48	72	103	0.3	0.4	0.2	0.2	0.3	0.4	62.95	-0.209	0.481	-0.434	0.664	0.926
FBgn0002921	Atpalpha	3R	20976239	20948714	3126	3126	25647	19708	28872	17327	26422	33193	256.4	267.9	281.5	186.7	246.1	296.7	24731.5	0.164	0.165	0.994	0.32	0.684
FBgn0002922	u	3R	23718357	23712814	999	999	0	44	24	6	8	36	0	1.9	0.7	0.2	0.2	1	20.383	0.846	1.642	0.516	0.606	0.898
FBgn0002924	ncd	3R	29807127	29804290	2113	2118	1446	1045	1849	1882	1217	1800	21.4	21	26.7	29.9	16.7	23.7	1517.54	-0.013	0.234	-0.055	0.956	0.992
FBgn0002926	ndl	3L	6603366	6593938	7851	7854	4	24	52	13	16	17	0	0.1	0.2	0.1	0.1	0.1	20.688	0.949	1.009	0.941	0.347	0.712
FBgn0002930	nec	2R	7158241	7156477	1425	1410	3668	3003	4382	4953	6232	5964	80.5	89.6	93.7	118.3	128.7	118.2	4588.17	-0.44	0.086	-5.149	0	0
FBgn0002931	net	2L	87387	82421	1083	1083	303	226	289	160	246	252	8.7	8.9	8.1	5	6.6	6.5	245.627	0.529	0.239	2.217	0.027	0.147
FBgn0002932	neur	3R	9039471	9020348	2265	2265	1443	1366	2098	1873	2310	3323	19.9	25.6	28.2	27.9	29.7	41	2001.4	-0.405	0.183	-2.217	0.027	0.147
FBgn0002936	niA	2L	878270	877302	714	714	0	0	1	2	0	2	0	0	0	0.1	0	0.1	0.772	-1.701	3.972	-0.428	0.668	NA
FBgn0002937	niB	3R	13703164	13700565	1863	1863	7	0	9	7	0	0	0.1	0	0.1	0.1	0	0	3.775	1.096	3.132	0.35	0.726	0.951
FBgn0002938	niC	2L	7384344	7377702	4506	4506	68	27	85	49	56	90	0.5	0.3	0.6	0.4	0.4	0.6	59.986	0.045	0.511	0.088	0.93	0.989
FBgn0002939	niD	2L	18083608	18081628	1542	1542	0	39	46	24	38	10	0	1.1	0.9	0.5	0.7	0.2	26.663	0.427	1.519	0.281	0.779	0.968
FBgn0002940	niE	3R	19888206	19886255	1116	1116	10	0	0	1	4	2	0.3	0	0	0	0.1	0.1	2.823	0.724	2.607	0.278	0.781	0.968
FBgn0002941	slou	3R	21557182	21548661	2094	2100	10	4	26	15	23	25	0.1	0.1	0.4	0.2	0.3	0.3	16.076	-0.55	0.864	-0.636	0.525	0.85
FBgn0002945	nkd	3L	19045449	19003741	2720	2717	4848	3985	5842	3336	4594	6671	55.7	62.3	65.5	41.4	49.2	68.6	4792.42	0.226	0.185	1.22	0.222	0.568
FBgn0002948	nod	X	11585750	11580772	1993	2001	695	442	682	1154	1291	1551	10.9	9.4	10.4	19.4	18.8	21.7	932.439	-0.941	0.148	-6.342	0	0
FBgn0002962	nos	3R	19160202	19157238	1215	1215	0	0	0	2	6	0	0	0	0	0.1	0.1	0	1.267	-3.686	3.939	-0.936	0.349	NA
FBgn0002973	numb	2L	9464184	9437469	1671	1671	7589	5813	8430	6491	8661	11207	141.9	147.8	153.8	130.9	150.9	187.4	7854.88	-0.06	0.138	-0.432	0.666	0.927
FBgn0002985	odd	2L	3606756	3604224	1140	1146	1182	936	1469	1067	1391	1891	32.4	34.9	39.3	31.4	35.3	46.1	1289.53	-0.072	0.171	-0.42	0.674	0.931
FBgn0002989	okr	2L	2992759	2989594	2355	2355	398	341	449	415	487	496	5.3	6.2	5.8	5.9	6	5.9	426.007	-0.034	0.143	-0.239	0.811	0.973
FBgn0003002	opa	3R	4869979	4852813	1830	1830	1657	1256	1778	1575	2264	2710	28.3	29.2	29.6	29	36	41.4	1823.96	-0.268	0.159	-1.685	0.092	0.34
FBgn0003008	or	2R	23968943	23967939	576	576	1073	717	861	1005	1088	963	58.2	52.9	45.6	58.8	55	46.7	946.569	-0.008	0.214	-0.037	0.971	0.994
FBgn0003009	ord	2R	23275536	23271257	1440	1440	0	1	26	33	12	0	0	0	0.6	0.8	0.2	0	11.619	-0.882	2.403	-0.367	0.713	0.946
FBgn0003011	ort	3R	19663672	19659748	1458	1458	0	0	0	0	0	0	0	0	0	0	0	0	0	NA	NA	NA	NA	NA
FBgn0003015	osk	3R	8938395	8935126	1836	1833	10	6	16	0	8	0	0.2	0.1	0.3	0	0.1	0	6.66	2.146	2.032	1.056	0.291	0.651
FBgn0003016	osp	2L	14689340	14599196	4379	4379	8698	7820	11922	5499	8616	11955	62.1	75.9	83	42.3	57.3	76.3	8928.76	0.344	0.208	1.656	0.098	0.351
FBgn0003023	otu	X	8489535	8485008	2574	2574	10	18	41	43	22	48	0.1	0.3	0.5	0.6	0.2	0.5	29.225	-0.569	0.755	-0.753	0.451	0.803
FBgn0003028	ovo	X	5070929	5048273	2832	2839	3556	2799	4576	2445	3826	6128	39.2	42	49.2	29	39.2	60.3	3772.61	0.038	0.255	0.15	0.881	0.984
FBgn0003034	SP	3L	13301922	13301635	168	168	4	0	0	2	0	0	0.7	0	0	0.4	0	0	1.049	1.046	3.918	0.267	0.79	NA
FBgn0003041	pbl	3L	7911954	7896109	3921	3924	1387	1087	1662	1287	1118	1533	11.1	11.8	12.9	11	8.3	10.9	1333.4	0.259	0.143	1.814	0.07	0.285
FBgn0003042	Pc	3L	21318020	21306138	1173	1173	703	483	824	638	817	925	18.7	17.5	21.4	18.3	20.3	22	714.849	-0.054	0.148	-0.366	0.714	0.946
FBgn0003044	Pcl	2R	18139990	18135426	3126	3126	2331	2089	3120	2017	2637	3656	23.3	28.4	30.4	21.7	24.6	32.7	2587.38	0.072	0.17	0.422	0.673	0.93
FBgn0003046	Pcp	2L	7022470	7021682	555	555	360	150	151	291	408	446	20.3	11.5	8.3	17.7	21.4	22.5	293.153	-0.565	0.441	-1.281	0.2	0.541
FBgn0003048	pcx	X	2238045	2225296	10257	10257	2507	2175	3298	1520	2516	4059	7.6	9	9.8	5	7.1	11.1	2614.82	0.209	0.276	0.756	0.45	0.801
FBgn0003053	peb	X	4627206	4617564	4598	4598	347	370	548	374	387	626	2.4	3.4	3.6	2.7	2.5	3.8	433.627	0.076	0.251	0.303	0.762	0.964
FBgn0003057	CG10598	X	17226867	17225157	484	489	0	0	0	0	1	0	0	0	0	0	0.1	0	0.153	-0.756	4.08	-0.185	0.853	NA
FBgn0003060	CG9757	3R	13612433	13611583	369	381	0	0	1	7	2	6	0	0	0.1	0.6	0.2	0.4	2.499	-3.615	2.256	-1.602	0.109	0.376
FBgn0003062	Fib	2R	23074725	23072909	130	130	549	370	461	465	432	520	132	121	108.1	120.5	96.7	111.8	464.17	0.163	0.212	0.771	0.441	0.794
FBgn0003065	CG2150	3R	31764772	31763304	486	530	482	426	729	965	1851	1462	31	37.3	45.7	61.3	101.7	77.1	939.389	-1.197	0.251	-4.762	0	0
FBgn0003067	Pepck	2R	18539416	18536767	1944	1944	13846	14375	12119	8565	8662	11147	222.6	314.3	190	148.4	129.7	160.2	11712.4	0.754	0.206	3.662	0	0.003
FBgn0003068	per	X	2692780	2685580	3632	3678	50	77	148	443	372	407	0.4	0.9	1.2	4.1	2.9	3.1	237.697	-2.001	0.412	-4.861	0	0
FBgn0003071	Pfk	2R	10117457	10109740	2853	2853	2335	1695	3244	3004	2308	2766	25.6	25.2	34.7	35.5	23.6	27.1	2517.44	0.002	0.197	0.012	0.991	0.998
FBgn0003074	Pgi	2R	8914069	8910900	1677	1677	3903	3841	4784	3850	4055	4523	72.7	97.3	86.9	77.3	70.4	75.4	4146.07	0.218	0.109	2	0.045	0.214
FBgn0003076	Pgm	3L	16128531	16126018	1683	1683	2797	3033	3786	3703	2814	3262	51.9	76.6	68.6	74.1	48.7	54.2	3237.15	0.166	0.204	0.813	0.416	0.776
FBgn0003079	Raf	X	2343870	2295466	2220	2220	1793	1499	2241	1938	2191	2986	25.2	28.7	30.8	29.4	28.7	37.6	2059.18	-0.159	0.127	-1.25	0.211	0.555
FBgn0003082	phr	2R	7827319	7825289	1514	1514	270	128	238	244	230	262	5.6	3.6	4.8	5.4	4.4	4.8	224.435	-0.041	0.298	-0.137	0.891	0.986
FBgn0003086	Pig1	X	3249289	3248600	495	492	0	0	0	0	0	0	0	0	0	0	0	0	0	NA	NA	NA	NA	NA
FBgn0003087	pim	2L	10364092	10362989	600	600	715	485	721	372	319	349	37.2	34.4	36.6	20.9	15.5	16.3	499.685	1.064	0.203	5.247	0	0
FBgn0003089	pip	3L	19337609	19298623	1554	1548	545	497	788	775	1170	1269	11	13.6	15.5	16.9	22	22.9	810.438	-0.612	0.187	-3.265	0.001	0.012
FBgn0003090	pk	2R	7223378	7150703	3907	3909	5152	4779	6159	3982	5932	7865	41.2	52	48	34.3	44.2	56.2	5548.3	0.086	0.186	0.46	0.646	0.917
FBgn0003091	Pkc53E	2R	16945126	16924655	2040	2040	172	212	271	845	1431	1299	2.6	4.4	4	14	20.4	17.8	662.67	-2.232	0.258	-8.655	0	0
FBgn0003093	Pkc98E	3R	29049148	29039156	2220	2220	1122	1056	1592	1075	1486	1967	15.8	20.2	21.9	16.3	19.5	24.8	1349.8	-0.053	0.19	-0.28	0.78	0.968
FBgn0003114	plu	2R	20263684	20262958	525	525	0	0	2	2	0	0	0	0	0.1	0.1	0	0	0.642	-0.144	4.001	-0.036	0.971	NA
FBgn0003116	pn	X	2182916	2181211	1217	1217	334	293	380	259	294	287	8.6	10.2	9.5	7.2	7	6.6	308.47	0.461	0.172	2.672	0.008	0.058
FBgn0003117	pnr	3R	16041796	16026079	1614	1614	686	549	754	839	961	1176	13.3	14.5	14.2	17.5	17.3	20.4	807.558	-0.376	0.12	-3.139	0.002	0.017
FBgn0003118	pnt	3R	23346167	23290231	1735	1735	1525	1315	1922	1677	2354	2858	27.5	32.2	33.8	32.6	39.5	46	1886.92	-0.322	0.152	-2.121	0.034	0.175
FBgn0003124	polo	3L	20313466	20309654	1733	1731	3911	2515	4620	3590	3077	4315	70.5	61.7	81.3	69.9	51.7	69.7	3611.08	0.181	0.162	1.116	0.265	0.62
FBgn0003129	Poxm	3R	8333792	8319025	1106	1106	125	250	556	149	161	197	3.5	9.6	15.3	4.5	4.2	5	236.524	1.028	0.512	2.01	0.044	0.211
FBgn0003130	Poxn	2R	15835055	15826693	1278	1278	3935	2229	3404	2578	3144	3537	96.2	74.1	81.2	68	71.6	77.3	3100.17	0.243	0.17	1.431	0.152	0.464
FBgn0003132	Pp1-13C	X	15361061	15359101	909	909	33	33	110	176	8	16	1.1	1.5	3.7	6.5	0.3	0.5	63.16	-0.208	1.225	-0.17	NA	NA
FBgn0003134	Pp1alpha-96A	3R	24522331	24518270	984	984	1474	1258	1860	1620	2075	2217	46.8	54.3	57.6	55.5	61.4	63	1714.67	-0.166	0.098	-1.704	0.088	0.333
FBgn0003137	Ppn	3R	28540324	28520665	8703	8700	16816	16522	22539	16561	24767	35382	60.4	80.7	78.9	64.1	82.9	113.6	21465.9	-0.228	0.203	-1.123	0.262	0.617
FBgn0267487	Ptp61F	3L	1475257	1342493	1647	1647	4732	3970	6396	5100	6592	7880	89.8	102.4	118.4	104.3	116.5	133.7	5630.55	-0.178	0.117	-1.522	0.128	0.415
FBgn0003139	PpV	X	6372915	6371065	917	912	1730	1212	1821	1497	1713	1940	59	56.2	60.5	55.3	54.7	59.4	1628.59	0.082	0.102	0.801	0.423	0.779
FBgn0003140	PpY-55A	2R	17956570	17955396	945	945	24	24	102	151	6	2	0.8	1.1	3.3	5.4	0.2	0.1	51.862	-0.151	1.49	-0.101	NA	NA
FBgn0003141	pr	2L	20075458	20073719	507	507	936	774	911	813	1120	1087	57.7	64.9	54.8	54	64.3	59.9	931.207	0.012	0.163	0.072	0.943	0.991
FBgn0003145	prd	2L	12085827	12082995	1842	1842	8	28	80	2	22	3	0.1	0.6	1.3	0	0.3	0	23.484	2.225	1.282	1.735	0.083	0.319
FBgn0003149	Prm	3L	8745310	8732858	2640	2640	933	1172	1636	631	897	828	11	18.9	18.9	8.1	9.9	8.8	1022.9	0.869	0.228	3.813	0	0.002
FBgn0003159	CG2841	X	2366356	2344949	3715	3720	1267	1180	1896	1254	1243	1789	10.7	13.5	15.6	11.4	9.7	13.4	1416.22	0.212	0.165	1.284	0.199	0.54
FBgn0003162	Pu	2R	21182608	21175315	975	975	1696	1145	1611	2418	2836	3543	54.4	49.9	50.4	83.5	84.7	101.5	2131.24	-0.777	0.139	-5.576	0	0
FBgn0003165	pum	3R	9237682	9066343	1608	1618	5114	4422	6347	2860	5539	6605	99.4	116.9	120.3	59.5	99.7	114.1	5062.52	0.308	0.235	1.307	0.191	0.528
FBgn0003169	put	3R	14625703	14619030	1563	1563	4661	3378	5198	4270	5577	6009	93.2	91.9	101.4	92	103.9	107.4	4752.71	-0.064	0.097	-0.658	0.51	0.84
FBgn0003174	pwn	2R	7300806	7282572	4087	4095	7760	6636	9276	5193	7316	8751	59.3	69	69.2	42.7	52	59.7	7417.06	0.369	0.133	2.771	0.006	0.046
FBgn0003175	px	2R	22562065	22494297	5978	5975	2621	2590	3939	2267	2904	4696	13.7	18.4	20.1	12.8	14.1	22	3097.24	0.109	0.225	0.485	0.628	0.907
FBgn0267385	PyK	3R	22372746	22367536	1589	1589	5352	4040	5783	6125	6003	6851	105.3	108.1	110.9	129.9	110	120.5	5607.87	-0.132	0.091	-1.448	0.148	0.453
FBgn0003187	qua	2L	17497208	17486806	2679	2679	4568	4004	5668	2889	3909	3736	53.3	63.5	64.5	36.3	42.5	39	4131.45	0.634	0.105	6.066	0	0
FBgn0003189	r	X	16668712	16655359	6675	6675	2012	1619	2123	2016	2424	3247	9.4	10.3	9.7	10.2	10.6	13.6	2191.78	-0.201	0.141	-1.419	0.156	0.468
FBgn0003204	ras	X	10749097	10744502	1608	1608	3476	3010	3974	3036	3514	3952	67.6	79.6	75.3	63.6	63.6	68.7	3467.29	0.2	0.076	2.616	0.009	0.066
FBgn0003205	Ras85D	3R	9513067	9510561	570	570	2951	2454	3220	3234	4040	4413	161.8	183	172.2	191.1	206.3	216.3	3321.48	-0.23	0.091	-2.521	0.012	0.08
FBgn0003206	Ras64B	3L	4141398	4139076	579	579	1093	856	1330	1085	1225	1611	59	62.8	70	63.1	61.6	77.8	1174.65	-0.06	0.126	-0.475	0.635	0.911
FBgn0003209	raw	2L	8740660	8709880	2964	2958	2568	2702	3925	3587	4377	5692	27.1	38.7	40.4	40.9	43.1	53.8	3702.92	-0.363	0.16	-2.261	0.024	0.136
FBgn0003210	rb	X	4540626	4535635	3480	3477	3648	3183	4565	3591	4652	5943	32.8	38.9	40	34.8	39	47.8	4169.88	-0.105	0.131	-0.799	0.424	0.781
FBgn0003227	rec	3R	15832632	15823019	2651	2648	170	173	206	235	268	271	2	2.8	2.4	3	2.9	2.9	217.419	-0.288	0.214	-1.345	0.179	0.508
FBgn0003231	ref(2)P	2L	19545548	19542468	1800	1797	5584	5554	7756	4836	4659	5960	97	131.1	131.3	90.7	75.5	92.7	5716.99	0.488	0.123	3.981	0	0.001
FBgn0003248	Rh2	3R	18901019	18899423	1146	1146	2	0	0	0	0	0	0.1	0	0	0	0	0	0.352	2.048	4.04	0.507	0.612	NA
FBgn0003249	Rh3	3R	20082450	20081060	1152	1152	0	0	0	0	0	0	0	0	0	0	0	0	0	NA	NA	NA	NA	NA
FBgn0003250	Rh4	3L	16862517	16852527	1137	1137	3	0	4	17	10	6	0.1	0	0.1	0.5	0.3	0.1	6.429	-2.199	1.439	-1.528	0.126	0.412
FBgn0003254	rib	2R	19281396	19270078	1270	1270	4	0	9	33	0	0	0.1	0	0.2	0.9	0	0	7.744	-1.478	3.058	-0.483	0.629	0.908
FBgn0003255	rk	2L	14001248	13982743	4077	4077	69	85	107	23	18	31	0.5	0.9	0.8	0.2	0.1	0.2	57.5	2.07	0.452	4.575	0	0
FBgn0003257	r-l	3R	21073319	21070557	1482	1482	937	661	839	765	916	948	19.8	19	17.3	17.4	18	17.9	837.24	0.096	0.159	0.606	0.545	0.862
FBgn0003261	Rm62	3R	6008579	6000426	2110	2109	27074	22061	33602	25251	30136	40852	401	444.4	485.4	403.3	416	541.3	29198.8	-0.013	0.118	-0.113	0.91	0.988
FBgn0003267	ro	3R	26881171	26876771	1038	1038	11	3	10	8	24	9	0.3	0.1	0.3	0.3	0.7	0.2	10.385	-0.625	1.013	-0.617	0.537	0.858
FBgn0003268	rod	3R	31588244	31580951	6282	6282	1261	920	1797	1375	1327	2042	6.3	6.2	8.7	7.4	6.1	9.1	1412.96	-0.076	0.193	-0.392	0.695	0.939
FBgn0003270	amos	2L	18596921	18596136	594	594	0	130	6	11	7	2	0	9.3	0.3	0.6	0.3	0.1	32.392	3.164	1.898	1.667	NA	NA
FBgn0003274	RpLP2	2R	16586732	16586129	342	342	50423	34451	46731	40324	46727	44473	4608.1	4281.1	4164.6	3972	3977.6	3633.8	43597.4	0.196	0.122	1.598	0.11	0.378
FBgn0003275	RpII18	3R	5372397	5371795	396	396	1985	1284	1724	1906	2084	1936	156.7	137.8	132.7	162.1	153.2	136.6	1801.82	-0.056	0.173	-0.324	0.746	0.958
FBgn0003277	RpII215	X	11570326	11562800	5664	5664	8545	7919	11247	7014	8927	13482	47.2	59.4	60.5	41.7	45.9	66.5	9345.21	0.134	0.179	0.746	0.456	0.805
FBgn0003278	RpI135	2L	407969	404285	3390	3390	973	954	1269	1077	1169	1375	9	12	11.4	10.7	10	11.3	1123.05	0.024	0.123	0.195	0.846	0.978
FBgn0003279	RpL4	3R	27924888	27922821	1204	1204	86782	66574	90671	77754	87456	97473	2252.8	2350	2295.3	2175.5	2114.7	2262.3	83566.2	0.095	0.067	1.407	0.159	0.474
FBgn0003285	rst	X	2973834	2950399	2300	2295	2684	2224	3417	2733	4197	5397	36.5	41.1	45.3	40.1	53.2	65.7	3327.87	-0.353	0.187	-1.888	0.059	0.256
FBgn0003292	rt	3L	11587770	11584122	2670	2670	4401	3710	5580	2969	5438	5188	51.5	59.1	63.7	37.5	59.3	54.3	4475.37	0.218	0.191	1.142	0.253	0.605
FBgn0003295	ru	3L	1387437	1370628	1035	1035	157	64	178	197	183	254	4.7	2.6	5.2	6.4	5.1	6.9	165.32	-0.517	0.374	-1.383	0.167	0.487
FBgn0003300	run	X	20697321	20690670	1533	1533	16	18	35	0	16	20	0.3	0.5	0.7	0	0.3	0.4	17.144	1.181	1.349	0.876	0.381	0.745
FBgn0003301	rut	X	14826073	14787478	2843	2843	1429	1168	1964	970	1761	3029	15.7	17.5	21.1	11.5	18	29.8	1654.78	-0.11	0.33	-0.332	0.74	0.957
FBgn0003302	rux	X	6037800	6035753	999	1014	474	361	450	578	623	670	14.8	15.4	13.7	19.2	17.9	18.5	517.095	-0.339	0.159	-2.125	0.034	0.174
FBgn0003308	ry	3R	13038020	13032528	4007	4007	2323	1813	2392	3159	4241	5071	18.1	19.2	18.2	26.6	30.8	35.4	3058.38	-0.718	0.136	-5.288	0	0
FBgn0003310	S	2L	1077815	1049674	1791	1791	1279	900	1764	1116	1518	2199	22.3	21.4	30	21	24.7	34.3	1413.21	-0.101	0.225	-0.451	0.652	0.92
FBgn0003312	sad	3R	11879754	11877235	1566	1566	73	60	63	30	26	22	1.5	1.6	1.2	0.6	0.5	0.4	47.44	1.528	0.473	3.228	0.001	0.013
FBgn0003313	sala	2L	11486949	11484707	428	428	2	0	0	0	0	0	0.1	0	0	0	0	0	0.352	2.048	4.04	0.507	0.612	NA
FBgn0003317	sax	2R	7810067	7806484	1749	1749	2636	2215	3088	2272	2821	3476	47.1	53.8	53.8	43.8	47	55.5	2710.98	0.099	0.11	0.896	0.37	0.735
FBgn0003319	Sb	3R	16145284	16116161	2343	2331	4213	3648	4504	2187	3763	4084	56.2	66.2	58.6	31.6	47	49	3723.73	0.531	0.194	2.739	0.006	0.05
FBgn0003321	sbr	X	10847092	10832752	2019	2019	2152	1978	2537	2413	2803	3313	33.3	41.6	38.3	40.3	40.4	45.9	2491.74	-0.144	0.101	-1.424	0.154	0.466
FBgn0003326	sca	2R	12802010	12780541	2397	2397	760	532	827	582	502	825	9.9	9.4	10.5	8.2	6.1	9.6	664.036	0.347	0.207	1.674	0.094	0.344
FBgn0003328	scb	2R	15258498	15248784	3348	3348	3607	4576	6993	4438	4170	5564	33.7	58.1	63.7	44.7	36.3	46.4	4844.99	0.289	0.212	1.364	0.173	0.498
FBgn0003330	Sce	3R	27682029	27680431	1311	1311	1852	1278	1882	1499	1850	2142	44.2	41.4	43.8	38.5	41.1	45.7	1722.85	0.069	0.123	0.563	0.573	0.877
FBgn0003334	Scm	3R	9637611	9633359	2628	2628	1416	1317	1930	1310	1681	2091	16.8	21.3	22.4	16.8	18.6	22.2	1596.08	0.083	0.145	0.572	0.568	0.874
FBgn0003339	Scr	3R	6849981	6823120	888	883	0	4	1	0	2	4	0	0.2	0	0	0.1	0.1	1.88	0.205	2.654	0.077	0.939	0.99
FBgn0003345	sd	X	15827682	15804370	760	760	2234	1975	3100	2381	3483	4525	91.9	110.4	124.3	105.5	133.4	166.4	2856.1	-0.298	0.184	-1.623	0.105	0.367
FBgn0003346	RanGAP	2L	19447317	19441959	1775	1775	2101	1825	2489	2809	2481	2718	37	43.7	42.7	53.3	40.7	42.8	2378.84	-0.133	0.14	-0.945	0.345	0.711
FBgn0003353	sei	2R	24053035	24047411	2568	2568	499	442	638	651	775	804	6.1	7.3	7.6	8.5	8.8	8.7	621.514	-0.303	0.121	-2.506	0.012	0.083
FBgn0003358	Jon99Ci	3R	29926189	29925226	819	819	2	0	4	1	2	0	0.1	0	0.1	0	0.1	0	1.424	1.005	2.68	0.375	0.708	NA
FBgn0003360	sesB	X	10786958	10780893	940	940	22861	15419	22254	19656	26728	27582	760.1	697.1	721.6	704.4	827.8	820	21999.6	-0.087	0.121	-0.72	0.471	0.814
FBgn0003366	sev	X	11086299	11071441	7676	7683	100	130	259	140	180	204	0.4	0.7	1	0.6	0.7	0.7	164.379	0.072	0.385	0.186	0.852	0.979
FBgn0003371	sgg	X	2679553	2633952	3151	3141	6616	5967	10068	5355	8000	10252	65.6	80.5	97.4	57.4	74.1	91.2	7529.42	0.143	0.188	0.763	0.446	0.798
FBgn0003372	Sgs1	2L	4941423	4937409	929	947	12	0	2	0	0	2	0.4	0	0.1	0	0	0.1	2.684	3.086	3.207	0.962	0.336	0.702
FBgn0003374	Sgs4	X	3251040	3250089	523	531	2	0	2	0	0	0	0.1	0	0.1	0	0	0	0.648	2.936	3.98	0.738	0.461	NA
FBgn0003375	Sgs5	3R	17596112	17595362	510	510	8	0	10	0	2	0	0.5	0	0.6	0	0.1	0	3.195	3.236	2.991	1.082	0.279	0.637
FBgn0003377	Sgs7	3L	11510247	11509861	225	225	8	8	2	0	0	0	1.1	1.5	0.3	0	0	0	3.441	5.33	2.591	2.057	0.04	0.195
FBgn0003380	Sh	X	18063247	17924307	1968	1962	103	91	169	35	100	108	1.6	2	2.6	0.6	1.5	1.5	99.324	0.788	0.496	1.588	0.112	0.383
FBgn0003382	sha	2R	11336463	11324314	4905	4905	2413	1990	3012	1545	2677	3222	15.4	17.2	18.7	10.6	15.9	18.4	2428.51	0.211	0.212	0.992	0.321	0.684
FBgn0003386	Shaw	2L	3729145	3718185	1842	1842	83	105	135	28	72	60	1.4	2.4	2.2	0.5	1.1	0.9	81.637	1.241	0.479	2.588	0.01	0.069
FBgn0003388	shd	3L	14622205	14614458	1623	1623	258	190	232	165	229	309	5	5	4.4	3.4	4.1	5.3	227.62	0.18	0.276	0.653	0.514	0.842
FBgn0003390	shf	X	6779659	6771463	1374	1374	1789	1773	2087	1481	1725	2160	40.7	54.8	46.3	36.3	36.5	43.9	1829.91	0.296	0.143	2.067	0.039	0.192
FBgn0003391	shg	2R	21057197	21049654	4524	4524	18056	13697	20765	16690	23398	34490	124.7	128.7	139.9	124.3	150.6	213	20495.5	-0.288	0.187	-1.542	0.123	0.406
FBgn0003392	shi	X	15906716	15892116	2691	2691	5549	4478	6846	4621	5992	7483	64.5	70.7	77.5	57.8	64.8	77.7	5721.15	0.103	0.12	0.86	0.39	0.753
FBgn0003396	shn	2R	11217394	11159086	7758	7746	4445	4523	6982	2524	3553	6931	17.9	24.8	27.4	11	13.4	25	4743.28	0.525	0.299	1.754	0.079	0.311
FBgn0003401	shu	2R	23843286	23841461	1362	1362	93	38	89	237	211	254	2.1	1.2	2	5.9	4.5	5.2	146.448	-1.517	0.364	-4.172	0	0.001
FBgn0003410	si	3L	16858712	16853751	945	945	1581	1356	1801	1509	1772	2298	52.3	61	58.1	53.8	54.6	68	1691.58	-0.023	0.125	-0.181	0.856	0.98
FBgn0003411	sisA	X	11322357	11321579	570	570	0	0	2	0	0	0	0	0	0.1	0	0	0	0.296	1.857	4.056	0.458	0.647	NA
FBgn0003415	skd	3L	21027434	20992814	8290	8283	3057	2750	4317	2273	3861	6375	11.5	14.1	15.9	9.2	13.6	21.5	3645.79	-0.077	0.288	-0.266	0.79	0.969
FBgn0003416	sl	X	16356482	16350315	3698	3698	1032	930	1387	908	1245	1833	8.7	10.7	11.4	8.3	9.8	13.9	1191.74	-0.034	0.217	-0.156	0.876	0.983
FBgn0003423	slgA	X	21385159	21374002	2046	2046	1487	1195	1818	1458	1977	2400	22.7	24.8	27.1	24	28.1	32.8	1679.4	-0.17	0.141	-1.206	0.228	0.574
FBgn0003429	slo	3R	24711595	24662491	3654	3654	397	407	591	233	459	448	3.4	4.7	4.9	2.1	3.7	3.4	418.771	0.506	0.286	1.77	0.077	0.303
FBgn0003430	slp1	2L	3827099	3825675	969	969	384	314	482	311	476	613	12.4	13.8	15.2	10.8	14.3	17.7	419.144	-0.034	0.237	-0.145	0.885	0.985
FBgn0003435	sm	2R	19631508	19517864	1059	1062	1459	1451	2617	1576	1419	1673	43.1	58.2	75.3	50	38.9	44	1682.28	0.409	0.199	2.053	0.04	0.196
FBgn0003444	smo	2L	282167	277582	3105	3105	3508	2572	3637	3618	4582	5239	35.3	35.2	35.7	39.3	43	47.2	3771.15	-0.263	0.106	-2.484	0.013	0.087
FBgn0003447	sn	X	7986601	7964024	1539	1539	13828	9837	15367	10056	14103	16331	280.8	271.6	304.3	220.1	266.8	296.5	13017.5	0.149	0.128	1.164	0.244	0.594
FBgn0003448	s	2L	15478260	15476593	1173	1173	26	21	36	16	19	40	0.7	0.8	0.9	0.5	0.5	1	25.707	0.361	0.612	0.589	0.556	0.868
FBgn0003449	snf	X	5310501	5309242	649	649	2638	1886	2326	2826	3120	2996	127	123.5	109.2	146.7	140	129	2601.98	-0.184	0.152	-1.209	0.227	0.572
FBgn0003450	snk	3R	13042770	13040165	1308	1308	24	14	10	50	96	51	0.6	0.5	0.2	1.3	2.1	1.1	39.209	-1.808	0.677	-2.672	0.008	0.058
FBgn0003459	stwl	3L	14409939	14402930	3084	3075	1613	1147	1723	1441	1477	2081	16.3	15.8	17	15.8	14	18.9	1553.05	0.043	0.141	0.303	0.762	0.964
FBgn0003460	so	2R	7434872	7419350	1239	1236	236	179	325	209	291	421	6	6.1	8	5.7	6.9	9.5	267.825	-0.116	0.279	-0.416	0.677	0.932
FBgn0003462	Sod1	3L	11113740	11112281	504	504	10265	7097	9308	11190	13134	12792	636.6	598.5	562.9	747.9	758.7	709.3	10453.8	-0.278	0.127	-2.193	0.028	0.154
FBgn0003463	sog	X	15633434	15603283	3117	3117	3776	3144	4673	3165	4454	6306	37.9	42.9	45.7	34.2	41.6	56.5	4146.26	-0.047	0.185	-0.255	0.799	0.97
FBgn0003464	sol	X	21357912	21350280	4771	4782	4082	3487	4728	3198	3906	5928	26.7	31.1	30.2	22.5	23.8	34.6	4151.83	0.139	0.174	0.796	0.426	0.782
FBgn0003475	spir	2L	20348386	20311219	3063	3054	1972	1815	2723	2090	2721	3306	20.1	25.2	27.1	23.1	25.9	30.3	2382.82	-0.114	0.137	-0.835	0.404	0.766
FBgn0003479	spn-A	3R	30056037	30054696	1010	1010	620	490	623	753	709	791	19.2	20.6	18.8	25.1	20.4	21.9	656.698	-0.181	0.16	-1.133	0.257	0.611
FBgn0003480	spn-B	3R	14329608	14328051	1026	1026	18	35	30	41	92	104	0.5	1.4	0.9	1.3	2.6	2.8	50.872	-1.239	0.606	-2.043	0.041	0.2
FBgn0003482	spn-D	3R	27167122	27165716	813	813	6	26	20	58	48	39	0.2	1.4	0.7	2.4	1.7	1.3	32.483	-1.248	0.798	-1.564	0.118	0.395
FBgn0003483	spn-E	3R	15844415	15837419	4304	4304	54	152	360	135	28	60	0.4	1.5	2.5	1.1	0.2	0.4	131.842	1.416	0.847	1.671	0.095	0.345
FBgn0003486	spo	3L	5592571	5590083	1632	1632	0	4	0	0	0	0	0	0.1	0	0	0	0	0.869	3.332	3.962	0.841	0.4	NA
FBgn0003495	spz	3R	27070070	27064990	981	981	455	408	637	817	220	283	14.5	17.7	19.8	28.1	6.5	8.1	477.403	0.296	0.571	0.518	0.605	0.897
FBgn0003499	sr	3R	18135583	18090803	2957	2963	1994	1614	2743	1574	2889	3334	21.1	23.2	28.3	17.9	28.4	31.4	2286.4	-0.09	0.23	-0.39	0.696	0.94
FBgn0003502	Btk29A	2L	8301079	8258373	1679	1679	6279	5928	8875	6653	8149	10898	116.9	150.1	161.1	133.5	141.3	181.4	7622.03	-0.079	0.141	-0.561	0.575	0.878
FBgn0003507	srp	3R	16004081	15986152	3729	3725	321	482	814	466	589	732	2.7	5.5	6.7	4.2	4.6	5.5	554.447	0.047	0.33	0.143	0.886	0.985
FBgn0003510	Sry-alpha	3R	30043071	30039719	1593	1593	104	158	183	236	303	371	2	4.2	3.5	5	5.5	6.5	218.584	-0.804	0.327	-2.459	0.014	0.092
FBgn0003511	Sry-beta	3R	30043071	30039719	1071	1071	807	649	902	613	944	779	23.6	25.8	25.7	19.3	25.7	20.3	775.651	0.214	0.183	1.17	0.242	0.591
FBgn0003512	Sry-delta	3R	30044886	30043341	1308	1305	1414	1290	2019	1692	1770	2018	33.8	41.9	47	43.7	39.5	43.2	1672.63	-0.028	0.114	-0.246	0.806	0.971
FBgn0003513	ss	3R	16403690	16374434	3048	3051	484	419	584	617	779	1145	5	5.8	5.8	6.8	7.4	10.5	647.974	-0.554	0.209	-2.651	0.008	0.06
FBgn0003514	sqh	X	6225140	6223061	525	525	6509	5144	6590	6947	7574	8526	387.5	416.4	382.6	445.8	420	453.8	6786.68	-0.132	0.089	-1.489	0.137	0.433
FBgn0003515	st	3L	16500460	16497651	2001	2001	99	4	166	42	50	56	1.5	0.1	2.5	0.7	0.7	0.8	65.586	0.919	1.029	0.893	0.372	0.737
FBgn0003517	sta	X	1483413	1481797	813	813	88781	68576	89970	77142	86777	91023	3413.1	3584.8	3372.9	3196.4	3107.4	3128.6	83142.9	0.158	0.082	1.919	0.055	0.244
FBgn0003520	stau	2R	18125779	18117896	3087	3075	3908	3995	5489	3564	4835	6304	39.6	55	54.2	39	45.8	57.3	4602.5	0.084	0.17	0.494	0.621	0.904
FBgn0003525	stg	3R	29255800	29251826	1440	1440	12053	8790	11997	11193	14213	19637	261.6	259.4	253.9	261.8	287.3	381.1	12651.3	-0.237	0.154	-1.545	0.122	0.404
FBgn0003527	stil	2R	12571883	12570367	975	975	6	2	13	9	0	0	0.2	0.1	0.4	0.3	0	0	4.972	1.151	2.322	0.496	0.62	0.904
FBgn0003545	sub	2R	17748078	17745500	1887	1887	420	252	509	519	346	405	7	5.7	8.2	9.3	5.3	6	403.131	0.037	0.306	0.121	0.903	0.988
FBgn0003557	Su(dx)	2L	2044372	2037714	2850	2850	2545	2377	3532	2271	2913	3754	27.9	35.4	37.8	26.8	29.8	36.8	2848.53	0.127	0.147	0.864	0.388	0.75
FBgn0003567	su(Hw)	3R	14308589	14304455	2832	2835	5799	4499	6383	5394	6922	7912	64	67.5	68.7	64.1	71.1	78	6037.09	-0.073	0.094	-0.771	0.441	0.794
FBgn0003575	su(sable)	X	643760	635890	3490	3498	2284	1864	2522	2113	2851	3598	20.5	22.7	22	20.3	23.7	28.7	2483.02	-0.143	0.147	-0.973	0.33	0.695
FBgn0003598	Su(var)3-7	3R	13270038	13264364	3754	3751	3644	2887	4803	3044	3850	5345	30.3	32.7	39	27.3	29.9	39.8	3839.36	0.09	0.158	0.57	0.569	0.874
FBgn0003607	Su(var)205	2L	8211122	8209626	621	621	6746	5103	7174	6557	6873	7151	339.5	349.2	352.1	355.7	322.2	321.8	6539.93	0.078	0.089	0.871	0.384	0.747
FBgn0003612	Su(var)2-10	2R	9122000	9116122	1743	1743	2523	2037	2978	2096	3017	3658	45.2	49.7	52.1	40.5	50.4	58.6	2661.06	-0.007	0.152	-0.047	0.962	0.993
FBgn0003638	su(w[a])	X	1046040	1012779	2892	2892	7770	7458	9631	5870	7818	9487	84	109.6	101.5	68.4	78.7	91.7	7946.4	0.321	0.133	2.404	0.016	0.103
FBgn0003651	svp	3R	12302785	12258737	1812	1823	1025	1039	1481	637	879	1395	17.7	24.4	24.9	11.8	14	21.4	1064.24	0.51	0.254	2.006	0.045	0.213
FBgn0003654	sw	X	20236382	20227961	1992	1992	899	766	1107	800	1050	1186	14.1	16.3	16.9	13.5	15.3	16.6	952.763	0.072	0.126	0.577	0.564	0.872
FBgn0003655	swa	X	6365708	6363418	1641	1638	0	4	2	4	4	3	0	0.1	0	0.1	0.1	0.1	2.888	-0.591	1.779	-0.332	0.74	0.957
FBgn0003656	sws	X	7968236	7956820	4272	4269	1530	1513	2116	1091	1286	1902	11.2	15.1	15.1	8.6	8.8	12.5	1561.51	0.486	0.186	2.619	0.009	0.065
FBgn0003660	Syb	2R	10252417	10249435	459	459	6266	4884	6959	6362	7105	6885	426.7	452.2	462.1	466.9	450.6	419.2	6341.05	0.021	0.088	0.242	0.808	0.972
FBgn0003676	T-cp1	3R	22491439	22489105	1674	1674	11108	8669	12038	12900	12846	15704	207.4	220.1	219.2	259.6	223.4	262.2	12004.1	-0.184	0.081	-2.257	0.024	0.137
FBgn0003683	term	3L	18593771	18592303	1284	1284	0	0	0	0	0	0	0	0	0	0	0	0	0	NA	NA	NA	NA	NA
FBgn0003687	Tbp	2R	21687642	21686192	1059	1059	903	693	975	929	960	1064	26.7	27.8	28.1	29.6	26.4	28.1	909.597	-0.006	0.111	-0.056	0.955	0.992
FBgn0003701	thr	2R	17865963	17861273	4134	4137	355	307	491	395	380	444	2.7	3.2	3.6	3.2	2.7	3	390.178	0.102	0.168	0.607	0.544	0.861
FBgn0003710	tipE	3L	4193788	4188499	1359	1359	41	35	44	35	106	93	0.9	1.1	1	0.9	2.3	1.9	56.573	-0.728	0.546	-1.332	0.183	0.515
FBgn0003714	tko	X	2443976	2442313	436	434	664	488	593	644	829	665	47.6	47.6	41.5	50	55.6	42.8	641.62	-0.092	0.21	-0.437	0.662	0.925
FBgn0003716	tkv	2L	5271384	5219000	1728	1728	9299	7102	10388	7978	10333	12573	168.2	174.7	183.2	155.5	174.1	203.3	9429.24	0.001	0.11	0.013	0.99	0.998
FBgn0003719	tld	3R	24753510	24749731	3204	3204	740	296	563	800	549	602	7.2	3.9	5.4	8.4	5	5.3	584.068	-0.139	0.364	-0.383	0.701	0.942
FBgn0003720	tll	3R	30854400	30852315	1359	1359	0	0	16	2	6	2	0	0	0.4	0	0.1	0	3.915	0.631	2.474	0.255	0.799	0.97
FBgn0003721	Tm1	3R	15308779	15281371	2136	2136	7418	5414	8332	6845	9804	10003	108.5	107.7	118.9	108	133.6	130.9	7793.04	-0.135	0.117	-1.152	0.249	0.6
FBgn0003731	Egfr	2R	21559977	21522420	4281	4281	11410	9566	13438	9749	13190	20019	83.3	95	95.7	76.7	89.7	130.7	12566.7	-0.096	0.189	-0.507	0.612	0.901
FBgn0284220	Top2	2L	19453490	19447365	4342	4342	11910	9375	13419	12107	13266	17169	85.7	91.8	94.2	93.9	88.9	110.5	12633.9	-0.091	0.087	-1.038	0.299	0.661
FBgn0003733	tor	2R	7709184	7705183	2772	2772	14	10	21	6	6	2	0.2	0.2	0.2	0.1	0.1	0	9.982	1.811	0.964	1.878	0.06	0.26
FBgn0003741	tra	3L	16591050	16590059	363	363	528	645	779	801	1056	1137	45.5	75.5	65.4	74.3	84.7	87.5	806.94	-0.398	0.206	-1.933	0.053	0.239
FBgn0003742	tra2	2R	14604337	14602004	797	791	1247	801	981	1054	1345	1457	48.9	42.7	37.5	44.9	49.5	51.5	1129.72	-0.135	0.195	-0.69	0.49	0.827
FBgn0003744	trc	3L	19834304	19830864	1392	1392	2110	1555	2266	1898	2392	2847	47.4	47.5	49.6	45.9	50	57.2	2135.41	-0.063	0.115	-0.545	0.586	0.884
FBgn0003747	Gr5a	X	5682488	5680617	1335	1335	18	12	30	2	9	10	0.4	0.4	0.7	0.1	0.2	0.2	13.333	1.705	0.91	1.874	0.061	0.261
FBgn0003748	Treh	2R	21088945	21074018	1790	1790	1843	1531	2462	1570	1984	2310	32.2	36.4	41.9	29.5	32.3	36.1	1918.36	0.188	0.115	1.632	0.103	0.362
FBgn0003751	trk	2L	10272324	10271443	705	705	13	8	5	9	24	11	0.6	0.5	0.2	0.4	1	0.4	11.533	-0.515	0.958	-0.538	0.591	0.888
FBgn0003861	trp	3R	29920289	29914521	3798	3801	0	0	0	0	0	0	0	0	0	0	0	0	0	NA	NA	NA	NA	NA
FBgn0003862	trx	3R	14286903	14263358	11175	11175	5640	4773	8769	4598	7427	12920	15.8	18.2	23.9	13.9	19.3	32.3	7057.62	-0.164	0.291	-0.565	0.572	0.877
FBgn0003863	alphaTry	2R	11345119	11344260	768	769	0	0	0	1	0	0	0	0	0	0	0	0	0.173	-0.756	4.08	-0.185	0.853	NA
FBgn0003865	tsg	X	11988948	11988062	744	750	0	0	0	0	0	0	0	0	0	0	0	0	0	NA	NA	NA	NA	NA
FBgn0003866	tsh	2L	21837011	21828593	2865	2865	1783	1878	2272	1518	2300	2696	19.5	27.9	24.2	17.8	23.4	26.3	2048.18	0.095	0.192	0.495	0.62	0.904
FBgn0003867	tsl	3R	21782536	21778114	1062	1062	2385	1697	1931	2451	3473	3235	70.2	67.9	55.4	77.7	95.2	85.1	2480.43	-0.389	0.186	-2.089	0.037	0.185
FBgn0003870	ttk	3R	31735392	31713867	2442	2442	5227	4919	6796	5059	6060	8847	66.9	85.6	84.8	69.8	72.2	101.2	6028.6	-0.019	0.16	-0.119	0.905	0.988
FBgn0003882	tub	3R	4389813	4387742	1389	1389	1361	1204	1718	1485	1744	2095	30.6	36.8	37.7	36	36.6	42.1	1570.93	-0.111	0.102	-1.09	0.276	0.634
FBgn0003884	alphaTub84B	3R	7088839	7086599	1351	1351	357133	273777	348376	256386	322093	341025	8262.2	8612.4	7859.4	6393	6940.7	7053.9	315037	0.301	0.1	3.023	0.003	0.024
FBgn0003885	alphaTub84D	3R	7532732	7530753	1351	1351	6398	4585	6462	64791	79123	88863	148	144.2	145.8	1615.6	1705	1838.1	38771.4	-3.535	0.091	-38.888	0	0
FBgn0003886	alphaTub85E	3R	9733250	9731221	1348	1348	11536	8797	10046	9960	13159	14444	267.5	277.4	227.1	248.9	284.2	299.4	11176.6	-0.083	0.147	-0.563	0.573	0.877
FBgn0284243	betaTub56D	2R	19451600	19447319	1371	1371	166508	132213	163729	161798	201851	217460	3795.9	4098.5	3639.9	3975.6	4286.2	4432.4	171429	-0.116	0.1	-1.161	0.246	0.595
FBgn0003888	betaTub60D	2R	24313099	24305881	1365	1365	42745	36235	50003	46105	66014	78027	978.8	1128.2	1116.5	1137.8	1407.9	1597.4	51740.8	-0.344	0.13	-2.652	0.008	0.06
FBgn0003889	betaTub85D	3R	9410282	9408383	1341	1341	628	637	2466	2788	266	256	14.6	20.2	56	70	5.8	5.3	1172.78	0.137	1.216	0.113	NA	NA
FBgn0003890	betaTub97EF	3R	27988384	27967008	1374	1374	4037	3178	4310	2765	3669	3656	91.8	98.3	95.6	67.8	77.7	74.4	3588.01	0.396	0.102	3.868	0	0.002
FBgn0003891	tud	2R	21192913	21183322	7548	7548	17134	16528	24673	19393	29131	39148	70.9	93.1	99.6	86.6	112.4	144.9	23522	-0.37	0.19	-1.95	0.051	0.233
FBgn0003892	ptc	2R	8665223	8649649	3861	3861	7665	5973	9270	5638	7420	11454	62	65.7	73.2	49.2	55.9	82.9	7723.76	0.117	0.191	0.615	0.538	0.858
FBgn0003896	tup	2L	18881261	18859507	1605	1605	1532	1034	1559	1422	1606	2265	29.8	27.4	29.6	29.8	29.1	39.4	1532.03	-0.155	0.162	-0.954	0.34	0.706
FBgn0003900	twi	2R	23048325	22985374	1476	1473	360	318	642	605	479	786	7.6	9.2	13.3	13.8	9.5	14.9	514.838	-0.336	0.273	-1.229	0.219	0.563
FBgn0003941	RpL40	2L	4228561	4227699	387	387	46514	32461	44765	47718	53939	53069	3756.6	3564.8	3525.5	4153.7	4057.6	3832	45766.2	-0.129	0.108	-1.189	0.235	0.583
FBgn0003942	RpS27A	2L	10410456	10408352	471	471	74447	50734	68981	63573	70698	66541	4940.2	4577.9	4463.8	4546.9	4369.8	3947.9	65421	0.143	0.128	1.119	0.263	0.618
FBgn0003944	Ubx	3R	16734426	16656623	413	412	5	3	9	3	6	1	0.4	0.3	0.7	0.2	0.4	0.1	4.443	0.877	1.33	0.659	0.51	0.84
FBgn0003950	unc	X	21116914	21111414	2716	2716	18	6	32	49	23	48	0.2	0.1	0.4	0.6	0.2	0.5	27.881	-1.005	0.777	-1.294	0.196	0.535
FBgn0003961	Uro	2L	7781415	7780085	1056	1056	0	4	0	0	0	0	0	0.2	0	0	0	0	0.869	3.332	3.962	0.841	0.4	NA
FBgn0003963	ush	2L	540560	476220	3607	3615	1018	1079	1732	1515	1952	2856	8.8	12.7	14.6	14.1	15.7	22.1	1628.36	-0.516	0.227	-2.272	0.023	0.134
FBgn0003964	usp	X	2042311	2038798	1518	1518	1958	1822	2327	1983	2266	2886	40.3	51	46.7	44	43.5	53.1	2176.52	-0.01	0.121	-0.082	0.935	0.99
FBgn0003965	v	X	10925631	10923972	1140	1140	22	16	54	10	2	14	0.6	0.6	1.4	0.3	0.1	0.3	19.326	1.95	0.963	2.025	0.043	0.206
FBgn0003969	vap	X	16005812	15999951	2865	2865	5121	4174	5674	4897	6101	7564	55.9	61.9	60.4	57.6	62	73.8	5481.91	-0.098	0.109	-0.901	0.367	0.732
FBgn0003975	vg	2R	12899385	12884632	1362	1362	0	2	5	6	15	6	0	0.1	0.1	0.1	0.3	0.1	5.349	-1.814	1.544	-1.175	0.24	0.589
FBgn0003977	vir	2R	23366355	23360192	5569	5565	2930	2615	3515	2175	3019	4230	16.4	20	19.2	13.2	15.8	21.2	3031.19	0.168	0.185	0.909	0.364	0.728
FBgn0003978	vls	2L	20065679	20064261	1104	1104	693	568	870	794	700	783	19.6	21.9	24	24.2	18.5	19.8	727.676	0.083	0.161	0.515	0.607	0.898
FBgn0003979	Vm26Aa	2L	5960340	5959596	426	426	0	2	4	4	4	0	0	0.2	0.3	0.3	0.3	0	2.333	-0.336	2.468	-0.136	0.892	0.986
FBgn0003980	Vm26Ab	2L	5957639	5957004	462	468	0	1	0	2	0	0	0	0.1	0	0.1	0	0	0.563	-0.833	4.026	-0.207	0.836	NA
FBgn0003983	Vm34Ca	2L	13411631	13411141	359	359	7	0	0	4	4	7	0.6	0	0	0.4	0.3	0.5	3.509	-0.886	2.286	-0.387	0.698	0.94
FBgn0003984	vn	3L	5845664	5813338	1330	1336	325	276	558	258	376	494	7.6	8.8	12.8	6.5	8.2	10.3	370.732	0.225	0.281	0.8	0.423	0.779
FBgn0003996	w	X	2796466	2790599	2064	2064	49	34	46	261	228	356	0.7	0.7	0.7	4.3	3.2	4.8	152.4	-2.507	0.31	-8.093	0	0
FBgn0003997	hid	3L	18185641	18167745	1233	1233	1242	1647	2484	3834	3413	4418	31.5	56.8	61.4	104.8	80.6	100.1	2744.86	-0.931	0.232	-4.006	0	0.001
FBgn0004003	wbl	2R	19250917	19249395	774	774	9687	7136	8751	7460	10840	10694	391.2	391.8	344.6	324.7	407.7	386.1	8989.53	0.035	0.15	0.236	0.813	0.973
FBgn0284084	wg	2L	7316265	7307159	1407	1407	2029	1939	2892	1793	2172	2640	45.1	58.6	62.6	42.9	44.9	52.4	2216.68	0.256	0.129	1.987	0.047	0.218
FBgn0283471	wupA	X	18116922	18105568	616	616	1529	1416	1870	1354	2017	1671	77.6	97.7	92.5	74	95.3	75.8	1629.41	0.137	0.165	0.831	0.406	0.768
FBgn0004034	y	X	361245	356509	1627	1627	16	9	26	45	102	86	0.3	0.2	0.5	0.9	1.8	1.5	44.005	-2.025	0.583	-3.476	0.001	0.006
FBgn0004045	Yp1	X	10055498	10053811	1320	1320	8	10	11	7	4	12	0.2	0.3	0.3	0.2	0.1	0.3	8.7	0.568	0.932	0.609	0.542	0.86
FBgn0004047	Yp3	X	13761547	13759546	1263	1263	18	30	14	39	14	26	0.4	1	0.3	1	0.3	0.6	24.263	-0.096	0.835	-0.114	0.909	0.988
FBgn0004049	yrt	3R	13434984	13428867	2943	2943	5077	4133	5861	4042	6144	7603	53.9	59.7	60.7	46.3	60.8	72.2	5357.12	-0.021	0.168	-0.127	0.899	0.987
FBgn0004050	z	X	2450550	2447769	1812	1812	1795	1437	2147	1712	2004	2604	31	33.7	36.1	31.8	32.2	40.2	1911.29	-0.03	0.117	-0.255	0.799	0.97
FBgn0004052	Z600	3L	15509513	15509061	273	273	0	0	0	2	0	2	0	0	0	0.2	0	0.2	0.624	-2.663	3.972	-0.67	0.503	NA
FBgn0004053	zen	3R	6754194	6752864	1056	1056	2	0	0	0	4	0	0.1	0	0	0	0.1	0	0.966	-0.801	3.932	-0.204	0.839	NA
FBgn0004054	zen2	3R	6744136	6743135	759	759	0	0	0	0	0	0	0	0	0	0	0	0	0	NA	NA	NA	NA	NA
FBgn0004055	uzip	2R	25031737	25012062	1467	1467	4384	4127	5973	4447	5099	5729	93.4	119.6	124.1	102.1	101.2	109.1	4899.95	0.121	0.09	1.338	0.181	0.511
FBgn0004057	Zw	X	19672353	19667252	1558	1558	1553	1408	1936	1491	1371	1740	31.2	38.4	37.9	32.2	25.6	31.2	1575.79	0.286	0.126	2.271	0.023	0.134
FBgn0004066	Prosalpha4	X	16277587	16276270	750	750	5457	3674	4825	5730	5948	6133	227.4	208.2	196.1	257.4	230.9	228.5	5228.37	-0.156	0.142	-1.104	0.27	0.626
FBgn0004087	Dhfr	3R	16481878	16481167	549	549	866	548	807	643	700	665	49.3	42.4	44.8	39.5	37.1	33.8	701.903	0.331	0.181	1.826	0.068	0.28
FBgn0004101	bs	2R	24376473	24342861	1314	1312	377	300	420	365	409	429	9	9.7	9.7	9.4	9.1	9.1	379.184	0.062	0.142	0.438	0.661	0.925
FBgn0004102	oc	X	8650681	8630159	1280	1269	83	85	75	70	100	174	2	2.8	1.8	1.9	2.3	3.8	95.796	-0.231	0.453	-0.51	0.61	0.9
FBgn0004103	Pp1-87B	3R	12425917	12423621	909	909	10872	8284	11614	9846	12260	13935	373.8	387.3	389.4	364.9	392.6	428.4	10952.3	-0.023	0.085	-0.274	0.784	0.969
FBgn0004106	Cdk1	2L	10386262	10384739	894	894	2704	1823	2511	3512	3232	3715	94.5	86.7	85.6	132.3	105.2	116.1	2863.01	-0.381	0.148	-2.568	0.01	0.073
FBgn0004107	Cdk2	3R	20738414	20735623	945	945	863	544	938	1025	958	1250	28.5	24.5	30.3	36.5	29.5	37	906.837	-0.283	0.166	-1.709	0.087	0.33
FBgn0004108	Nrt	3L	16777465	16766072	2541	2541	32306	22419	34567	21097	32425	35757	397.4	375	414.6	279.7	371.5	393.2	29264.6	0.205	0.148	1.383	0.167	0.487
FBgn0004110	tin	3R	21381970	21378977	1248	1248	6	6	2	8	0	0	0.2	0.2	0	0.2	0	0	4.038	0.949	2.389	0.397	0.691	0.937
FBgn0004117	Tm2	3R	15315197	15310193	855	855	1656	1323	1926	1089	1667	1562	60.5	65.8	68.7	42.9	56.8	51.1	1525.13	0.386	0.149	2.586	0.01	0.07
FBgn0004118	ChRbeta2	3R	24515106	24509228	1560	1560	25	56	47	22	16	10	0.5	1.5	0.9	0.5	0.3	0.2	31.177	1.624	0.746	2.178	0.029	0.158
FBgn0004132	boca	2R	7566738	7565873	543	543	3987	2844	3621	4126	5222	4519	229.5	222.6	203.2	256	280	232.6	3998.18	-0.208	0.153	-1.362	0.173	0.499
FBgn0004133	blow	2R	7587079	7580488	1914	1920	3054	3123	4376	3560	3767	4715	49.9	69.3	69.7	62.5	57.1	68.6	3712.66	0.011	0.126	0.091	0.928	0.989
FBgn0004143	nullo	X	7050321	7049476	642	642	0	0	0	0	0	0	0	0	0	0	0	0	0	NA	NA	NA	NA	NA
FBgn0004167	kst	3L	3368133	3336860	13011	13014	11262	11707	16283	10407	16202	25682	27.1	38.2	38.1	26.9	36.2	55.1	14790.1	-0.179	0.249	-0.72	0.472	0.814
FBgn0004168	5-HT1A	2R	19121958	19067155	2152	2149	14	2	2	6	6	10	0.2	0	0	0.1	0.1	0.1	6.54	-0.069	1.302	-0.053	0.958	0.992
FBgn0004169	up	X	13602578	13593474	1195	1195	2408	2634	3657	1616	3405	2470	63	93.7	93.3	45.6	83	57.8	2682.71	0.425	0.263	1.617	0.106	0.369
FBgn0004170	sc	X	397497	396060	1041	1041	635	386	544	556	596	682	19.1	15.8	15.9	18	16.7	18.3	558.475	-0.032	0.194	-0.166	0.868	0.982
FBgn0004171	Mst98Cb	3R	28293863	28292798	795	795	291	339	1488	1723	39	49	11.4	18.1	57	73	1.4	1.7	656.085	0.152	1.604	0.095	0.924	0.989
FBgn0004172	Mst84Da	3R	7366262	7365850	192	192	201	191	915	994	35	14	32.7	42.3	145.3	174.4	5.3	2	391.645	0.245	1.635	0.15	NA	NA
FBgn0004173	Mst84Db	3R	7365627	7365160	225	225	176	110	608	1000	25	12	24.4	20.8	82.4	149.7	3.2	1.5	323.386	-0.3	1.362	-0.22	NA	NA
FBgn0004174	Mst84Dc	3R	7364673	7364254	168	168	132	118	423	765	26	10	24.6	29.9	76.7	153.4	4.5	1.7	249.21	-0.303	1.328	-0.228	NA	NA
FBgn0004175	Mst84Dd	3R	7363773	7363307	192	201	100	128	497	597	18	10	16.3	28.3	78.9	100.1	2.6	1.4	226.438	0.149	1.347	0.111	0.912	0.988
FBgn0004177	mts	2L	7833576	7827650	930	930	13648	10036	15060	11816	14599	17462	458.7	458.6	493.6	428	457	524.7	13521.2	0.022	0.094	0.231	0.817	0.974
FBgn0004179	Csp	3L	22273745	22267382	750	750	1962	1443	2086	1944	2589	3145	81.8	81.8	84.8	87.3	100.5	117.2	2137.97	-0.275	0.138	-1.99	0.047	0.217
FBgn0004181	Ebp	2R	25176715	25175126	1102	1114	2	0	5	0	0	2	0.1	0	0.1	0	0	0.1	1.37	1.96	3.529	0.556	0.579	NA
FBgn0004197	Ser	3R	27194267	27172090	4233	4233	11568	8911	12838	7705	11166	15225	85.4	89.5	92.4	61.3	76.8	100.5	11033.2	0.186	0.175	1.06	0.289	0.648
FBgn0004198	ct	X	7678859	7609148	6412	6404	2519	2194	3476	2079	3510	5052	12.3	14.5	16.5	10.9	16	22	3034.61	-0.158	0.25	-0.631	0.528	0.851
FBgn0004227	no	X	16371547	16361569	2223	2223	8658	6431	9485	5756	7691	8832	121.7	122.9	130	87.2	100.7	111	7727.53	0.346	0.109	3.162	0.002	0.016
FBgn0004228	mex1	3L	15519592	15517424	252	252	0	10	6	9	0	5	0	1.7	0.7	1.2	0	0.6	5.313	0.441	2.291	0.193	0.847	0.978
FBgn0004237	Hrb87F	3R	13660531	13656846	1161	1158	9446	7265	10468	8741	9620	11631	254.3	265.9	274.8	254.3	241.8	280.7	9394.04	0.057	0.069	0.83	0.406	0.768
FBgn0004240	DptA	2R	18866260	18865765	320	320	2291	1171	1973	2990	1993	2162	223.8	155.5	187.9	314.8	181.3	188.8	2072.86	-0.242	0.288	-0.84	0.401	0.764
FBgn0004242	Syt1	2L	2799979	2772327	1425	1425	92	111	115	56	81	83	2	3.3	2.5	1.3	1.7	1.6	90.978	0.764	0.354	2.158	0.031	0.163
FBgn0004244	Rdl	3L	9182149	9145838	1585	1586	34	46	51	16	33	33	0.7	1.2	1	0.3	0.6	0.6	35.945	0.915	0.549	1.665	0.096	0.347
FBgn0004359	T48	3R	26910997	26881734	993	995	1016	858	1144	1160	1411	1642	32	36.7	35.1	39.3	41.3	46.1	1179.81	-0.273	0.11	-2.488	0.013	0.086
FBgn0004360	Wnt2	2R	9503188	9494166	1059	1059	1462	909	1264	1231	1500	1530	43.1	36.5	36.4	39.2	41.2	40.4	1297.46	-0.031	0.168	-0.184	0.854	0.98
FBgn0004362	HmgD	2R	21716727	21701458	339	339	14094	9293	13690	12796	12954	13417	1299.4	1165	1230.8	1271.6	1112.5	1106	12590.3	0.106	0.124	0.854	0.393	0.756
FBgn0004363	porin	2L	10850848	10847227	849	849	24146	16963	22881	21692	33586	31044	888.9	849.1	821.4	860.7	1151.7	1021.8	24539.6	-0.224	0.151	-1.477	0.14	0.438
FBgn0004364	18w	2R	20116932	20111511	4164	4152	12694	11028	15703	10326	16335	25003	95.3	112.6	114.9	83.8	114.5	168.3	14720.4	-0.159	0.231	-0.69	0.49	0.827
FBgn0004367	mei-41	X	16399850	16391698	7557	7557	532	521	807	504	661	848	2.2	2.9	3.3	2.2	2.5	3.1	632.711	0.09	0.199	0.452	0.651	0.919
FBgn0004368	Ptp4E	X	4955916	4939128	5298	5284	2449	2014	3190	2280	3205	4542	14.4	16.2	18.4	14.5	17.7	24	2857.93	-0.178	0.193	-0.926	0.354	0.72
FBgn0004369	Ptp99A	3R	29487131	29377646	3189	3189	2438	2373	3799	2027	2976	4746	23.9	31.6	36.3	21.4	27.2	41.6	2973.66	0.039	0.254	0.154	0.877	0.984
FBgn0004370	Ptp10D	X	11677338	11622015	5859	5858	5615	4938	6991	4133	5975	8941	30	35.8	36.4	23.8	29.7	42.7	5969.68	0.107	0.207	0.517	0.605	0.897
FBgn0004372	aly	3L	3026521	3024129	1707	1701	4	4	5	10	2	0	0.1	0.1	0.1	0.2	0	0	4.35	0.196	1.797	0.109	0.913	0.988
FBgn0004373	fwd	3L	319884	305393	5031	5031	4755	4191	6242	3843	5502	7640	29.5	35.4	37.8	25.7	31.8	42.4	5241.75	0.056	0.185	0.3	0.764	0.964
FBgn0004374	neb	2L	20089698	20075757	3366	3366	404	339	832	518	381	542	3.8	4.3	7.5	5.2	3.3	4.5	491.309	0.264	0.321	0.822	0.411	0.771
FBgn0004378	Klp61F	3L	1245910	1241568	3201	3201	2126	1445	2399	2308	1705	2298	20.8	19.2	22.8	24.3	15.5	20.1	2023.24	0.091	0.191	0.474	0.635	0.911
FBgn0004379	Klp67A	3L	9367046	9362636	2428	2427	1741	1267	2089	2020	1762	2347	22.4	22.2	26.2	28	21.1	27	1836.69	-0.086	0.141	-0.606	0.544	0.861
FBgn0004380	Klp64D	3L	5359392	5356864	2034	2034	1273	931	1334	1532	1518	1729	19.6	19.5	20	25.4	21.7	23.8	1361.85	-0.243	0.115	-2.111	0.035	0.178
FBgn0004381	Klp68D	3L	11798875	11795614	2355	2355	456	417	652	552	618	755	6.1	7.5	8.4	7.9	7.6	9	562.571	-0.143	0.151	-0.947	0.344	0.71
FBgn0004387	Klp98A	3R	27559145	27547775	3798	3798	2905	2520	3782	2616	3568	4682	23.9	28.2	30.4	23.2	27.3	34.4	3269.03	-0.028	0.159	-0.178	0.858	0.98
FBgn0004389	bnk	3R	31194389	31193362	891	897	6	2	1	0	0	0	0.2	0.1	0	0	0	0	1.638	4.262	3.226	1.321	0.186	NA
FBgn0004390	RasGAP1	3L	9855285	9839093	3534	3534	2777	2278	3827	2608	3744	5412	24.6	27.4	33	24.9	30.8	42.8	3327.63	-0.197	0.207	-0.953	0.341	0.707
FBgn0004391	shtd	X	15462441	15455544	6102	6102	1341	1361	1914	1225	1539	2127	6.9	9.5	9.6	6.8	7.3	9.7	1558.59	0.132	0.183	0.72	0.471	0.814
FBgn0004394	pdm2	2L	12686306	12657165	2646	2646	14	16	41	6	8	13	0.2	0.3	0.5	0.1	0.1	0.1	16.084	1.56	0.801	1.947	0.052	0.233
FBgn0004395	unk	3R	23157862	23149653	2019	2017	1317	1102	1872	1290	1718	2328	20.4	23.2	28.3	21.5	24.8	32.3	1558.5	-0.115	0.184	-0.622	0.534	0.856
FBgn0004396	CrebA	3L	15553214	15535395	1551	1560	2447	2401	3287	1713	2886	3583	49.3	65.8	64.6	37	53.9	64.2	2675.82	0.218	0.218	0.998	0.318	0.682
FBgn0004397	Vinc	X	2222567	2214347	2882	2886	4342	3858	5158	3840	4799	6145	47.1	56.9	54.5	44.8	48.4	59.5	4620.11	0.069	0.124	0.558	0.577	0.879
FBgn0004400	rhi	2R	17633516	17628491	1268	1259	10	7	22	29	32	22	0.2	0.2	0.5	0.8	0.7	0.5	19.522	-0.972	0.714	-1.362	0.173	0.499
FBgn0004401	Pep	3L	17645036	17638103	2146	2146	21515	16339	25278	20460	22948	28409	313.4	323.6	359	321.2	311.3	369.9	22084.7	0.009	0.075	0.124	0.902	0.987
FBgn0004404	RpS14b	X	7935792	7934898	456	456	61753	43353	58113	61679	69786	66442	4232.7	4040.5	3884.3	4556.6	4455.4	4071.7	59494.1	-0.083	0.119	-0.702	0.482	0.823
FBgn0004406	tam	2L	13827772	13823980	3438	3438	363	320	429	342	427	633	3.3	4	3.8	3.4	3.6	5.1	409.521	-0.113	0.227	-0.495	0.621	0.904
FBgn0004407	Dpol-gamma35	2L	13833105	13831482	1086	1086	819	688	825	829	889	960	23.6	26.9	23.2	25.7	23.8	24.7	828.881	0.008	0.138	0.054	0.957	0.992
FBgn0004414	msopa	3L	22083367	22082720	215	210	0	0	0	0	2	0	0	0	0	0	0.3	0	0.307	-1.644	4.039	-0.407	0.684	NA
FBgn0004419	me31B	2L	10242172	10239341	1380	1380	11640	8020	10813	10599	11894	12243	263.6	247	238.8	258.7	250.9	247.9	10750.3	0.009	0.115	0.074	0.941	0.99
FBgn0004426	LysC	3L	1210726	1210485	388	392	0	0	4	0	0	0	0	0	0.3	0	0	0	0.593	2.819	3.986	0.707	0.479	NA
FBgn0004427	LysD	3L	1211196	1210717	423	423	14	8	30	16	21	15	1	0.8	2.2	1.3	1.4	1	16.719	0.113	0.754	0.149	0.881	0.985
FBgn0004429	LysP	3L	1218696	1218082	426	426	3	17	21	5	4	8	0.2	1.7	1.5	0.4	0.3	0.5	9.923	1.496	1.122	1.333	0.182	0.514
FBgn0004430	LysS	3L	1228238	1227747	423	423	17	21	24	7	23	28	1.3	2.1	1.7	0.6	1.6	1.8	19.738	0.354	0.764	0.464	0.643	0.916
FBgn0004431	LysX	3L	1195302	1194739	429	429	92	102	130	363	197	267	6.7	10.1	9.2	28.5	13.4	17.4	187.703	-1.176	0.394	-2.981	0.003	0.027
FBgn0004432	Cyp1	X	16320370	16317673	684	684	41261	29179	38529	42233	49707	50587	1885.4	1813	1716.8	2080	2115.6	2066.7	41262.7	-0.186	0.109	-1.712	0.087	0.329
FBgn0004435	Galphaq	2R	12623197	12612740	824	824	794	732	1024	773	1111	1318	30.1	37.8	37.9	31.6	39.3	44.7	937.646	-0.115	0.174	-0.659	0.51	0.84
FBgn0004436	Ubc6	3R	4952682	4948755	456	456	2309	2053	3079	2252	2779	3112	158.3	191.3	205.8	166.4	177.4	190.7	2556.5	0.067	0.097	0.698	0.485	0.824
FBgn0004449	Ten-m	3L	22407863	22293044	9586	9571	11950	9812	15194	7817	14581	26061	39	43.5	48.3	27.5	44.4	76.1	13693.8	-0.153	0.315	-0.486	0.627	0.907
FBgn0004456	mew	X	13258490	13214409	3514	3514	6184	4981	7694	5424	7173	9608	55	60.2	66.7	52	59.4	76.4	6683.02	-0.028	0.147	-0.189	0.85	0.979
FBgn0283473	S6KL	X	18806057	18788464	1455	1455	760	738	846	752	914	1189	16.3	21.6	17.7	17.4	18.3	22.8	854.811	-0.057	0.178	-0.318	0.751	0.959
FBgn0004463	RpIII128	2R	12042623	12039041	3414	3414	1549	1256	1819	1731	1981	2401	14.2	15.6	16.2	17.1	16.9	19.7	1751.67	-0.202	0.089	-2.274	0.023	0.133
FBgn0004465	Su(P)	3L	16612199	16610662	1257	1257	833	591	837	688	917	785	20.7	20	20.3	18.4	21.2	17.5	767.648	0.113	0.169	0.671	0.502	0.835
FBgn0004507	GlyP	2L	2137296	2130813	2535	2535	869	979	1628	714	799	802	10.7	16.4	19.6	9.5	9.2	8.8	964.234	0.763	0.214	3.573	0	0.005
FBgn0004509	Fur1	3R	25473058	25347431	3669	3669	2008	1918	2796	1936	2534	3148	17.1	22.2	23.2	17.8	20.1	24	2345.06	0.028	0.148	0.189	0.85	0.979
FBgn0004510	Ets97D	3R	26912886	26910775	1455	1455	946	712	1134	928	1045	1193	20.3	20.8	23.8	21.5	20.9	22.9	975.635	0.008	0.099	0.083	0.934	0.99
FBgn0004511	dy	X	11778784	11769769	2077	2084	289	543	1111	195	357	380	4.3	11.1	16.3	3.2	5	5.1	474.712	1.238	0.469	2.641	0.008	0.062
FBgn0004512	Mdr49	2R	12946347	12940323	3909	3909	7484	6295	8623	6292	7968	10282	59.8	68.4	67.2	54.2	59.3	73.5	7700.49	0.083	0.123	0.676	0.499	0.832
FBgn0004513	Mdr65	3L	6245746	6240500	3909	3909	268	237	337	236	358	501	2.1	2.6	2.6	2	2.7	3.6	313.896	-0.156	0.273	-0.573	0.566	0.873
FBgn0004514	Oct-TyrR	3L	22065279	22035003	1806	1806	27	15	34	20	25	44	0.5	0.4	0.6	0.4	0.4	0.7	26.451	-0.038	0.595	-0.063	0.949	0.992
FBgn0004516	Gad1	3L	4088744	4074077	1533	1533	2	2	0	0	0	0	0	0.1	0	0	0	0	0.786	3.195	3.968	0.805	0.421	NA
FBgn0004552	Akh	3L	4142070	4141467	240	240	6	3	5	18	9	10	0.8	0.5	0.6	2.5	1.1	1.2	8.331	-1.255	0.989	-1.27	0.204	0.546
FBgn0004554	Edg91	3R	17611511	17610856	480	480	3941	668	1372	645	399	554	256.6	59.1	87.1	45.3	24.2	32.3	1290.98	2.06	0.572	3.603	0	0.004
FBgn0004556	Dbp73D	3L	16730818	16728496	2064	2064	437	394	482	595	683	763	6.6	8.1	7.1	9.7	9.6	10.3	547.569	-0.427	0.141	-3.024	0.002	0.024
FBgn0004567	slp2	2L	3839185	3836840	1364	1352	283	207	304	187	291	382	6.5	6.4	6.8	4.7	6.3	7.9	269.838	0.102	0.27	0.378	0.705	0.943
FBgn0004569	aos	3L	16483650	16470386	1335	1335	427	437	790	494	567	687	10	13.9	18	12.5	12.4	14.4	554.962	0.1	0.224	0.448	0.654	0.921
FBgn0004573	5-HT7	3R	31016875	30968236	1671	1677	4	12	26	110	185	207	0.1	0.3	0.5	2.2	3.2	3.4	83.335	-3.403	0.66	-5.158	0	0
FBgn0004574	Rop	3L	4138996	4136359	1631	1631	4879	3956	5440	4669	5650	6778	93.5	103.1	101.7	96.4	100.8	116.1	5139.5	-0.053	0.09	-0.584	0.559	0.869
FBgn0004575	Syn	3R	10222442	10190689	2935	2935	243	219	336	271	349	370	2.6	3.2	3.5	3.1	3.5	3.5	291.919	-0.116	0.18	-0.645	0.519	0.846
FBgn0004577	Pxd	3R	17027987	17014576	2073	2073	2015	1737	3091	525	1078	817	30.4	35.6	45.4	8.5	15.1	11	1559.39	1.686	0.258	6.546	0	0
FBgn0004580	Cbp53E	2R	16996057	16973927	933	933	4	11	14	12	9	13	0.1	0.5	0.5	0.4	0.3	0.4	10.43	-0.029	0.917	-0.032	0.975	0.995
FBgn0004581	bgcn	2R	23858921	23853270	3647	3647	30	19	87	195	155	163	0.3	0.2	0.7	1.8	1.2	1.2	102.45	-1.835	0.57	-3.22	0.001	0.014
FBgn0004583	ex	2L	448701	431227	4275	4278	6465	5621	9398	5346	7877	12266	47.3	55.9	67	42.1	53.6	80.1	7587.71	-0.033	0.23	-0.144	0.886	0.985
FBgn0004584	Rrp1	2L	2972508	2969773	2120	2124	2572	1742	2731	3813	2656	3186	37.9	34.9	39.3	60.5	36.4	41.9	2744.97	-0.289	0.215	-1.344	0.179	0.508
FBgn0004587	B52	3R	13666891	13661311	1071	1071	10583	7680	10164	9808	11905	13302	308.8	304.8	289.3	308.5	323.6	347.1	10406.4	-0.093	0.105	-0.889	0.374	0.739
FBgn0004588	Eig71Ea	3L	15649661	15649126	303	303	4	0	58	22	43	46	0.4	0	5.8	2.4	4.1	4.2	26.091	-0.846	1.554	-0.544	0.586	0.885
FBgn0004589	Eig71Eb	3L	15650541	15649936	288	288	2	0	16	40	46	65	0.2	0	1.7	4.7	4.6	6.3	25.729	-3.044	1.259	-2.417	0.016	0.1
FBgn0004590	Eig71Ec	3L	15652254	15651479	457	462	4	2	38	30	31	25	0.3	0.2	2.5	2.2	2	1.5	20.187	-0.971	1.16	-0.837	0.403	0.765
FBgn0004591	Eig71Ed	3L	15653096	15652537	267	267	2	4	16	21	12	12	0.2	0.6	1.8	2.6	1.3	1.3	10.732	-0.971	1.1	-0.883	0.377	0.742
FBgn0004592	Eig71Ee	3L	15656010	15654472	588	601	4	0	3	15	19	16	0.2	0	0.2	0.8	0.9	0.7	8.881	-2.71	1.215	-2.231	0.026	0.144
FBgn0004593	Eig71Ef	3L	15657390	15656655	297	297	0	0	8	2	2	9	0	0	0.8	0.2	0.2	0.8	3.088	-0.661	2.436	-0.271	0.786	0.969
FBgn0004594	Eig71Eg	3L	15658149	15657628	297	297	4	2	24	5	4	18	0.4	0.3	2.5	0.6	0.4	1.7	8.673	0.248	1.324	0.188	0.851	0.979
FBgn0004595	pros	3R	11407627	11328480	5424	5454	620	477	698	291	391	642	3.6	3.7	3.9	1.8	2.1	3.3	515.576	0.662	0.268	2.47	0.014	0.089
FBgn0004597	CycC	3R	14890205	14889004	804	804	1337	908	1376	1030	1155	1316	52	48	52.2	43.2	41.8	45.7	1174.42	0.242	0.119	2.039	0.041	0.201
FBgn0004598	Fur2	X	16381782	16373086	5004	5013	7001	5811	8307	7220	9874	13090	43.7	49.4	50.6	48.5	57.3	73	8306.66	-0.299	0.151	-1.983	0.047	0.22
FBgn0004606	zfh1	3R	30789202	30765926	3380	3383	703	809	1505	817	1357	1961	6.5	10.2	13.6	8.1	11.7	16.2	1144.33	-0.252	0.326	-0.772	0.44	0.794
FBgn0004607	zfh2	4	540874	501810	9015	9012	872	740	1207	944	1290	2155	3	3.5	4.1	3.5	4.2	6.7	1153.51	-0.423	0.26	-1.625	0.104	0.366
FBgn0004611	Plc21C	2L	355566	305935	3957	3954	1587	1316	2149	1361	1644	2179	12.5	14.1	16.6	11.6	12.1	15.4	1673.73	0.16	0.145	1.107	0.268	0.624
FBgn0004618	gl	3R	18372738	18367927	986	986	22	0	4	4	0	0	0.7	0	0.1	0.1	0	0	5.152	2.707	3.004	0.901	0.368	0.732
FBgn0004619	GluRIA	3L	6635059	6624032	2973	2976	12	2	6	1	3	0	0.1	0	0.1	0	0	0	4.067	2.453	1.763	1.391	0.164	0.484
FBgn0004620	GluRIIA	2L	5558994	5555072	2724	2724	412	430	469	336	633	724	4.7	6.7	5.2	4.2	6.8	7.4	491.185	-0.122	0.295	-0.414	0.679	0.932
FBgn0004622	TkR99D	3R	29969447	29950796	1710	1710	0	2	8	2	2	2	0	0	0.1	0	0	0	2.551	0.816	1.924	0.424	0.671	0.929
FBgn0004623	Gbeta76C	3L	19689992	19687637	1041	1041	16	0	0	2	0	0	0.5	0	0	0.1	0	0	3.159	3.044	3.867	0.787	0.431	0.786
FBgn0004629	Cys	3R	14569644	14569103	371	371	2073	1362	3057	5881	6554	5461	174.6	156	251.1	534	514.3	411.3	3894.94	-1.32	0.205	-6.452	0	0
FBgn0004635	rho	3L	1468944	1463811	1068	1068	530	490	767	606	666	736	15.5	19.5	21.9	19.1	18.2	19.3	622.55	0.019	0.142	0.136	0.892	0.986
FBgn0004636	Rap1	3L	1862239	1859115	555	555	2848	2256	3673	3025	3687	4143	160.4	172.8	201.7	183.6	193.4	208.6	3199.64	-0.116	0.088	-1.319	0.187	0.522
FBgn0004638	drk	2R	13502841	13495222	636	636	3256	2661	3966	3844	4815	5787	160	177.8	190.1	203.6	220.4	254.3	3945.9	-0.345	0.1	-3.466	0.001	0.007
FBgn0004643	Zw10	X	2606824	2604197	2166	2166	2736	1783	2836	2269	2571	2966	39.5	35	39.9	35.3	34.6	38.3	2487.62	0.104	0.115	0.905	0.366	0.73
FBgn0004644	hh	3R	23141906	23128169	1408	1398	2228	1645	2398	2016	2151	2712	49.5	49.7	51.9	48.6	44.8	54.2	2159.93	0.065	0.101	0.646	0.518	0.846
FBgn0004646	ogre	X	6991318	6973620	1089	1089	12077	9121	12637	12474	15723	19249	346.6	356	353.7	385.9	420.3	493.9	13221.7	-0.277	0.11	-2.53	0.011	0.079
FBgn0004647	N	X	3172221	3134870	8069	8073	19173	15584	21610	14215	20969	37164	74.3	82.1	81.6	59.3	75.6	128.6	20797.6	-0.122	0.256	-0.478	0.633	0.909
FBgn0004648	svr	X	509072	496446	4320	4320	4305	3671	5550	3964	6481	8015	31.1	36.1	39.2	30.9	43.7	51.8	5170.4	-0.233	0.192	-1.213	0.225	0.57
FBgn0004649	yl	X	14199958	14193214	5937	5940	0	0	6	0	0	0	0	0	0	0	0	0	0.889	3.397	3.96	0.858	0.391	NA
FBgn0004650	fs(1)N	X	1329438	1322513	6354	6354	26	45	71	30	20	9	0.1	0.3	0.3	0.2	0.1	0	34.377	1.394	0.779	1.789	0.074	0.295
FBgn0004652	fru	3R	18545586	18414273	2011	2104	2780	2131	3653	1813	4083	4775	43.2	45	55.4	29	56.5	63.4	3096.5	-0.103	0.286	-0.36	0.719	0.948
FBgn0004654	Pgd	X	2148566	2145136	1441	1441	3124	2689	3632	3158	3435	3852	67.8	79.3	76.8	73.8	69.4	74.7	3280.07	0.055	0.07	0.784	0.433	0.788
FBgn0004655	wapl	X	2158983	2149936	5022	5022	1813	1825	2441	1779	2122	3314	11.3	15.4	14.8	11.9	12.3	18.4	2170.64	-0.023	0.201	-0.113	0.91	0.988
FBgn0004656	fs(1)h	X	8061436	8037808	3561	3555	3315	3041	4401	2189	3519	5458	29.1	36.3	37.7	20.7	28.8	42.9	3572.44	0.177	0.254	0.696	0.486	0.825
FBgn0004657	mys	X	8070237	8061645	2560	2560	10503	8806	13343	8950	12253	15894	128.2	146.2	158.9	117.8	139.3	173.5	11373.1	0.025	0.145	0.176	0.86	0.981
FBgn0004666	sim	3R	13078124	13057755	2084	2094	56	155	129	41	30	109	0.8	3.2	1.9	0.7	0.4	1.5	89.473	1.219	0.704	1.731	0.084	0.321
FBgn0004687	Mlc-c	X	5622539	5619136	462	462	3336	2272	3454	3065	3616	3684	225.7	209	227.9	223.5	227.9	222.8	3188.72	-0.004	0.104	-0.04	0.968	0.994
FBgn0004698	Xpc	2R	15318239	15311510	3897	3897	4418	4100	5986	4871	4464	5456	35.4	44.7	46.8	42.1	33.3	39.1	4839.93	0.161	0.118	1.356	0.175	0.502
FBgn0004777	Ccp84Ag	3R	6688039	6686728	548	552	0	0	4	0	0	0	0	0	0.2	0	0	0	0.593	2.819	3.986	0.707	0.479	NA
FBgn0004778	Ccp84Af	3R	6690239	6689602	446	446	3	0	0	0	0	0	0.2	0	0	0	0	0	0.527	2.632	3.996	0.659	0.51	NA
FBgn0004779	Ccp84Ae	3R	6691758	6690887	611	620	6	6	0	0	0	0	0.3	0.4	0	0	0	0	2.359	4.787	3.927	1.219	0.223	0.568
FBgn0004781	Ccp84Ac	3R	6696271	6695148	650	650	0	0	0	0	0	0	0	0	0	0	0	0	0	NA	NA	NA	NA	NA
FBgn0004784	iC	2R	16901575	16898535	2103	2103	40	0	6	6	2	4	0.6	0	0.1	0.1	0	0.1	9.821	2.066	1.797	1.149	0.25	0.602
FBgn0004795	retn	2R	23654820	23632610	2730	2721	6121	6044	8916	5723	7008	11694	70.1	94.1	99.5	70.9	75	120.1	7400.11	0.008	0.213	0.037	0.97	0.994
FBgn0004797	mdy	2L	16826964	16816660	1832	1831	1699	1374	1739	1482	1691	1887	29	31.9	28.9	27.3	26.9	28.8	1632.86	0.135	0.105	1.281	0.2	0.541
FBgn0004811	fs(2)ltoPP43	2L	19795851	19792773	1083	1083	1251	1025	1211	1282	1274	1370	36.1	40.2	34.1	39.9	34.2	35.3	1229.63	0.033	0.149	0.225	0.822	0.974
FBgn0004828	His3.3B	X	9156669	9152523	411	411	20027	15025	22692	18946	25286	27014	1523	1553.7	1682.8	1552.9	1791.1	1836.7	21057.7	-0.105	0.091	-1.152	0.249	0.6
FBgn0004832	Xpac	X	4104197	4102955	891	891	721	574	725	752	611	729	25.3	27.4	24.8	28.4	20	22.9	683.992	0.143	0.195	0.731	0.465	0.812
FBgn0004837	Su(H)	2L	15043334	15039488	1785	1782	1987	1302	1733	2056	2962	3507	34.8	31	29.6	38.9	48.4	55	2186.32	-0.546	0.189	-2.888	0.004	0.034
FBgn0004838	Hrb27C	2L	6932057	6920704	1266	1266	12407	8610	15083	10834	16812	21011	306.3	289	363.1	288.3	386.6	463.8	13659.3	-0.23	0.181	-1.268	0.205	0.547
FBgn0004839	otk	2R	12019846	12001473	3101	3102	9072	7085	10484	7609	10660	13886	91.4	97.1	103	82.6	100	125.1	9568.6	-0.058	0.152	-0.384	0.701	0.942
FBgn0004841	TkR86C	3R	10751228	10737592	1662	1662	8	2	16	4	4	8	0.2	0.1	0.3	0.1	0.1	0.1	6.629	0.813	1.161	0.7	0.484	0.823
FBgn0004842	RYa-R	3R	27057935	26996980	986	986	0	4	4	0	0	0	0	0.2	0.1	0	0	0	1.462	4.097	3.94	1.04	0.298	NA
FBgn0004852	Ac76E	3L	19977960	19939287	3945	3945	49	42	94	86	90	101	0.4	0.5	0.7	0.7	0.7	0.7	74.384	-0.425	0.382	-1.114	0.265	0.621
FBgn0004854	B-H2	X	17324175	17314581	1943	1952	386	371	301	345	550	748	6.2	8.1	4.7	6	8.2	10.7	441.051	-0.363	0.34	-1.068	0.286	0.645
FBgn0004855	RpII15	3R	14310178	14309089	390	390	1121	685	940	760	951	973	89.8	74.6	73.5	65.6	71	69.7	897.746	0.234	0.188	1.246	0.213	0.556
FBgn0004856	Bx42	X	9106604	9103870	1644	1644	3096	2515	3629	2707	2993	3342	58.9	65	67.3	55.5	53	56.8	3020.22	0.226	0.057	3.986	0	0.001
FBgn0004858	elB	2L	14409549	14390628	1656	1656	1493	983	1580	1369	1432	1719	28.2	25.2	29.1	27.8	25.2	29	1405.49	0.031	0.125	0.249	0.803	0.971
FBgn0004859	ci	4	57041	47710	4209	4215	11813	9166	14086	12264	16503	21105	87.7	92.6	102	98	114	139.9	13741	-0.301	0.134	-2.255	0.024	0.138
FBgn0004860	ph-d	X	2123286	2115727	3180	3183	756	690	849	1791	2171	3007	7.4	9.2	8.1	19	19.9	26.4	1469.27	-1.377	0.169	-8.142	0	0
FBgn0004861	ph-p	X	2138371	2126210	3180	3182	1181	928	1289	1754	2213	2779	11.6	12.4	12.4	18.6	20.2	24.4	1629.27	-0.778	0.133	-5.843	0	0
FBgn0004862	bap	3R	21390449	21388880	1149	1149	71	140	160	73	90	91	1.9	5.2	4.2	2.1	2.3	2.2	105.688	0.767	0.451	1.703	0.089	0.333
FBgn0004863	C15	3R	21512814	21499986	1020	1020	1076	685	1060	1051	1219	1440	33	28.5	31.7	34.7	34.8	39.5	1063.94	-0.2	0.146	-1.375	0.169	0.492
FBgn0004864	hop	X	11368098	11360930	3534	3534	1858	1536	2365	1710	2375	3332	16.4	18.5	20.4	16.3	19.6	26.3	2133.89	-0.152	0.189	-0.805	0.421	0.778
FBgn0004865	Eip78C	3L	21266503	21226609	2576	2570	14792	10670	16551	11276	18967	27262	179.5	176	195.8	147.8	214.9	296.4	16019.2	-0.231	0.231	-0.997	0.319	0.683
FBgn0004867	RpS2	2L	9897552	9896265	804	804	88300	61298	81589	85959	94152	94434	3432.6	3240.2	3093	3601.7	3409.2	3282.2	83365.7	-0.052	0.117	-0.443	0.658	0.923
FBgn0004868	Gdi	2L	9494876	9491176	1332	1332	19366	14454	20231	19063	24717	26337	454.4	461.2	462.9	482.1	540.2	552.5	20291.6	-0.172	0.091	-1.887	0.059	0.256
FBgn0004870	bab1	3L	1101089	1036369	1536	1541	105	227	172	42	96	201	2.1	6.3	3.4	0.9	1.8	3.6	143.185	0.898	0.65	1.382	0.167	0.488
FBgn0004872	piwi	2L	10987420	10982205	2532	2529	124	82	182	261	488	488	1.5	1.4	2.2	3.5	5.6	5.4	254.408	-1.493	0.325	-4.588	0	0
FBgn0004875	enc	3L	3842326	3818679	5493	5495	2348	1952	3323	1786	2582	4153	13.4	15.1	18.4	10.9	13.7	21.1	2611.31	0.052	0.247	0.211	0.833	0.977
FBgn0004876	cdi	3R	19094270	19044882	3316	3316	6303	5455	8525	5884	7921	10689	59.4	69.9	78.4	59.8	69.5	90.1	7274.58	-0.064	0.159	-0.404	0.686	0.935
FBgn0004878	cas	3R	5716805	5712975	2358	2364	2	0	15	2	4	4	0	0	0.2	0	0	0	4.09	0.781	1.837	0.425	0.671	0.929
FBgn0004880	scrt	3L	3994003	3983896	1959	1953	24	14	75	33	24	30	0.4	0.3	1.2	0.6	0.4	0.4	31.932	0.449	0.748	0.6	0.549	0.864
FBgn0004882	orb	3R	23280856	23260610	2746	2755	47	84	551	736	24	16	0.5	1.3	6.1	9	0.3	0.2	241.356	-0.3	1.387	-0.216	0.829	0.976
FBgn0004885	tok	3R	24749125	24719697	4395	4395	3003	2004	3246	3159	4256	5884	21.4	19.4	22.5	24.2	28.2	37.4	3461.18	-0.482	0.18	-2.672	0.008	0.058
FBgn0004888	Scsalpha	3L	3818383	3814211	987	987	5319	4030	5326	4969	5931	5823	168.4	173.5	164.5	169.6	174.9	164.9	5178.42	0.012	0.102	0.115	0.908	0.988
FBgn0004889	tws	3R	10139772	10126129	1500	1500	2272	1721	3140	1979	3016	3765	47.3	48.8	63.8	44.4	58.5	70.1	2566.75	-0.101	0.195	-0.515	0.606	0.898
FBgn0004892	sob	2L	3580769	3578013	1731	1740	3665	2855	4140	3659	4194	5263	66.2	70.1	72.9	70.8	70.2	84.5	3885.64	-0.097	0.092	-1.053	0.292	0.653
FBgn0004893	bowl	2L	3784121	3771700	2235	2235	19008	13231	19357	15483	21456	26372	265.8	251.6	264	233.4	279.5	329.7	18718.6	-0.085	0.143	-0.593	0.553	0.867
FBgn0004895	fd64A	3L	4021279	4018878	1107	1107	19	28	63	31	24	37	0.5	1.1	1.7	0.9	0.6	0.9	32.943	0.408	0.639	0.638	0.524	0.849
FBgn0004896	fd59A	2R	22870706	22868159	1371	1371	6	0	2	0	0	0	0.1	0	0	0	0	0	1.351	3.989	3.942	1.012	0.312	NA
FBgn0004897	fd96Ca	3R	25084878	25082684	1119	1119	979	698	966	752	830	1019	27.3	26.5	26.3	22.6	21.6	25.4	865.893	0.226	0.136	1.66	0.097	0.35
FBgn0004898	fd96Cb	3R	25096099	25095012	816	816	3405	2080	2969	2848	3842	3827	130.4	108.3	110.9	117.6	137.1	131.1	3104.29	-0.115	0.164	-0.699	0.484	0.823
FBgn0004901	Prat	3R	7911779	7909598	1629	1637	2147	1358	2113	2476	2940	3286	41.2	35.4	39.5	51	52.3	56.1	2321.49	-0.439	0.129	-3.392	0.001	0.008
FBgn0004903	Rb97D	3R	26875742	26872129	1413	1419	1551	1114	2036	1397	2182	2693	34.3	33.5	43.9	33.2	44.8	53	1766.96	-0.219	0.205	-1.069	0.285	0.644
FBgn0004907	14-3-3zeta	2R	10109687	10099677	747	747	27321	21100	30944	26026	33080	35261	1143.1	1200.5	1262.6	1173.7	1289.2	1319.1	28448.9	-0.051	0.071	-0.722	0.47	0.814
FBgn0004908	Arl2	3R	8341872	8341100	555	555	958	664	817	1081	1377	1164	54	50.8	44.9	65.6	72.2	58.6	993.738	-0.369	0.196	-1.884	0.06	0.258
FBgn0004910	Eip63F-1	3L	3935617	3909973	582	582	22	42	41	12	12	7	1.2	3.1	2.1	0.7	0.6	0.3	23.958	1.967	0.73	2.695	0.007	0.055
FBgn0004913	Gnf1	3R	4910081	4906622	3000	2999	1578	1361	2073	2118	2228	2538	16.4	19.3	21.1	23.8	21.6	23.6	1941.1	-0.269	0.088	-3.057	0.002	0.022
FBgn0004914	Hnf4	2L	8709611	8687226	2113	2111	2018	1742	2478	2005	2402	2902	29.8	35	35.7	32	33.1	38.4	2218.96	-0.024	0.098	-0.247	0.805	0.971
FBgn0004915	TfIIB	2L	10433116	10431338	948	948	2341	1718	2639	2568	3148	3195	77.2	77	84.8	91.3	96.7	94.2	2546.96	-0.221	0.088	-2.526	0.012	0.079
FBgn0004919	gol	2R	25084347	25072627	1794	1794	677	523	773	741	953	1359	11.8	12.4	13.1	13.9	15.5	21.2	810.381	-0.417	0.195	-2.138	0.033	0.169
FBgn0004921	Ggamma1	2R	8904791	8901404	213	213	5380	3766	5540	5196	6046	5667	789.5	751.4	792.7	821.8	826.4	743.5	5198.73	-0.016	0.112	-0.141	0.888	0.985
FBgn0004924	Top1	X	15328029	15319479	2922	2922	5467	4502	7449	4955	7073	9103	58.5	65.5	77.7	57.1	70.5	87.1	6249.99	-0.076	0.165	-0.459	0.647	0.917
FBgn0004926	eIF-2beta	3L	12526731	12525093	939	939	9814	7272	10032	10811	11497	10478	326.7	329.1	325.6	387.9	356.4	311.8	9881.63	-0.087	0.127	-0.686	0.493	0.829
FBgn0004956	upd1	X	18309291	18305354	1242	1242	31	152	210	111	22	70	0.8	5.2	5.2	3	0.5	1.6	101.891	1.109	0.888	1.248	0.212	0.556
FBgn0004957	por	X	18379854	18377521	1578	1578	1453	1025	1471	1208	1465	1721	28.8	27.6	28.4	25.8	27	30.5	1368.94	0.049	0.124	0.392	0.695	0.939
FBgn0005198	gig	3L	20139010	20129181	5550	5544	2015	1791	2797	2021	2749	4058	11.3	13.7	15.4	12.3	14.4	20.5	2492.94	-0.206	0.203	-1.013	0.311	0.676
FBgn0005278	Sam-S	2L	114432	106903	1227	1227	7698	5492	7716	8901	11904	12721	196.1	190.2	191.7	244.4	282.4	289.7	8823.38	-0.476	0.113	-4.234	0	0
FBgn0005322	nmd	2L	10303947	10302173	1110	1110	1791	1298	1801	1761	2098	1986	50.4	49.7	49.5	53.4	55	50	1766.18	-0.063	0.123	-0.515	0.606	0.898
FBgn0005355	Su(fu)	3R	12691468	12689873	1417	1417	2820	2061	2673	2577	3398	3552	62.2	61.8	57.5	61.3	69.8	70	2800.24	-0.125	0.13	-0.966	0.334	0.699
FBgn0005386	ash1	3L	19598755	19590773	6681	6681	2237	1971	3150	1676	2195	2974	10.5	12.5	14.4	8.5	9.6	12.4	2328.12	0.309	0.17	1.82	0.069	0.283
FBgn0005390	fs(1)M3	X	5964247	5958207	5520	5511	0	4	0	0	16	4	0	0	0	0	0.1	0	3.881	-1.819	3.143	-0.579	0.563	0.872
FBgn0005391	Yp2	X	10052636	10050951	1329	1329	8	12	16	21	33	24	0.2	0.4	0.4	0.5	0.7	0.5	18.415	-0.917	0.678	-1.354	0.176	0.504
FBgn0005411	U2af50	X	16359039	16356696	1284	1284	6620	5503	7682	6160	6896	6967	161.1	182.1	182.4	161.6	156.4	151.6	6589.28	0.178	0.071	2.506	0.012	0.083
FBgn0005427	ewg	X	279718	268509	2538	2538	2578	2226	2947	2093	3330	4050	31.7	37.3	35.4	27.8	38.2	44.6	2809.18	-0.064	0.188	-0.341	0.733	0.954
FBgn0005533	RpS17	3L	9429821	9428795	394	394	55053	37593	51162	54627	57639	58942	4367.2	4055	3957.8	4670.7	4258.9	4180.5	51908.9	-0.059	0.119	-0.491	0.623	0.905
FBgn0005536	Mbs	3L	16082026	16051959	3822	3822	3681	3008	4760	2809	4173	5508	30.1	33.4	38	24.8	31.8	40.3	3897.36	0.085	0.183	0.463	0.644	0.916
FBgn0005558	ey	4	721173	697689	2700	2700	16	5	30	21	10	11	0.2	0.1	0.3	0.3	0.1	0.1	15.039	0.335	0.937	0.357	0.721	0.949
FBgn0005561	sv	4	1113317	1088798	2546	2550	544	387	440	480	756	1016	6.7	6.5	5.3	6.3	8.6	11.1	585.09	-0.475	0.283	-1.682	0.093	0.342
FBgn0005564	Shal	3L	19584568	19566851	1687	1687	81	89	93	65	61	82	1.5	2.2	1.7	1.3	1.1	1.4	79.352	0.561	0.349	1.607	0.108	0.374
FBgn0005585	Calr	3R	9630851	9628691	1221	1221	101095	72661	94562	95461	127048	119478	2587.8	2529.1	2360.5	2633.8	3029.2	2734.4	100177	-0.145	0.123	-1.176	0.239	0.589
FBgn0005586	Rab3	2R	10729203	10721335	663	663	25	19	27	36	49	20	1.2	1.2	1.2	1.8	2.2	0.8	29.049	-0.397	0.641	-0.62	0.536	0.857
FBgn0005590	scw	2L	19700968	19699379	1203	1203	0	0	2	0	0	0	0	0	0.1	0	0	0	0.296	1.857	4.056	0.458	0.647	NA
FBgn0005592	btl	3L	14083229	14075772	3159	3159	46	58	124	60	28	29	0.5	0.8	1.2	0.6	0.3	0.3	57.765	1.069	0.646	1.654	0.098	0.352
FBgn0005593	RpL7	2L	10202321	10201004	759	759	74511	54668	71857	68867	77574	80892	3068.3	3061.1	2885.5	3056.6	2975.5	2978.2	70677.5	0.023	0.097	0.241	0.809	0.973
FBgn0005596	yem	3R	29122879	29118330	3303	3303	1308	1113	1735	1035	1316	2058	12.4	14.3	16	10.6	11.6	17.4	1395.7	0.128	0.213	0.601	0.548	0.863
FBgn0005612	Sox14	2R	23985177	23978801	2017	2017	1662	2015	2565	2292	2252	2899	25.8	42.5	38.8	38.3	32.5	40.2	2254.79	-0.045	0.183	-0.245	0.807	0.972
FBgn0005613	Sox15	2R	14212413	14201390	2349	2349	132	151	253	105	185	153	1.8	2.7	3.3	1.5	2.3	1.8	161.309	0.464	0.35	1.324	0.186	0.519
FBgn0005614	trpl	2R	9765518	9753697	3377	3375	2	4	31	14	0	0	0	0.1	0.3	0.1	0	0	8.235	1.275	2.379	0.536	0.592	0.889
FBgn0005616	msl-2	2L	3466112	3462218	2316	2304	1490	1137	1999	1466	1831	2205	20.1	20.9	26.3	21.4	23.1	26.7	1646.04	-0.062	0.135	-0.461	0.645	0.917
FBgn0005617	msl-1	2L	18688800	18683720	3135	3129	1695	1423	2362	1631	1892	2377	16.9	19.3	23	17.6	17.6	21.2	1859.79	0.085	0.125	0.68	0.496	0.832
FBgn0005619	Hdc	2R	10246077	10237988	2544	2544	79	94	85	75	95	115	1	1.6	1	1	1.1	1.3	90.433	0.101	0.365	0.276	0.782	0.968
FBgn0005624	Psc	2R	12980994	12965997	4815	4800	2080	1939	2549	1569	2093	3152	13.5	17.1	16.1	11	12.7	18.4	2195.07	0.176	0.206	0.856	0.392	0.755
FBgn0005626	ple	3L	6719525	6713356	1740	1740	4798	420	837	835	628	527	86.2	10.3	14.7	16.2	10.5	8.5	1372.74	1.754	0.989	1.773	0.076	0.302
FBgn0283521	lola	2R	10543291	10481894	1552	1552	2277	1929	3055	1925	3096	3676	45.9	52.8	60	41.8	58.1	66.2	2590.81	-0.052	0.189	-0.276	0.783	0.968
FBgn0005631	robo1	2R	22700970	22692524	4188	4191	2664	1965	3995	2077	3392	5276	19.9	19.9	29.1	16.7	23.6	35.2	3099.89	-0.117	0.279	-0.418	0.676	0.931
FBgn0005632	faf	3R	31790681	31777020	8334	8334	6448	5385	8724	5404	7569	12018	24.2	27.5	31.9	21.8	26.4	40.3	7361.89	-0.066	0.219	-0.304	0.761	0.964
FBgn0005633	fln	3L	19991220	19989551	547	547	0	2	0	2	0	2	0	0.2	0	0.1	0	0.1	1.058	-0.554	3.837	-0.144	0.885	NA
FBgn0005636	nvy	2R	24291084	24275734	1994	1992	173	132	239	202	210	217	2.7	2.8	3.7	3.4	3.1	3	191.817	-0.038	0.223	-0.171	0.864	0.981
FBgn0005638	slbo	2R	24334307	24331522	889	880	11	15	90	67	10	21	0.4	0.7	3.1	2.6	0.3	0.7	34.568	0.215	1.132	0.19	0.849	0.978
FBgn0005640	Eip63E	3L	3610521	3515751	1486	1486	3349	2858	4225	2312	2802	3527	70.4	81.7	86.7	52.4	54.9	66.3	3155.59	0.476	0.11	4.34	0	0
FBgn0005642	wdn	3R	28811337	28807983	2610	2610	1423	1438	1848	1636	1540	2206	17	23.4	21.6	21.1	17.2	23.6	1662.16	0.018	0.16	0.112	0.91	0.988
FBgn0005648	Pabp2	2R	8134374	8131431	674	674	4986	4051	5405	5647	6344	6429	231.2	255.4	244.4	282.2	274	266.6	5400.97	-0.153	0.082	-1.866	0.062	0.264
FBgn0005649	Rox8	3R	24048265	24043056	1413	1413	4902	3771	5324	4801	5867	6497	108.4	113.4	114.8	114.5	120.9	128.5	5103.27	-0.093	0.077	-1.205	0.228	0.574
FBgn0005654	Orc3	2R	13206547	13202728	2166	2166	244	240	700	659	288	346	3.5	4.7	9.9	10.2	3.9	4.5	405.001	-0.052	0.526	-0.098	0.922	0.989
FBgn0005655	PC	2R	20262883	20261754	783	783	1794	1115	2255	2338	1454	1620	71.6	60.5	87.8	100.6	54.1	57.8	1744.32	0.066	0.288	0.228	0.82	0.974
FBgn0005658	Ets65A	3L	6123913	6097617	1473	1473	46	26	43	47	73	74	1	0.8	0.9	1.1	1.4	1.4	49.719	-0.557	0.424	-1.314	0.189	0.524
FBgn0005659	Ets98B	3R	27748366	27736538	1557	1554	649	663	1046	638	710	990	13	18.1	20.5	13.8	13.3	17.8	769.966	0.211	0.199	1.061	0.289	0.648
FBgn0005660	Ets21C	2L	552923	544925	1428	1428	366	1019	1718	617	79	182	8	30.3	36.7	14.6	1.6	3.6	684.433	1.907	0.8	2.383	0.017	0.108
FBgn0005664	Crys	2L	11947131	11944129	1419	1412	0	0	0	12	0	0	0	0	0	0.3	0	0	2.075	-4.396	3.927	-1.119	0.263	0.618
FBgn0005666	bt	4	776474	724400	26808	26808	2704	2835	4449	1772	3918	4512	3.2	4.5	5.1	2.2	4.3	4.7	3285.11	0.19	0.293	0.648	0.517	0.845
FBgn0005670	Cyp4d1	X	2162180	2159145	1539	1539	20	56	59	20	2	11	0.4	1.5	1.2	0.4	0	0.2	29.72	2.212	1.026	2.156	0.031	0.164
FBgn0005671	Vha55	3R	12627829	12623762	1473	1473	2766	2414	3220	2121	2873	3471	58.7	69.6	66.6	48.5	56.8	65.8	2777.8	0.205	0.136	1.515	0.13	0.419
FBgn0005672	spi	2L	19577315	19567900	705	705	6026	4145	5211	5121	6851	6885	267.2	249.9	225.3	244.7	282.9	272.9	5625.66	-0.083	0.149	-0.558	0.577	0.879
FBgn0005674	GluProRS	3R	23958391	23952136	5144	5138	11447	9170	13091	9751	11615	15280	69.6	75.8	77.6	63.9	65.8	83.1	11536.1	0.088	0.109	0.809	0.419	0.777
FBgn0005677	dac	2L	16485998	16466512	1878	1878	839	669	1120	836	1340	1812	14	15.1	18.2	15	20.8	27	1060.75	-0.392	0.239	-1.637	0.102	0.36
FBgn0005683	pie	2L	10422780	10420625	1355	1355	287	242	331	232	169	238	6.6	7.6	7.4	5.8	3.6	4.9	251.203	0.618	0.252	2.458	0.014	0.092
FBgn0005694	Aef1	3L	21438639	21433422	1368	1368	968	871	1247	934	1162	1275	22.1	27.1	27.8	23	24.7	26	1061.18	0.073	0.111	0.659	0.51	0.84
FBgn0005695	gcl	2R	8728999	8724258	1710	1710	899	637	829	843	861	1174	16.4	15.8	14.8	16.6	14.7	19.2	860.301	-0.074	0.17	-0.434	0.664	0.926
FBgn0005696	Dpol-alpha73	3R	27241228	27239163	1830	1830	164	130	227	282	192	230	2.8	3	3.8	5.2	3.1	3.5	200.901	-0.278	0.312	-0.889	0.374	0.739
FBgn0005771	noc	2L	14494019	14490859	1614	1614	3376	2728	3733	3196	4210	5440	65.4	71.8	70.5	66.7	75.9	94.2	3693.9	-0.169	0.141	-1.193	0.233	0.581
FBgn0005775	Con	3L	5079033	4936758	2073	2073	497	562	1027	578	1037	1099	7.5	11.5	15.1	9.4	14.6	14.8	773.439	-0.187	0.3	-0.624	0.532	0.854
FBgn0005777	PpD3	3R	9751094	9747875	1563	1563	1533	1213	1858	1564	1906	2147	30.7	33	36.2	33.7	35.5	38.4	1669.62	-0.091	0.088	-1.043	0.297	0.658
FBgn0005778	PpD5	2R	22042945	22041667	1035	1035	4	0	18	34	0	0	0.1	0	0.5	1.1	0	0	9.251	-0.796	3.048	-0.261	0.794	0.969
FBgn0005779	PpD6	2L	3110998	3109672	1008	1008	0	4	28	44	4	0	0	0.2	0.8	1.5	0.1	0	13.242	-0.706	2.369	-0.298	0.766	0.965
FBgn0008635	betaCOP	X	18385242	18381549	2895	2901	10525	8244	10911	8754	11291	14420	113.6	121	114.9	101.7	113.3	138.9	10508.2	0.002	0.131	0.016	0.987	0.997
FBgn0008636	hbn	2R	20960909	20954668	1236	1236	0	1	2	0	0	2	0	0	0	0	0	0	0.791	0.868	3.968	0.219	0.827	NA
FBgn0008646	E5	3R	13874916	13867345	1581	1575	2816	1912	2713	2202	2928	3347	55.7	51.4	52.3	47.1	54.1	59.4	2607.62	0.019	0.141	0.134	0.894	0.986
FBgn0008651	lbl	3R	21434133	21409979	832	832	502	425	671	578	763	858	18.9	21.7	24.6	23.4	26.7	28.8	616.27	-0.264	0.15	-1.766	0.077	0.305
FBgn0010014	CanB	X	5334449	5332499	513	513	85	45	31	54	79	96	5.2	3.7	1.8	3.5	4.5	5.2	64.113	-0.251	0.586	-0.429	0.668	0.928
FBgn0010015	Ca1	3R	31046821	31039374	1872	1869	518	529	653	485	567	853	8.6	12	10.6	8.7	8.8	12.8	592.15	0.063	0.221	0.287	0.774	0.967
FBgn0010019	Cyp4g1	X	469335	467057	1671	1671	139	743	1066	1343	50	297	2.6	18.9	19.4	27.1	0.9	5	625.034	0.29	1.334	0.218	0.828	0.976
FBgn0010038	GstD2	3R	12372704	12371971	648	648	4614	3239	4623	2020	2417	2513	222.5	212.4	217.4	105	108.6	108.4	3269.3	1.041	0.103	10.064	0	0
FBgn0010039	GstD3	3R	12373813	12373068	600	600	1891	1683	2449	4296	4011	4718	98.5	119.2	124.4	241.2	194.6	219.7	3074.95	-0.925	0.111	-8.292	0	0
FBgn0010040	GstD4	3R	12374824	12374100	648	648	8	17	15	6	5	0	0.4	1.1	0.7	0.3	0.2	0	9.128	2.032	1.416	1.435	0.151	0.461
FBgn0010041	GstD5	3R	12376572	12375733	651	651	78	82	124	49	20	30	3.7	5.4	5.8	2.5	0.9	1.3	65.614	1.673	0.55	3.04	0.002	0.023
FBgn0010042	GstD6	3R	12377907	12377128	648	648	2	6	4	4	2	14	0.1	0.4	0.2	0.2	0.1	0.6	5.191	-0.413	1.359	-0.304	0.761	0.964
FBgn0010043	GstD7	3R	12379255	12378500	672	672	22	18	40	25	21	16	1	1.1	1.8	1.3	0.9	0.7	23.475	0.499	0.631	0.792	0.429	0.784
FBgn0010051	Itp-r83A	3R	5539411	5517117	8514	8514	2259	2046	3391	3236	4777	7767	8.3	10.2	12.1	12.8	16.3	25.5	3715.82	-0.819	0.254	-3.229	0.001	0.013
FBgn0010052	Jhe	2R	16122773	16119793	1740	1740	111	271	368	209	80	88	2	6.6	6.4	4	1.3	1.4	193.575	1.133	0.649	1.748	0.081	0.313
FBgn0010053	Jheh1	2R	18855087	18853434	1425	1425	36	62	82	235	188	146	0.8	1.8	1.8	5.6	3.8	2.9	121.729	-1.491	0.484	-3.082	0.002	0.02
FBgn0010078	RpL23	2R	22855694	22854383	421	421	64643	40625	61815	63493	70319	66828	4799.1	4101.1	4475.2	5080.5	4862.6	4435.8	60407	-0.082	0.132	-0.619	0.536	0.857
FBgn0010097	gammaTub37C	2L	19185726	19183863	1374	1374	468	354	476	2	6	20	10.6	10.9	10.6	0	0.1	0.4	233.766	5.795	0.599	9.669	0	0
FBgn0010100	Acon	2L	21173185	21168570	2364	2364	6820	5578	8237	5782	7857	8929	90.2	100.3	106.2	82.4	96.8	105.5	7077.61	0.075	0.107	0.701	0.483	0.823
FBgn0010105	comm	3L	15728430	15721511	1113	1113	1113	1014	1385	1272	1218	1600	31.3	38.7	37.9	38.5	31.9	40.2	1250.38	-0.019	0.128	-0.148	0.882	0.985
FBgn0010109	dpn	2R	8232330	8228971	1308	1308	484	305	417	530	534	684	11.6	9.9	9.7	13.7	11.9	14.6	481.777	-0.334	0.202	-1.652	0.098	0.352
FBgn0010113	hdc	3R	30372382	30277932	2143	2131	1655	1733	2802	2300	2735	3973	24.1	34.4	39.9	36.4	37.4	52.1	2452.09	-0.339	0.203	-1.671	0.095	0.345
FBgn0010114	hig	2R	9247249	9227785	2874	2874	10	10	19	13	17	14	0.1	0.1	0.2	0.2	0.2	0.1	13.548	-0.006	0.713	-0.008	0.993	0.998
FBgn0010173	RpA-70	3R	8264451	8262120	1812	1812	3017	2454	3859	3393	3061	3477	52	57.6	64.9	63.1	49.2	53.6	3174.99	0.088	0.123	0.712	0.477	0.819
FBgn0010194	Wnt5	X	18505405	18501401	3010	3009	6314	4997	6758	4738	6721	8101	65.6	70.6	68.4	53	65	75.2	6173.33	0.103	0.142	0.724	0.469	0.814
FBgn0010197	Gyc32E	2L	11149101	11138759	3576	3576	2	4	16	2	6	12	0	0	0.1	0	0	0.1	6.525	0.295	1.317	0.224	0.823	0.974
FBgn0010213	Sod2	2R	16773915	16772785	654	654	3631	2643	3384	3047	3522	3347	173.5	171.8	157.7	156.9	156.8	143	3246.47	0.161	0.133	1.217	0.223	0.569
FBgn0010217	ATPsynbeta	4	1034917	1031484	1544	1537	38994	27534	36843	40896	50274	51776	789.4	757.9	727.3	896.3	952.2	941.3	40277.9	-0.265	0.107	-2.48	0.013	0.088
FBgn0010220	Dbp45A	2R	9089802	9087834	1562	1562	835	700	1009	928	1064	1100	16.7	19	19.7	20	19.8	19.7	924.993	-0.088	0.097	-0.905	0.365	0.73
FBgn0010222	Nmdmc	3R	9050555	9042508	930	930	417	384	514	915	782	912	14	17.5	16.8	33.1	24.5	27.4	637.858	-0.798	0.179	-4.452	0	0
FBgn0010223	Galphaf	3L	16667934	16662557	800	800	0	2	17	4	7	1	0	0.1	0.6	0.2	0.3	0	4.859	0.648	1.947	0.333	0.739	0.957
FBgn0010225	Gel	3R	4241057	4235217	2397	2397	3495	3808	5846	11427	11298	13882	45.6	67.5	74.3	160.6	137.2	161.8	7946.64	-1.289	0.155	-8.295	0	0
FBgn0010226	GstS1	2R	17099501	17093246	753	753	10196	6892	10051	9503	11630	11356	423.2	389	406.8	425.1	449.6	421.4	9785.17	-0.067	0.111	-0.605	0.545	0.862
FBgn0010228	HmgZ	2R	21707861	21697488	336	336	9182	5815	7704	8039	8360	8130	854.1	735.5	698.8	806	724.3	676.2	7821.94	0.08	0.163	0.489	0.625	0.905
FBgn0010235	Klc	3L	12750056	12746616	1527	1527	6649	5289	7471	6238	7525	8129	136.1	147.2	149.1	137.6	143.5	148.8	6788.05	0.026	0.062	0.424	0.671	0.929
FBgn0010238	Lac	2R	12465630	12453190	1080	1080	28495	20824	29806	22893	29927	34315	824.6	819.5	841.2	714.1	806.7	887.9	27269.5	0.067	0.104	0.643	0.52	0.847
FBgn0010240	Lcch3	X	15928529	15925105	1491	1491	419	331	318	361	533	504	8.8	9.4	6.5	8.2	10.4	9.4	406.948	-0.155	0.267	-0.581	0.561	0.871
FBgn0010241	Mdr50	2R	14252597	14246966	3942	3942	12	24	45	8	2	0	0.1	0.3	0.3	0.1	0	0	15.683	3.074	1.4	2.195	0.028	0.153
FBgn0010246	Myo61F	3L	1329617	1318480	3153	3153	3502	3391	4884	3982	4756	5877	34.7	45.7	47.2	42.5	43.9	52.1	4311.1	-0.107	0.121	-0.884	0.377	0.742
FBgn0010258	Rbp4	3R	13656394	13654556	856	853	64	43	43	21	16	14	2.3	2.1	1.5	0.8	0.5	0.5	34.998	1.752	0.58	3.021	0.003	0.024
FBgn0010263	Rbp9	2L	2968434	2954762	2037	2037	536	495	716	639	992	1188	8.2	10.3	10.7	10.6	14.2	16.3	735.659	-0.475	0.21	-2.267	0.023	0.135
FBgn0010265	RpS13	2L	8364662	8363477	456	456	58484	41278	54374	52165	60304	58999	4008.6	3847.1	3634.3	3853.7	3850	3615.6	53779.8	0.045	0.115	0.389	0.698	0.94
FBgn0010269	Dsor1	X	9250037	9247342	1191	1191	1805	1518	1979	1752	1753	2198	47.4	54.2	50.6	49.6	42.8	51.6	1817.75	0.099	0.108	0.923	0.356	0.721
FBgn0010278	Ssrp	2R	23809004	23806361	2169	2172	3943	3788	4741	5297	4779	5722	56.8	74.2	66.6	82.2	64.1	73.6	4663.14	-0.14	0.131	-1.068	0.285	0.644
FBgn0010280	Taf4	3L	16121651	16113212	3267	3270	3057	2615	4361	3477	4640	6258	29.2	34	40.7	35.8	41.3	53.5	3934.53	-0.317	0.169	-1.877	0.06	0.26
FBgn0010282	TfIIFalpha	3R	6382604	6380467	1734	1722	4786	3441	4521	3891	4395	4589	86.3	84.3	79.5	76.1	74.3	74.5	4243.86	0.186	0.113	1.648	0.099	0.354
FBgn0010287	Trf	2L	8073948	8072895	675	675	456	340	401	341	370	406	21.1	21.4	18.1	17	16	16.8	385.616	0.309	0.194	1.593	0.111	0.381
FBgn0010288	Uch	2L	2214211	2212738	684	684	3464	2727	3757	4117	4084	4213	158.3	169.4	167.4	202.8	173.8	172.1	3682.24	-0.13	0.109	-1.19	0.234	0.583
FBgn0010292	bys	X	7903643	7901880	1311	1311	1054	832	1159	996	1253	1230	25.1	27	26.9	25.6	27.8	26.2	1073.23	0.006	0.111	0.053	0.957	0.992
FBgn0010295	ng3	X	3242084	3241491	409	412	0	0	0	0	0	0	0	0	0	0	0	0	0	NA	NA	NA	NA	NA
FBgn0010296	ng4	X	3244220	3243954	174	174	0	0	0	0	0	0	0	0	0	0	0	0	0	NA	NA	NA	NA	NA
FBgn0010300	brat	2L	19179758	19133816	3189	3177	9245	7221	13962	7609	11934	19171	90.6	96.2	133.4	80.7	109.4	168.6	11073.5	-0.143	0.26	-0.548	0.584	0.883
FBgn0010303	hep	X	13090434	13079205	3558	3549	1872	1588	2233	1462	2137	2859	16.4	19	19.1	13.9	17.5	22.5	1982.97	0.039	0.19	0.205	0.838	0.977
FBgn0010309	pigeon	2L	19189938	19186043	2748	2748	933	755	1185	669	949	1044	10.6	11.7	13.1	8.2	10.1	10.6	910.025	0.309	0.15	2.068	0.039	0.191
FBgn0010313	corto	3R	5087072	5077779	966	919	631	493	991	586	1004	1401	20.4	21.7	31.3	21.5	31.8	42.6	814.931	-0.302	0.296	-1.021	0.307	0.67
FBgn0010314	Cks30A	2L	9331981	9330763	225	225	231	126	261	385	284	333	32.1	23.8	35.4	57.6	36.7	41.4	263.089	-0.549	0.308	-1.782	0.075	0.298
FBgn0010315	CycD	X	15909676	15906822	1434	1434	1891	1598	2296	2151	2628	3254	41.2	47.4	48.8	50.5	53.4	63.4	2247.21	-0.268	0.11	-2.442	0.015	0.094
FBgn0010316	dap	2R	9716256	9712321	732	732	767	387	707	748	749	930	32.7	22.5	29.4	34.4	29.8	35.5	697.186	-0.206	0.225	-0.914	0.361	0.726
FBgn0010317	CycJ	3L	3468098	3466428	1153	1150	0	0	9	0	0	0	0	0	0.2	0	0	0	1.334	3.977	3.942	1.009	0.313	NA
FBgn0010323	Gsc	2L	594685	583540	1419	1419	2	2	0	2	2	2	0	0.1	0	0	0	0	1.717	-0.276	2	-0.138	0.89	NA
FBgn0010328	woc	3R	27264055	27256595	5118	5115	6755	5214	7867	5808	7070	10363	41.3	43.3	46.8	38.3	40.2	56.6	7015.13	-0.018	0.155	-0.115	0.909	0.988
FBgn0010329	Tbh	X	8027394	7995697	1745	1745	12	6	20	3	8	2	0.2	0.1	0.3	0.1	0.1	0	8.401	1.666	1.096	1.52	0.128	0.416
FBgn0010333	Rac1	3L	1302683	1300879	579	579	2353	1734	2523	2144	2614	2746	127	127.3	132.8	124.7	131.4	132.5	2317.7	0.013	0.089	0.15	0.881	0.984
FBgn0010339	128up	2R	12038851	12037298	1107	1107	3148	2338	2875	3149	3505	3402	88.9	89.8	79.2	95.8	92.2	85.9	3042.54	-0.064	0.139	-0.464	0.643	0.916
FBgn0010340	140up	3R	14125548	14124163	786	786	311	244	354	387	457	394	12.4	13.2	13.7	16.6	16.9	14	351.945	-0.259	0.186	-1.394	0.163	0.482
FBgn0010341	Cdc42	X	19699938	19697091	576	576	6295	4513	7055	5733	8087	8646	341.6	333	373.3	335.3	408.7	419.5	6566.29	-0.132	0.119	-1.109	0.267	0.623
FBgn0010342	Map60	2R	9592744	9590867	1329	1329	3354	2372	3391	3468	3530	4012	78.9	75.9	77.8	87.9	77.3	84.4	3306.33	-0.08	0.105	-0.762	0.446	0.799
FBgn0010348	Arf79F	3L	22872231	22868380	549	549	18408	12735	17957	16492	20547	21675	1048	985.9	996.9	1012	1089.6	1103.3	17680.5	-0.058	0.103	-0.557	0.577	0.879
FBgn0010350	CdsA	3L	8131675	8127762	1344	1344	1883	1290	2327	1844	2117	2206	43.8	40.8	52.8	46.2	45.9	45.9	1906.38	0.01	0.119	0.084	0.933	0.989
FBgn0010352	Nc73EF	3L	16968724	16954822	3312	3312	3483	2862	4591	3552	3776	5083	32.9	36.7	42.2	36.1	33.2	42.9	3814.33	0.011	0.113	0.097	0.922	0.989
FBgn0010355	Taf1	3R	6656048	6646889	6527	6521	5195	4675	6395	5550	7636	10802	24.9	30.4	29.9	28.7	34.1	46.3	6508.9	-0.337	0.178	-1.892	0.058	0.255
FBgn0010356	Taf5	2R	10879673	10877312	2115	2115	1636	1259	1768	1497	1921	2094	24.2	25.3	25.5	23.8	26.4	27.7	1667.74	-0.038	0.105	-0.362	0.718	0.947
FBgn0010357	betaTry	2R	11347395	11346325	762	762	0	0	0	0	0	0	0	0	0	0	0	0	0	NA	NA	NA	NA	NA
FBgn0010379	Akt1	3R	16105670	16099228	1839	1839	3335	2503	4263	2889	3843	4693	56.7	57.8	70.7	52.9	60.8	71.3	3503.15	0.017	0.137	0.123	0.902	0.987
FBgn0010380	AP-1-2beta	X	19734581	19731004	2766	2766	6788	5292	7519	5849	7142	8648	76.7	81.3	82.9	71.2	75.2	87.4	6766.26	0.063	0.093	0.679	0.497	0.832
FBgn0283461	Drs	3L	3369942	3369556	213	213	458	1817	1060	969	311	390	67.2	362.5	151.7	153.3	42.5	51.2	901.887	1.231	0.672	1.832	0.067	0.278
FBgn0010382	CycE	2L	15748150	15727581	2114	2130	924	667	1076	713	1110	1215	13.7	13.4	15.5	11.3	15.2	15.9	929.243	0.013	0.183	0.072	0.942	0.991
FBgn0010385	Def	2R	10054576	10054178	279	279	547	488	370	340	185	234	61.3	74.3	40.4	41.1	19.3	23.4	376.721	1.103	0.417	2.643	0.008	0.061
FBgn0010387	Dbi	3L	7133463	7131863	251	251	143	92	141	76	104	57	17.8	15.6	17.1	10.2	12.1	6.3	103.046	0.837	0.406	2.064	0.039	0.192
FBgn0010388	Dro	2R	14746714	14745961	195	195	355	204	215	500	144	246	56.9	44.5	33.6	86.4	21.5	35.3	281.337	-0.042	0.58	-0.073	0.942	0.991
FBgn0010389	htl	3R	18052984	18045216	2184	2184	1392	1143	1638	1301	1742	2035	19.9	22.2	22.9	20.1	23.2	26	1510.81	-0.076	0.128	-0.594	0.553	0.867
FBgn0010391	Gtp-bp	X	11129087	11126877	1845	1845	6550	5000	6578	5340	6233	7153	111	115.2	108.7	97.5	98.4	108.3	6086.35	0.16	0.093	1.724	0.085	0.324
FBgn0010395	Itgbn	2L	21058044	21053033	2400	2400	2	11	12	12	49	58	0	0.2	0.2	0.2	0.6	0.7	22.172	-1.975	1.019	-1.938	0.053	0.237
FBgn0010397	LamC	2R	14575771	14570810	1923	1923	3516	4202	5769	5379	5773	7661	57.1	92.9	91.4	94.2	87.4	111.3	5266.42	-0.272	0.177	-1.54	0.124	0.407
FBgn0010398	Lrr47	2L	10519269	10517335	1287	1287	438	346	537	520	647	624	10.6	11.4	12.7	13.6	14.6	13.5	507.661	-0.251	0.138	-1.81	0.07	0.287
FBgn0010399	Nmdar1	3R	5523328	5508842	2994	2994	10	4	25	10	15	32	0.1	0.1	0.3	0.1	0.1	0.3	14.808	-0.41	0.949	-0.432	0.666	0.927
FBgn0010401	Os-C	3R	7979614	7978959	462	462	18	23	21	0	15	13	1.2	2.1	1.4	0	0.9	0.8	15.382	1.448	1.323	1.094	0.274	0.631
FBgn0010403	Obp83b	3R	5976817	5976177	426	426	0	0	0	0	0	0	0	0	0	0	0	0	0	NA	NA	NA	NA	NA
FBgn0010406	RseX25	3L	7972449	7970588	978	978	2650	1856	2788	2215	2800	3145	84.7	80.7	86.9	76.3	83.3	89.9	2531.93	0.037	0.11	0.335	0.738	0.956
FBgn0010407	Ror	2L	10254686	10251843	2058	2058	109	81	80	72	102	136	1.7	1.7	1.2	1.2	1.4	1.8	95.614	0.044	0.387	0.113	0.91	0.988
FBgn0010408	RpS9	3L	9511531	9509793	588	588	75458	53132	70345	68030	70662	70025	4011	3840.3	3646.3	3897.5	3498.5	3327.9	67571.1	0.124	0.125	0.991	0.321	0.684
FBgn0010409	RpL18A	2R	17547462	17546406	534	534	76667	54444	74572	68631	76293	76291	4487.3	4333	4256.3	4329.6	4159.3	3992.3	70533.6	0.089	0.103	0.867	0.386	0.749
FBgn0010411	RpS18	2R	20264848	20263979	457	457	73171	50857	67582	70501	75025	74504	5004.3	4729.5	4507.3	5196.9	4779.3	4555.7	67984.5	-0.006	0.123	-0.045	0.964	0.993
FBgn0010412	RpS19a	X	16639249	16637894	471	471	62972	44024	58871	61780	68323	67082	4178.8	3972.4	3809.6	4418.7	4223	3980	59848.3	-0.054	0.117	-0.466	0.642	0.915
FBgn0010414	SerT	2R	24411074	24404595	1869	1869	25	36	54	11	17	17	0.4	0.8	0.9	0.2	0.3	0.3	27.092	1.554	0.602	2.582	0.01	0.07
FBgn0010415	Sdc	2R	21481176	21392402	1395	1395	7280	5791	8044	7359	8984	10666	163.1	176.4	175.8	177.7	187.5	213.7	7863.15	-0.148	0.087	-1.712	0.087	0.329
FBgn0010416	TH1	X	16391438	16388820	1737	1737	2251	1758	2317	1886	2273	2713	40.5	43	40.7	36.6	38.1	43.6	2172.91	0.091	0.112	0.816	0.414	0.774
FBgn0010417	Taf6	3L	19601382	19599088	1821	1821	1389	1268	1728	1367	1652	1750	23.8	29.6	28.9	25.3	26.4	26.9	1508.8	0.081	0.098	0.827	0.408	0.769
FBgn0010421	TfIIFbeta	3R	10767804	10766622	834	834	1088	785	1123	777	832	872	40.8	40	41	31.4	29	29.2	911.436	0.464	0.123	3.754	0	0.003
FBgn0010422	TfIIS	2L	15060757	15058919	936	936	2408	1821	2770	2764	3008	3115	80.4	82.7	90.2	99.5	93.6	93	2601.82	-0.158	0.082	-1.921	0.055	0.243
FBgn0010423	TpnC47D	2R	11275286	11273845	456	456	46	126	120	60	116	96	3.2	11.7	8	4.4	7.4	5.9	94.762	0.356	0.579	0.615	0.539	0.858
FBgn0010424	TpnC73F	3L	17048390	17046063	456	456	631	934	1450	906	1734	1286	43.3	87	96.9	66.9	110.7	78.8	1130.19	-0.186	0.333	-0.558	0.577	0.879
FBgn0010425	epsilonTry	2R	11346066	11345237	771	771	0	0	0	4	0	0	0	0	0	0.2	0	0	0.692	-2.804	3.966	-0.707	0.48	NA
FBgn0010431	mtrm	3L	8414103	8413012	645	645	3	1	8	6	8	12	0.1	0.1	0.4	0.3	0.4	0.5	5.862	-0.996	1.187	-0.84	0.401	0.764
FBgn0010433	ato	3R	8279274	8278052	936	939	0	0	0	0	0	0	0	0	0	0	0	0	0	NA	NA	NA	NA	NA
FBgn0010434	cora	2R	19243751	19229063	5106	5124	22893	19272	29400	15432	24704	30224	140.1	160.4	175.5	101.5	140.4	164.8	23227	0.238	0.175	1.361	0.174	0.5
FBgn0010435	emp	2R	24986070	24976456	1656	1656	7351	5724	8635	6486	7682	9838	138.7	146.9	158.9	131.9	135	166	7482.8	0.057	0.1	0.568	0.57	0.874
FBgn0010438	mtSSB	3R	16205250	16204194	441	441	536	384	464	666	665	678	38	37	32.1	50.9	43.9	43	557.844	-0.338	0.198	-1.71	0.087	0.33
FBgn0010441	pll	3R	27253182	27251131	1506	1506	1947	1562	2235	1562	2068	2066	40.4	44.1	45.2	34.9	40	38.3	1887.37	0.211	0.101	2.088	0.037	0.185
FBgn0010452	trn	3L	13118077	13114271	2256	2256	8088	5568	9048	6804	8011	10225	112.1	104.9	122.2	101.6	103.4	126.7	7798.91	0.054	0.115	0.471	0.637	0.913
FBgn0010453	Wnt4	2L	7277171	7255419	1620	1620	4196	4096	5208	3480	4922	6520	81	107.5	98	72.4	88.5	112.5	4662.26	0.084	0.178	0.472	0.637	0.912
FBgn0010470	Fkbp14	2R	21497929	21487167	663	663	8167	5651	7777	7536	10119	9605	385	362.2	357.5	382.9	444.3	404.8	8006.56	-0.135	0.127	-1.061	0.289	0.648
FBgn0010473	tutl	2L	4323781	4283148	4602	4602	5568	4732	6909	3525	6505	9241	37.8	43.7	45.8	25.8	41.2	56.1	5922.37	0.068	0.258	0.262	0.793	0.969
FBgn0010482	l(2)01289	2R	6740672	6721101	5361	5361	349	387	574	619	1212	1154	2	3.1	3.3	3.9	6.6	6	683.866	-0.976	0.281	-3.47	0.001	0.006
FBgn0010488	T1	2R	12923734	12915994	4470	4470	32165	29976	42101	31674	42788	59106	224.9	285	287.1	238.7	278.7	369.5	38661.1	-0.138	0.162	-0.855	0.393	0.756
FBgn0010497	dmGlut	2L	12034122	12027438	1491	1491	489	427	726	345	411	506	10.3	12.2	14.8	7.8	8	9.5	479.351	0.569	0.177	3.22	0.001	0.014
FBgn0010501	Dcp-1	2R	23553547	23551313	972	972	1795	1281	1860	1598	1870	2150	57.7	56	58.3	55.4	56	61.8	1731.52	0.012	0.104	0.117	0.907	0.988
FBgn0010504	kermit	2R	8156654	8146918	1013	1011	2007	1669	2494	2103	2628	2723	61.9	70	75	70.1	75.7	75.3	2230.31	-0.078	0.083	-0.943	0.346	0.712
FBgn0010516	wal	2R	11690863	11688569	993	993	6110	4274	5557	5216	6025	6281	192.3	182.9	170.6	177	176.6	176.8	5525.48	0.066	0.122	0.542	0.588	0.886
FBgn0010520	Bka	2L	9896104	9895287	601	601	510	355	464	412	428	442	26.5	25.1	23.5	23.1	20.7	20.6	433.886	0.248	0.187	1.327	0.184	0.517
FBgn0010531	Ccs	2R	10122574	10121486	782	782	462	374	569	459	468	394	18.5	20.3	22.2	19.8	17.4	14.1	452.736	0.263	0.207	1.266	0.206	0.547
FBgn0010548	Aldh-III	2R	7477162	7466879	1695	1695	3480	3067	4291	4057	4979	5777	64.2	76.9	77.2	80.6	85.5	95.2	4182.28	-0.246	0.089	-2.772	0.006	0.046
FBgn0010549	l(2)03659	2R	9395281	9390165	1591	1591	4	0	14	6	4	12	0.1	0	0.3	0.1	0.1	0.2	6.096	-0.238	1.603	-0.149	0.882	0.985
FBgn0010551	Phb2	2R	18822250	18819467	1017	1017	4109	3157	4498	4562	5083	5403	126.3	131.9	134.8	151.1	145.5	148.5	4394.44	-0.161	0.068	-2.364	0.018	0.111
FBgn0010575	sbb	2R	18357296	18278198	6638	6649	8263	6873	10152	5492	8859	14957	38.9	44	46.6	27.8	38.8	62.9	8837.3	0.021	0.267	0.077	0.939	0.99
FBgn0010583	dock	2L	833241	825969	1647	1647	1149	989	1672	1080	1413	1858	21.8	25.5	30.9	22.1	25	31.5	1326.36	0.006	0.177	0.035	0.972	0.994
FBgn0010590	Prosbeta1	2R	16014787	16013805	509	509	3668	2439	3474	3819	3879	4090	225.2	203.6	208	252.8	221.9	224.5	3513.5	-0.11	0.132	-0.834	0.404	0.767
FBgn0010591	Sply	2R	17091958	17088441	1638	1638	1587	1291	1718	1897	2172	2496	30.3	33.5	32	39	38.6	42.6	1822.21	-0.31	0.089	-3.49	0	0.006
FBgn0010602	lwr	2L	542580	540599	480	480	5158	3512	5078	5159	5386	6067	335.9	311	322.4	362.1	326.7	353.2	4983.91	-0.081	0.107	-0.75	0.453	0.804
FBgn0010607	l(2)05714	2L	4973921	4970135	828	828	434	345	619	629	635	699	16.4	17.7	22.8	25.6	22.3	23.6	546.318	-0.318	0.163	-1.943	0.052	0.235
FBgn0010611	Hmgs	2R	16341242	16336090	1398	1398	1877	1516	2628	1959	2184	2365	42	46.1	57.3	47.2	45.5	47.3	2051.29	0.066	0.109	0.604	0.546	0.862
FBgn0010612	ATPsynG	2L	10976399	10975522	300	300	7130	4939	6311	7618	9335	8359	742.8	699.7	641.2	855.4	905.9	778.6	7173.12	-0.262	0.147	-1.778	0.075	0.3
FBgn0010620	CG10939	2R	17405171	17394593	891	891	4980	3536	4922	4928	5280	6049	174.7	168.7	168.4	186.3	172.5	189.7	4876	-0.077	0.099	-0.779	0.436	0.79
FBgn0010621	Cct5	2R	12177516	12174802	1629	1629	15762	12599	17495	17067	18475	21681	302.4	328.7	327.3	352.9	330.2	371.9	16899.6	-0.119	0.058	-2.043	0.041	0.2
FBgn0010622	DCTN3-p24	2R	23062593	23061420	579	579	1250	842	1138	1449	1726	1589	67.5	61.8	59.9	84.3	86.8	76.7	1307.56	-0.366	0.16	-2.287	0.022	0.13
FBgn0010638	Sec61beta	2R	14619681	14618771	301	301	6812	4750	6109	5256	7188	6342	707.3	670.7	618.6	588.2	695.2	588.8	6028.01	0.116	0.152	0.759	0.448	0.799
FBgn0010651	MFS14	2R	18803727	18796975	1494	1494	1843	2307	2359	1467	1271	1502	38.6	65.6	48.1	33.1	24.8	28.1	1832.24	0.837	0.22	3.804	0	0.002
FBgn0010660	Nup214	2R	22924742	22918937	5134	5118	3385	2993	4351	3337	3776	5011	20.6	24.8	25.8	22	21.5	27.4	3742.82	0.029	0.114	0.249	0.803	0.971
FBgn0267378	sau	2L	2231099	2226342	885	885	3599	2806	3871	3333	4321	4749	127.1	134.8	133.3	126.9	142.1	150	3715.26	-0.065	0.098	-0.665	0.506	0.837
FBgn0010741	Pfdn2	3L	11074388	11073292	430	430	2360	1583	2200	2593	2878	2825	171.5	156.5	155.9	203.1	194.9	183.6	2367.41	-0.241	0.138	-1.752	0.08	0.311
FBgn0010747	Srp54k	3L	5154777	5152678	1527	1527	4800	3716	4989	4592	5703	5385	98.2	103.4	99.6	101.3	108.7	98.5	4807.98	-0.016	0.103	-0.159	0.874	0.983
FBgn0010750	atms	3R	4777490	4750035	1617	1611	2624	2004	2673	2786	3158	3616	50.7	52.7	50.4	58.3	57.1	62.7	2761.6	-0.185	0.093	-1.982	0.047	0.22
FBgn0010762	simj	3L	10690734	10664739	2802	2802	3703	3256	4448	3075	4150	5398	41.3	49.4	48.4	37	43.1	53.8	3936.09	0.072	0.15	0.48	0.631	0.909
FBgn0010768	sqz	3R	19170576	19164211	1605	1602	542	432	602	378	508	722	10.6	11.4	11.4	7.9	9.2	12.6	521.978	0.191	0.219	0.87	0.385	0.748
FBgn0010770	ppan	3R	21117899	21116254	1383	1383	664	442	602	740	713	696	15	13.6	13.3	18	15	14.1	636.062	-0.145	0.2	-0.726	0.468	0.812
FBgn0010772	Xe7	3R	5669334	5665139	2352	2352	5641	4797	6490	5161	6959	7687	75	86.7	84.1	73.9	86.1	91.3	6024.05	-0.016	0.105	-0.153	0.878	0.984
FBgn0010774	Ref1	3R	7080387	7077904	649	649	6537	5080	7247	5762	7083	7239	314.8	332.7	340.3	299.1	317.7	311.7	6415.97	0.107	0.071	1.497	0.134	0.428
FBgn0010786	l(3)02640	3L	1339415	1334889	1956	1956	1512	1220	1778	1328	1497	1653	24.2	26.5	27.7	22.9	22.3	23.6	1483.39	0.205	0.073	2.797	0.005	0.043
FBgn0010803	TrpRS	3R	9266904	9265027	1293	1293	1682	1123	1619	1351	1700	1592	40.7	36.9	38.2	35.2	38.3	34.4	1495.3	0.123	0.144	0.856	0.392	0.756
FBgn0010808	l(3)03670	3R	31053915	31052616	672	672	1510	1145	1381	1850	2224	2087	70.2	72.4	62.6	92.7	96.3	86.8	1670.07	-0.405	0.15	-2.697	0.007	0.054
FBgn0010812	unc-45	3R	8037403	8033301	2844	2844	3328	3144	3936	3722	4046	5075	36.6	47	42.2	44.1	41.4	49.9	3821.04	-0.09	0.11	-0.818	0.413	0.773
FBgn0010825	Gug	3L	8472669	8449922	2296	2296	1677	1269	2213	1121	2148	3871	22.8	23.5	29.4	16.4	27.2	47.1	1959.68	-0.24	0.353	-0.68	0.496	0.832
FBgn0010830	l(3)04053	3L	22741388	22738602	1759	1758	1118	1079	1387	1262	1709	2030	19.9	26.1	24	24.2	28.3	32.3	1399.04	-0.262	0.155	-1.687	0.092	0.34
FBgn0010877	l(3)05822	3R	18298879	18288866	1800	1800	1885	1664	2586	1993	2260	2852	32.7	39.3	43.8	37.3	36.6	44.3	2163.82	-0.016	0.115	-0.136	0.892	0.986
FBgn0010894	sinu	3L	5561598	5559470	738	744	4292	3251	4696	3640	4778	5396	181.8	187.2	193.9	164.8	187	202.7	4269.12	0.03	0.103	0.287	0.774	0.967
FBgn0010905	Spn	3L	2554292	2505245	6426	6441	6822	6012	8467	5047	10383	14360	33.2	39.8	40.2	26.4	46.9	62.3	8221.26	-0.247	0.279	-0.883	0.377	0.742
FBgn0010909	msn	3L	2586540	2554847	4518	4512	11970	10402	17219	10914	15714	21146	82.8	97.8	116.2	81.5	101.4	131	14152.4	-0.065	0.179	-0.365	0.715	0.947
FBgn0010926	l(3)07882	3R	17539963	17535533	2559	2559	810	753	991	1175	1328	1496	9.9	12.5	11.8	15.5	15.1	16.3	1067.69	-0.443	0.108	-4.11	0	0.001
FBgn0011016	SsRbeta	3L	16130983	16129617	573	573	11415	7832	10211	9152	11998	11500	622.6	580.9	543.1	538.1	609.6	560.8	10243.2	0.056	0.136	0.412	0.68	0.933
FBgn0011020	Sas-4	3R	7154219	7151367	2700	2700	490	417	548	591	497	709	5.7	6.6	6.2	7.4	5.4	7.3	534.922	-0.103	0.186	-0.555	0.579	0.88
FBgn0011202	dia	2L	20768053	20758144	3294	3294	3607	2858	4299	3126	4336	5361	34.2	36.9	39.8	32	38.3	45.5	3842.88	-0.044	0.141	-0.314	0.753	0.961
FBgn0011204	cue	3L	1517271	1503226	1935	1935	903	723	1168	597	817	972	14.6	15.9	18.4	10.4	12.3	14	852.565	0.427	0.158	2.692	0.007	0.055
FBgn0011205	fbl	3L	20391913	20384429	1539	1539	945	988	1318	1199	1215	1407	19.2	27.3	26.1	26.2	23	25.5	1165.38	-0.033	0.145	-0.228	0.82	0.974
FBgn0011206	bol	3L	9134405	9097629	698	698	416	381	851	747	781	896	18.6	23.2	37.2	36.1	32.6	35.9	655.532	-0.404	0.257	-1.571	0.116	0.392
FBgn0011207	pelo	2L	9708883	9700810	1185	1185	1081	889	1226	873	1071	1229	28.5	31.9	31.5	24.8	26.3	29	1050.94	0.215	0.107	2.011	0.044	0.211
FBgn0011211	blw	2R	22802180	22799099	1659	1659	24720	18782	26037	21486	27592	31479	465.7	481.1	478.3	436.3	484.2	530.2	24608.1	-0.005	0.095	-0.049	0.961	0.993
FBgn0011217	eff	3R	14741319	14732414	444	444	10302	7344	10875	9661	11256	13272	725.2	703	746.5	733	738	835.3	10260.1	-0.063	0.087	-0.727	0.467	0.812
FBgn0011224	heph	3R	32015520	31846987	1744	1744	10258	8249	11583	6805	9781	13818	183.8	201	202.4	131.4	163.3	221.4	9909.44	0.208	0.184	1.135	0.257	0.61
FBgn0011225	jar	3R	24271233	24252826	3810	3807	23091	17143	24471	18662	24963	30925	189.4	191.2	195.8	165.1	190.9	227	22764.6	0.007	0.127	0.055	0.956	0.992
FBgn0011227	ox	2R	12757529	12757133	168	168	1763	1262	1783	1452	2055	1798	328	319.3	323.5	291.2	356.1	299.1	1664.62	0.055	0.151	0.366	0.714	0.946
FBgn0011230	poe	2L	8071624	8054322	15966	15966	13553	12590	18663	11523	15804	25422	26.5	33.5	35.6	24.3	28.8	44.5	15833.2	-0.012	0.215	-0.056	0.955	0.992
FBgn0011232	scat	2L	9435341	9431405	2823	2823	1567	1400	1960	1221	1587	1881	17.3	21.1	21.2	14.6	16.4	18.6	1586.11	0.28	0.126	2.218	0.027	0.147
FBgn0011236	ken	2R	23877442	23870273	1796	1793	944	790	1486	1124	820	1156	16.4	18.7	25.2	21.1	13.3	18	1038.61	0.215	0.228	0.943	0.346	0.712
FBgn0011239	ms(2)35Ci	2L	15294136	15292468	402	402	9	5	41	29	0	4	0.7	0.5	3.1	2.4	0	0.3	14.315	0.66	1.747	0.378	0.706	0.943
FBgn0011241	cbx	2R	9875072	9864510	735	735	706	552	761	724	753	943	30	31.9	31.6	33.2	29.8	35.9	728.585	-0.06	0.125	-0.483	0.629	0.908
FBgn0011244	Hsp60B	2L	730564	728362	1956	1956	202	179	1015	1299	33	14	3.2	3.9	15.8	22.4	0.5	0.2	456.474	-0.043	1.718	-0.025	NA	NA
FBgn0011259	Sema1a	2L	8672041	8542147	3147	3154	581	514	988	419	820	1392	5.8	6.9	9.6	4.5	7.6	12.3	751.884	-0.121	0.385	-0.314	0.754	0.961
FBgn0011260	Sema2a	2R	16533459	16500178	2175	2175	24573	17242	27686	20709	30107	36744	353.1	336.9	388	320.7	403	472.1	25474.9	-0.129	0.15	-0.86	0.39	0.753
FBgn0011270	Pglym87	3R	12232729	12231645	879	879	117	95	436	389	34	23	4.2	4.6	15.1	14.9	1.1	0.7	181.505	0.485	1.118	0.434	NA	NA
FBgn0011272	RpL13	2L	9968645	9967313	657	657	65705	48129	62958	63326	69424	69906	3125.8	3113.3	2920.7	3247	3076.3	2973.3	62654.9	0.001	0.106	0.008	0.993	0.998
FBgn0011273	Acam	3R	25813134	25811911	447	447	42	31	173	360	12	5	2.9	2.9	11.8	27.1	0.8	0.3	104.552	-0.703	1.435	-0.49	NA	NA
FBgn0011274	Dif	2L	17433161	17413248	2964	2976	228	762	1306	543	251	313	2.4	10.9	13.4	6.1	2.5	2.9	575.08	1.183	0.618	1.913	0.056	0.246
FBgn0011276	HLH3B	X	2681723	2680199	1128	1128	12	4	17	2	0	0	0.3	0.2	0.5	0.1	0	0	5.843	4.068	1.882	2.162	0.031	0.162
FBgn0011277	HLH4C	X	4647414	4645127	576	576	0	0	0	0	0	0	0	0	0	0	0	0	0	NA	NA	NA	NA	NA
FBgn0011278	lbe	3R	21446537	21441577	1440	1440	0	6	12	5	5	15	0	0.2	0.3	0.1	0.1	0.3	6.797	-0.271	1.583	-0.171	0.864	0.981
FBgn0011279	Obp69a	3L	12396957	12396171	447	447	7	8	6	3	8	11	0.5	0.8	0.4	0.2	0.5	0.7	7.133	0.216	1.029	0.21	0.834	0.977
FBgn0011280	Obp19d	X	20420979	20419613	453	453	0	0	2	2	8	0	0	0	0.1	0.1	0.5	0	1.87	-2.341	3.399	-0.689	0.491	0.827
FBgn0011281	Obp83a	3R	5975245	5972155	525	525	0	1	0	0	0	0	0	0.1	0	0	0	0	0.217	1.168	4.08	0.286	0.775	NA
FBgn0011282	Obp84a	3R	7251957	7250725	666	666	155	133	158	292	300	298	7.3	8.5	7.2	14.8	13.1	12.5	217.498	-0.796	0.223	-3.575	0	0.005
FBgn0011283	Obp28a	2L	7497365	7496791	432	432	0	0	0	0	0	0	0	0	0	0	0	0	0	NA	NA	NA	NA	NA
FBgn0011284	RpS4	3L	13044234	13041756	784	784	88598	65058	86554	77987	86636	89377	3532.1	3526.7	3364.9	3351	3217.1	3185.7	81736	0.118	0.095	1.237	0.216	0.56
FBgn0011286	RyR	2R	8888097	8860364	15403	15405	1546	1376	1775	894	1776	2893	3.1	3.8	3.5	2	3.4	5.2	1662.81	0.008	0.337	0.023	0.982	0.996
FBgn0011288	Sp25	3L	24299205	24074180	284	284	19	17	27	10	16	24	2.1	2.5	2.9	1.2	1.6	2.4	18.553	0.548	0.648	0.845	0.398	0.762
FBgn0011289	TfIIA-L	3R	27256463	27251112	1104	1104	2759	2461	3287	2674	3069	3529	78.1	94.7	90.7	81.6	80.9	89.3	2930.5	0.081	0.081	0.993	0.321	0.684
FBgn0011290	Taf12	3R	11679690	11678386	585	585	1858	1342	1831	1552	1763	1782	99.3	97.5	95.4	89.4	87.7	85.1	1676.06	0.177	0.118	1.506	0.132	0.424
FBgn0011291	Taf11	2L	9763262	9762424	591	591	1037	671	941	1004	1104	1164	54.8	48.3	48.5	57.2	54.4	55	972.299	-0.11	0.157	-0.704	0.481	0.822
FBgn0011293	a10	3L	17023741	17023123	468	468	0	0	0	0	0	0	0	0	0	0	0	0	0	NA	NA	NA	NA	NA
FBgn0011294	a5	2L	1329993	1329161	632	632	0	0	0	0	0	0	0	0	0	0	0	0	0	NA	NA	NA	NA	NA
FBgn0011296	l(2)efl	2R	23685543	23684651	564	564	885	1384	2151	856	600	934	49	104.3	116.2	51.1	31	46.3	1144.89	1.067	0.334	3.199	0.001	0.015
FBgn0011297	l(2)not	2R	23709792	23705439	1527	1521	785	563	785	660	853	1022	16.1	15.7	15.7	14.6	16.3	18.8	763.672	-0.04	0.158	-0.254	0.8	0.97
FBgn0011300	babo	2R	8962796	8952339	1869	1869	2197	1822	3028	1846	3227	4563	36.7	41.4	49.4	33.3	50.3	68.2	2679.14	-0.235	0.257	-0.913	0.361	0.727
FBgn0011305	Rsf1	2L	10263554	10261795	276	276	4243	2687	3866	3718	4264	4209	480.5	413.8	426.9	453.8	449.8	426.2	3784.71	0.016	0.141	0.112	0.911	0.988
FBgn0011327	Uch-L5	3L	9476965	9475493	975	975	3596	2470	3255	3834	3971	4313	115.3	107.7	101.8	132.5	118.6	123.6	3522.82	-0.181	0.133	-1.36	0.174	0.5
FBgn0011335	l(3)j2D3	3L	12118055	12116101	1173	1167	1090	728	1102	838	1064	1070	29	26.4	28.6	24.2	26.5	25.6	969.951	0.168	0.139	1.203	0.229	0.576
FBgn0011336	OstStt3	3R	25069637	25066712	2325	2325	15903	12451	16212	12225	15625	17739	213.8	227.6	212.5	177.1	195.6	213.2	14879.7	0.18	0.102	1.757	0.079	0.309
FBgn0011361	ND-ACP	3L	1331631	1329949	546	546	2647	1918	2301	2795	3212	3224	151.5	149.3	128.4	172.4	171.3	165	2647.24	-0.22	0.147	-1.495	0.135	0.429
FBgn0011455	ND-SGDH	3L	12138584	12137496	561	561	2231	1871	2183	2375	2838	2679	124.3	141.7	118.6	142.6	147.3	133.4	2340.67	-0.119	0.137	-0.871	0.384	0.747
FBgn0011474	PR-Set7	3R	14320494	14316038	2070	2073	1651	1353	2341	1697	2453	2965	24.9	27.8	34.5	27.6	34.4	40	2012.93	-0.216	0.174	-1.247	0.212	0.556
FBgn0011476	l(3)neo43	3R	15278668	15277981	246	246	330	170	339	326	412	348	41.9	29.4	42	44.6	48.8	39.5	313.137	-0.208	0.267	-0.778	0.436	0.79
FBgn0011481	Ssdp	3R	18199595	18192494	1440	1449	2751	1945	3206	2495	3703	4242	59.7	57.4	67.9	58	74.4	81.8	2970.35	-0.202	0.157	-1.288	0.198	0.537
FBgn0011509	SrpRbeta	3L	8720225	8718949	735	735	2340	1797	2382	2045	2652	2595	99.5	103.9	98.8	93.7	105	98.7	2275.95	0.042	0.115	0.368	0.713	0.946
FBgn0011554	etaTry	2R	11341423	11340513	789	789	0	0	0	0	0	0	0	0	0	0	0	0	0	NA	NA	NA	NA	NA
FBgn0011555	thetaTry	2R	11342760	11341714	789	789	0	0	0	0	0	0	0	0	0	0	0	0	0	NA	NA	NA	NA	NA
FBgn0011556	zetaTry	2R	11340132	11339186	843	843	0	0	0	0	0	0	0	0	0	0	0	0	0	NA	NA	NA	NA	NA
FBgn0011559	Acp36DE	2L	18359026	18356047	2732	2741	4	0	6	6	6	4	0	0	0.1	0.1	0.1	0	4.106	-0.627	1.564	-0.401	0.688	0.936
FBgn0011566	Smyd3	X	2608876	2606680	1389	1401	745	759	933	928	1182	1313	16.8	23.2	20.5	22.3	24.6	26.2	958.426	-0.274	0.151	-1.812	0.07	0.286
FBgn0011569	can	3L	10267111	10263909	2814	2835	14	0	12	17	8	4	0.2	0	0.1	0.2	0.1	0	8.963	-0.143	1.577	-0.09	0.928	0.989
FBgn0011570	cpb	2L	1706962	1704902	829	829	3490	2690	3545	3441	4351	4416	131.6	137.9	130.3	139.8	152.8	148.9	3599.62	-0.123	0.102	-1.202	0.229	0.576
FBgn0011571	caz	X	16293520	16288810	784	784	6599	5313	7519	5829	7500	8347	263.1	288	292.3	250.5	278.5	297.5	6747.29	0.047	0.085	0.548	0.584	0.883
FBgn0011573	Cdc37	3L	1797307	1795392	1170	1170	5282	4423	5801	5328	5893	6574	141.1	160.7	151.1	153.4	146.6	157	5488.26	0.005	0.072	0.067	0.947	0.991
FBgn0011576	Cyp4d2	X	2178728	2176006	1506	1506	173	187	242	100	114	118	3.6	5.3	4.9	2.2	2.2	2.2	158.086	1.061	0.251	4.224	0	0
FBgn0011581	Ms	3R	24343825	24341551	303	303	0	13	19	7	0	65	0	1.8	1.9	0.8	0	6	15.879	-0.862	2.225	-0.388	0.698	0.94
FBgn0011582	Dop1R1	3R	14214810	14165379	1683	1683	0	0	0	0	0	0	0	0	0	0	0	0	0	NA	NA	NA	NA	NA
FBgn0011584	Trp1	2L	10013170	10009381	1287	1287	9677	7476	10839	7313	9167	10003	235	246.9	256.7	191.4	207.4	217.2	8992.84	0.28	0.073	3.818	0	0.002
FBgn0011586	e(r)	X	8906248	8904144	315	315	979	759	974	1075	1256	1299	97.1	102.4	94.2	115	116.1	115.2	1040.47	-0.217	0.123	-1.768	0.077	0.305
FBgn0011589	Elk	2R	17926695	17873939	3855	3855	8	8	24	14	19	30	0.1	0.1	0.2	0.1	0.1	0.2	16.205	-0.496	0.786	-0.63	0.528	0.852
FBgn0011591	fng	3L	20949512	20925891	1239	1239	8981	6582	9071	7335	10184	10749	226.6	225.8	223.1	199.4	239.3	242.4	8677.79	0.009	0.119	0.078	0.938	0.99
FBgn0011592	fra	2R	12564184	12529053	4483	4483	4334	4077	6299	3922	5973	8542	30.2	38.7	42.8	29.5	38.8	53.2	5362.65	-0.108	0.218	-0.495	0.62	0.904
FBgn0011596	fzo	3R	23204034	23201644	2160	2160	32	12	439	352	0	9	0.5	0.2	6.2	5.5	0	0.1	135.409	0.239	1.915	0.125	NA	NA
FBgn0011603	ine	2L	4477022	4468000	2831	2831	256	307	398	145	247	231	2.8	4.6	4.3	1.7	2.5	2.3	265.758	0.842	0.29	2.901	0.004	0.033
FBgn0011604	Iswi	2R	12640628	12636671	3084	3084	7523	5409	8479	7478	8298	10013	76.2	74.5	83.8	81.7	78.3	90.7	7711.9	-0.076	0.081	-0.942	0.346	0.712
FBgn0011606	Klp3A	X	2604052	2599158	3657	3657	1882	1248	2339	2032	1898	2314	16.1	14.5	19.5	18.7	15.1	17.7	1912.76	-0.023	0.149	-0.152	0.88	0.984
FBgn0011638	La	2L	20350012	20348393	1173	1173	3333	2541	3654	3887	3465	3427	88.8	92.1	94.9	111.6	86	81.6	3359.57	0	0.155	-0.002	0.999	1
FBgn0011640	lark	3L	7341893	7339266	1059	1059	5556	4238	6232	5018	6317	7053	164	170.1	179.4	159.6	173.7	186.1	5638.08	0.002	0.082	0.022	0.983	0.997
FBgn0011642	Zyx	4	1065001	1057365	1755	1755	10476	7936	10106	6525	8757	9950	186.6	192.2	175.5	125.2	145.3	158.4	8918.07	0.393	0.128	3.071	0.002	0.021
FBgn0011648	Mad	2L	3159643	3146056	1571	1571	3190	2504	3741	2721	3615	4508	63.5	67.7	72.6	58.3	67	80.2	3310.79	0.006	0.131	0.048	0.962	0.993
FBgn0011653	mas	3L	4167464	4161666	3144	3144	12403	11463	18595	8264	14350	13838	123.3	155	180.3	88.5	132.9	123	12980.3	0.419	0.183	2.287	0.022	0.13
FBgn0011655	Med	3R	31615375	31611046	2311	2310	3290	2791	3605	3158	4327	5517	44.5	51.3	47.5	46.1	54.5	66.7	3695.59	-0.202	0.153	-1.317	0.188	0.523
FBgn0011656	Mef2	2R	9958858	9913496	1821	1824	2955	2767	3805	3335	4339	5474	50.7	64.6	63.7	61.6	69.3	83.9	3687.6	-0.25	0.138	-1.812	0.07	0.286
FBgn0011659	Mlh1	2R	8172401	8170274	1995	1995	194	166	302	340	328	427	3	3.5	4.6	5.7	4.8	6	283.378	-0.549	0.219	-2.511	0.012	0.082
FBgn0011660	Pms2	2R	15371520	15368074	2700	2706	492	360	523	381	445	441	5.7	5.7	5.9	4.7	4.8	4.6	437.659	0.31	0.148	2.095	0.036	0.183
FBgn0011661	Moe	X	8898332	8873012	1950	1950	13547	10624	16572	15501	17693	21062	217.1	231.5	259	267.8	264.1	301.8	15467.5	-0.22	0.065	-3.37	0.001	0.009
FBgn0011666	msi	3R	25608423	25516118	1728	1728	751	518	1156	894	873	1263	13.6	12.7	20.4	17.4	14.7	20.4	879.902	-0.157	0.223	-0.703	0.482	0.823
FBgn0011669	Mst57Db	3R	25830914	25830720	123	123	0	0	0	0	0	0	0	0	0	0	0	0	0	NA	NA	NA	NA	NA
FBgn0011672	Mvl	3R	21060800	21051383	1920	1920	1394	1116	1716	1224	1490	1841	22.7	24.7	27.2	21.5	22.6	26.8	1437.91	0.091	0.116	0.787	0.431	0.786
FBgn0011674	insc	2R	20836028	20821262	2565	2580	409	645	1084	430	319	503	5	10.7	12.9	5.6	3.6	5.4	565.865	0.948	0.367	2.585	0.01	0.07
FBgn0011676	Nos	2L	10837511	10804274	2327	2306	45	50	99	57	82	121	0.6	0.9	1.3	0.8	1	1.5	72.695	-0.23	0.462	-0.498	0.618	0.904
FBgn0011692	pav	3L	4246233	4242734	2657	2657	1195	870	1514	1915	1572	2053	14.1	13.9	17.4	24.3	17.2	21.6	1481.09	-0.459	0.167	-2.752	0.006	0.048
FBgn0011693	Pdh	3L	16354297	16353233	837	837	13	8	19	29	43	32	0.5	0.4	0.7	1.2	1.5	1.1	22.899	-1.22	0.608	-2.005	0.045	0.213
FBgn0011694	EbpII	2R	25174230	25173568	201	201	1	2	1	1	9	0	0.2	0.4	0.2	0.2	1.3	0	2.313	-1.055	2.226	-0.474	0.635	0.911
FBgn0011695	EbpIII	2R	24027518	24026172	381	381	958	1022	1581	654	721	651	78.6	114	126.5	57.8	55.1	47.7	938.937	0.992	0.198	5.011	0	0
FBgn0011701	repo	3R	18239602	18236192	1833	1833	215	231	421	404	529	529	3.7	5.4	7	7.4	8.4	8.1	374.914	-0.577	0.258	-2.242	0.025	0.142
FBgn0011703	RnrL	2L	10327943	10325026	2439	2439	1700	1819	2947	2733	1845	2256	21.8	31.7	36.8	37.7	22	25.8	2199.97	0.081	0.254	0.32	0.749	0.958
FBgn0011704	RnrS	2R	11985393	11983145	1182	1182	1482	1013	2069	1661	1206	1448	39.2	36.4	53.4	47.3	29.7	34.2	1460.71	0.226	0.233	0.968	0.333	0.699
FBgn0011705	rost	2L	8989539	8985936	828	828	422	308	426	144	228	202	15.9	15.8	15.7	5.9	8	6.8	292.189	1.214	0.228	5.332	0	0
FBgn0011706	rpr	3L	18398435	18397535	198	198	572	643	955	836	772	768	90.3	138	147	142.2	113.5	108.4	751.529	0.047	0.224	0.209	0.835	0.977
FBgn0011708	Syx5	2L	16309274	16307346	1404	1404	3060	2611	3546	2929	3266	3716	68.1	79	77	70.3	67.7	74	3154.69	0.097	0.068	1.419	0.156	0.468
FBgn0011710	37135	X	21361688	21358286	1086	1086	4157	3315	5146	4211	4897	5889	119.6	129.7	144.4	130.6	131.3	151.5	4511.47	-0.054	0.08	-0.677	0.498	0.832
FBgn0011715	Snr1	3R	5472754	5470926	1113	1113	3984	2803	3973	3393	3810	4106	111.9	107	108.8	102.7	99.7	103.1	3640.03	0.124	0.099	1.252	0.21	0.554
FBgn0011722	Tig	2L	6423310	6415179	6573	6573	315	463	710	459	602	703	1.5	3	3.3	2.4	2.7	3	530.61	-0.045	0.305	-0.148	0.882	0.985
FBgn0011723	byn	3L	11935919	11927693	2097	2097	824	712	946	776	675	697	12.3	14.4	13.7	12.5	9.4	9.3	774.361	0.395	0.183	2.158	0.031	0.163
FBgn0011725	twin	3R	24221965	24196893	1686	1686	3055	2270	4189	3260	3321	4053	56.6	57.2	75.7	65.1	57.3	67.2	3287.49	0.013	0.123	0.109	0.913	0.988
FBgn0011726	tsr	2R	24046805	24044453	447	447	41293	29188	37187	43421	49174	46929	2887.3	2775.1	2535.6	3272.3	3202.6	2933.8	40687	-0.175	0.129	-1.355	0.175	0.503
FBgn0011737	Wee1	2L	6914138	6911090	1830	1830	1070	797	1286	1256	1176	1270	18.3	18.5	21.4	23.1	18.7	19.4	1125.96	-0.056	0.139	-0.402	0.688	0.936
FBgn0011739	wts	3R	30806619	30789625	3297	3288	2427	2201	3173	2166	3168	4401	23	28.4	29.3	22.2	28	37.4	2847.2	-0.099	0.199	-0.496	0.62	0.904
FBgn0011740	alpha-Man-IIa	3R	9417264	9412548	3330	3330	4800	3755	5365	4436	5841	7484	45.1	47.9	49.1	44.9	51.1	62.8	5157.9	-0.139	0.134	-1.04	0.298	0.659
FBgn0011741	Arp6	X	15737120	15735774	1197	1197	2947	2075	2769	2968	3211	3103	76.9	73.7	70.5	83.5	78.1	72.4	2816.4	-0.059	0.137	-0.434	0.664	0.926
FBgn0011742	Arp2	X	16553968	16548290	1197	1192	3375	2556	3892	3422	4064	4621	88.1	90.8	99.1	96.7	99.3	108.3	3582.84	-0.106	0.073	-1.461	0.144	0.446
FBgn0011743	Arp53D	2R	16775676	16774246	1236	1236	12	24	272	274	6	0	0.3	0.8	6.7	7.5	0.1	0	95.937	-0.019	1.916	-0.01	NA	NA
FBgn0011745	Arp1	3R	12694232	12691743	1131	1131	7091	4854	6610	6716	7717	7920	196	182.4	178.1	200	198.6	195.7	6726.77	-0.071	0.117	-0.608	0.543	0.861
FBgn0011746	a	2R	9077554	9062295	1434	1434	490	416	672	752	744	990	10.7	12.3	14.3	17.7	15.1	19.3	657.864	-0.467	0.152	-3.074	0.002	0.021
FBgn0011747	Ank	4	129849	115074	4638	4638	11841	9976	14610	13165	19332	22035	79.8	91.4	96	95.6	121.3	132.8	14718.8	-0.373	0.132	-2.819	0.005	0.04
FBgn0011754	PhKgamma	X	11704394	11695137	1149	1149	933	853	1199	896	1407	1708	25.4	31.6	31.8	26.3	35.6	41.5	1135.18	-0.207	0.202	-1.025	0.305	0.668
FBgn0011758	B-H1	X	17403278	17397478	1519	1523	551	436	549	466	785	879	11.3	12.2	11	10.3	15	16.1	596.12	-0.245	0.234	-1.05	0.294	0.655
FBgn0011760	ctp	X	4702034	4687800	270	270	4622	3296	4569	3712	4687	4928	535	518.8	515.8	463.1	505.4	510	4251.58	0.108	0.108	1.007	0.314	0.678
FBgn0011761	dhd	X	5313125	5312171	324	324	0	0	6	0	0	0	0	0	0.6	0	0	0	0.889	3.397	3.96	0.858	0.391	NA
FBgn0011762	Dpol-alpha50	3L	8344404	8340314	1317	1317	139	93	190	240	144	187	3.3	3	4.4	6.1	3.2	4	162.38	-0.296	0.374	-0.79	0.429	0.785
FBgn0011763	Dp	2R	13228202	13222433	1336	1336	2542	1886	2717	2341	2738	3176	59.5	60	62	59	59.7	66.4	2525.52	-0.008	0.089	-0.094	0.925	0.989
FBgn0278608	Dsp1	X	16340624	16333612	1194	1205	4383	3221	4892	3554	4074	5098	114.7	114.6	124.9	99.4	98.4	118.2	4143.32	0.172	0.096	1.792	0.073	0.294
FBgn0011766	E2f1	3R	21660871	21620304	2439	2433	3944	3404	5108	4569	5506	7695	50.5	59.3	63.8	63.3	65.9	88.4	4893.97	-0.305	0.142	-2.145	0.032	0.167
FBgn0011768	Fdh	3R	10872381	10870906	1140	1140	6354	5073	6855	10172	11743	12426	174.2	189.1	183.3	300.6	299.9	304.6	8522.63	-0.709	0.067	-10.55	0	0
FBgn0011769	Fdx1	3L	9371238	9370195	519	519	307	227	441	273	214	255	18.5	18.6	25.9	17.7	12	13.7	284.118	0.549	0.26	2.112	0.035	0.178
FBgn0011770	Gip	X	10329872	10328877	795	795	1165	982	1278	1320	1836	1719	45.8	52.5	49	55.9	67.2	60.4	1356.41	-0.303	0.136	-2.231	0.026	0.144
FBgn0011771	Hem	3L	22288195	22284354	3381	3381	5126	4221	5273	4467	5952	6899	47.4	53.1	47.5	44.5	51.3	57	5243.99	-0.025	0.126	-0.199	0.842	0.978
FBgn0011774	Irbp	3R	11412440	11410047	1891	1892	312	657	1089	914	413	484	5.2	14.8	17.6	16.3	6.4	7.1	647.66	0.315	0.527	0.597	0.55	0.865
FBgn0011785	BRWD3	3R	24328619	24319000	6708	6708	4375	3781	5827	3546	5183	7452	20.4	24	26.5	17.8	22.5	31	4897.93	0.006	0.202	0.029	0.977	0.996
FBgn0011787	mRpL12	3L	8957584	8956791	549	549	1373	1156	1421	1399	1689	1482	78.2	89.5	78.9	85.8	89.6	75.4	1410.15	-0.009	0.148	-0.057	0.954	0.992
FBgn0011802	Gem3	3L	10463101	10459081	3095	3098	768	568	762	702	820	1079	7.8	7.8	7.5	7.6	7.7	9.7	768.477	-0.098	0.161	-0.609	0.542	0.86
FBgn0011817	nmo	3L	8054147	7979046	1143	1143	1875	1420	2145	1351	2558	3583	51.3	52.8	57.2	39.8	65.2	87.6	2079.93	-0.234	0.278	-0.842	0.4	0.763
FBgn0011818	oaf	2L	2498846	2492955	1464	1461	416	506	718	734	859	808	8.9	14.7	14.9	16.9	17.1	15.5	660.488	-0.358	0.221	-1.62	0.105	0.368
FBgn0011822	pcl	X	437448	436139	1224	1224	0	0	2	6	0	0	0	0	0	0.2	0	0	1.334	-1.741	3.921	-0.444	0.657	NA
FBgn0267727	Pen	2L	10060095	10056900	1568	1568	5939	3896	7556	7655	5050	7237	118.4	105.6	146.9	164.5	93.8	129	6114.43	-0.044	0.22	-0.2	0.841	0.978
FBgn0011824	CG4038	2R	21097305	21095958	709	692	1486	1202	1684	1200	1324	1429	65.5	72.1	72.4	58.4	55.7	57.7	1381.18	0.341	0.083	4.133	0	0.001
FBgn0011828	Pxn	3L	2630064	2601455	4584	4575	3466	4753	6180	3743	5663	6895	23.6	44.1	41.1	27.6	36	42.1	5032.03	0.048	0.241	0.198	0.843	0.978
FBgn0011829	Ret	2L	21198762	21182446	3708	3702	245	319	331	195	256	288	2.1	3.7	2.7	1.8	2	2.2	274.45	0.511	0.277	1.846	0.065	0.272
FBgn0011832	Ser12	2L	2251275	2250431	738	732	0	0	0	0	0	0	0	0	0	0	0	0	0	NA	NA	NA	NA	NA
FBgn0011834	Ser6	X	20963505	20962605	780	780	0	0	0	0	0	0	0	0	0	0	0	0	0	NA	NA	NA	NA	NA
FBgn0011836	Taf2	3L	9888683	9884411	3660	3660	2957	2498	3521	2016	2454	2882	25.3	29	29.3	18.6	19.5	22	2709.95	0.492	0.089	5.538	0	0
FBgn0011837	Tis11	X	12682554	12659415	1308	1305	452	433	850	695	723	1164	10.8	14.1	19.8	17.9	16.1	24.9	692.338	-0.391	0.266	-1.47	0.142	0.442
FBgn0012034	AcCoAS	3L	21280243	21270722	2013	2013	412	514	786	517	530	781	6.4	10.9	11.9	8.7	7.7	10.8	579.818	0.106	0.263	0.403	0.687	0.935
FBgn0012036	Aldh	2L	9391567	9387389	1563	1563	2761	2353	4416	4480	4429	4892	55.2	64	86.1	96.6	82.5	87.5	3785.08	-0.37	0.152	-2.439	0.015	0.095
FBgn0012037	Ance	2L	13909212	13905645	1831	1831	29040	17322	24668	15397	22542	25685	495.7	402.1	410.6	283.3	358.4	392	22214.4	0.37	0.18	2.052	0.04	0.197
FBgn0012051	CalpA	2R	19430564	19425113	2532	2532	3186	2273	3354	2844	3255	3681	39.3	38.2	40.4	37.8	37.4	40.6	3053.7	0.046	0.088	0.518	0.605	0.897
FBgn0012058	Cdc27	3L	7249340	7245481	2703	2703	2560	2023	2874	2643	3131	4022	29.6	31.8	32.4	32.9	33.7	41.6	2811.78	-0.186	0.112	-1.668	0.095	0.346
FBgn0012344	Dh44	3R	9650706	9638182	1064	1059	0	0	3	0	0	0	0	0	0.1	0	0	0	0.445	2.41	4.011	0.601	0.548	NA
FBgn0013263	Trl	3L	14761049	14747929	1854	1850	4354	3468	4996	3751	4880	5814	73.4	79.5	82.1	68.3	76.8	87.8	4464.53	0.035	0.108	0.319	0.75	0.958
FBgn0013269	FK506-bp1	3R	15333133	15331584	1047	1053	5442	3930	5761	4874	4863	5133	162.5	159.5	167.7	155.9	134.4	136.2	4966.57	0.211	0.106	1.994	0.046	0.216
FBgn0013272	Gp150	2R	22329416	22317662	3216	3216	47941	38781	58124	43683	60988	73513	465.9	512.5	550.9	457.6	552.1	638.8	52593.4	-0.091	0.125	-0.73	0.465	0.812
FBgn0013276	Hsp70Ab	3R	11960909	11958535	1935	1935	205128	466116	450656	56549	38834	164246	3313.3	10237.6	7098.4	984.5	584.3	2372	242670	2.404	0.698	3.444	0.001	0.007
FBgn0013303	Nca	3L	19997568	19991887	573	573	2853	1899	2100	2206	2603	2479	155.6	140.8	111.7	129.7	132.3	120.9	2350.72	0.123	0.201	0.61	0.542	0.86
FBgn0013305	Nmda1	2R	12880230	12877094	975	975	3065	2735	4319	3059	2548	3023	98.3	119.2	135	105.7	76.1	86.6	3113.08	0.404	0.156	2.598	0.009	0.068
FBgn0013307	Odc1	2R	8006672	8004824	1185	1185	8	34	18	34	6	24	0.2	1.2	0.5	1	0.1	0.6	21.596	0.173	1.063	0.163	0.871	0.983
FBgn0013308	Odc2	2R	8009062	8007246	1182	1182	4	0	0	0	0	0	0.1	0	0	0	0	0	0.703	3.046	3.974	0.767	0.443	NA
FBgn0013323	Ptth	2L	576896	575711	657	657	36	234	44	3	8	2	1.7	15.1	2	0.2	0.4	0.1	65.719	4.976	1.121	4.44	0	0
FBgn0013325	RpL11	2R	19443825	19442342	550	550	51309	37384	50641	53788	58371	58685	2915.8	2888.7	2806.3	3294.5	3089.7	2981.7	51059.7	-0.1	0.101	-0.992	0.321	0.684
FBgn0013334	Sap47	3R	15962124	15935100	1647	1641	1444	1118	1750	1176	1742	1758	27.4	28.8	32.4	24.1	30.9	29.9	1471.02	0.081	0.143	0.564	0.572	0.877
FBgn0013342	nSyb	3L	1637752	1630348	621	621	110	64	80	55	84	106	5.5	4.4	3.9	3	3.9	4.8	82.226	0.277	0.407	0.681	0.496	0.832
FBgn0013343	Syx1A	3R	24105763	24101600	891	891	1674	1357	1860	1821	1901	2352	58.7	64.7	63.6	68.8	62.1	73.8	1798.15	-0.111	0.094	-1.182	0.237	0.586
FBgn0013347	TfIIA-S	3R	23891060	23890388	321	321	2947	2240	2756	2713	3258	3112	286.9	296.6	261.7	284.7	295.5	270.9	2814.68	0.012	0.133	0.087	0.93	0.989
FBgn0013348	TpnC41C	2R	5070210	5065237	459	459	36	25	68	69	125	44	2.5	2.3	4.5	5.1	7.9	2.7	59.068	-0.764	0.629	-1.214	0.225	0.57
FBgn0013432	bcn92	X	2149647	2148463	279	279	715	719	1037	897	1024	1001	80.1	109.5	113.3	108.3	106.9	100.3	886.923	-0.051	0.151	-0.339	0.735	0.955
FBgn0013433	beat-Ia	2L	16081684	16049965	1320	1320	0	5	0	1	2	2	0	0.2	0	0	0	0	1.844	0.489	2.717	0.18	0.857	0.98
FBgn0013435	Cdc2rk	2R	10068702	10067217	1164	1164	790	704	867	814	927	1034	21.2	25.7	22.7	23.6	23.2	24.8	846.999	-0.024	0.123	-0.193	0.847	0.978
FBgn0013467	igl	2R	15190292	15155437	429	429	21	49	32	20	11	17	1.5	4.9	2.3	1.6	0.7	1.1	26.589	1.342	0.752	1.784	0.074	0.298
FBgn0013469	klu	3L	11009188	10981171	2451	2451	2121	1646	2482	1715	2676	3311	27	28.5	30.9	23.6	31.8	37.7	2265.51	-0.088	0.186	-0.473	0.636	0.912
FBgn0013531	MED20	2L	8072848	8071812	807	807	667	639	681	684	886	984	25.8	33.7	25.7	28.6	32	34.1	747.971	-0.133	0.182	-0.732	0.464	0.811
FBgn0013548	l(2)dtl	2R	23705403	23702477	2310	2310	283	299	441	404	323	410	3.8	5.5	5.8	5.9	4.1	5	356.459	0.03	0.243	0.125	0.901	0.987
FBgn0013563	Pex1	3L	14076123	14071892	3021	3021	802	666	992	762	949	1245	8.3	9.4	10	8.5	9.1	11.5	883.062	-0.059	0.154	-0.381	0.704	0.942
FBgn0013576	mtd	3R	5350443	5270116	4035	4035	3249	3048	4955	3448	4608	6279	25.2	32.1	37.4	28.8	33.2	43.5	4143.38	-0.145	0.181	-0.803	0.422	0.779
FBgn0013672	mt:ATPase6	mitochondrion_genome	4736	4062	678	678	30419	23993	32307	33815	39531	39800	1402.3	1504	1452.3	1680.1	1697.4	1640.4	32791.9	-0.185	0.075	-2.452	0.014	0.092
FBgn0013674	mt:CoI	mitochondrion_genome	3009	1474	1538	1538	161977	117330	165407	190546	220743	227394	3291.7	3242.2	3277.9	4173.6	4178.4	4131.6	176899	-0.327	0.081	-4.01	0	0.001
FBgn0013675	mt:CoII	mitochondrion_genome	3767	3083	688	688	52083	35577	49329	53320	61627	61523	2366.1	2197.7	2185.3	2610.8	2607.7	2498.9	51421.7	-0.17	0.11	-1.549	0.121	0.402
FBgn0013676	mt:CoIII	mitochondrion_genome	5524	4736	776	776	88946	62539	84762	84097	102914	107218	3582.5	3425.1	3329.2	3650.8	3860.9	3861	87017.6	-0.114	0.103	-1.109	0.267	0.623
FBgn0013678	mt:Cyt-b	mitochondrion_genome	11635	10499	1140	1140	75326	53292	75269	78148	91555	97837	2065.2	1986.7	2012.4	2309.3	2338.1	2398.2	77132	-0.194	0.087	-2.239	0.025	0.142
FBgn0013679	mt:ND1	mitochondrion_genome	12659	11721	939	939	16294	10521	14518	19593	22638	20121	542.4	476.2	471.2	702.9	701.9	598.8	16959.7	-0.404	0.15	-2.684	0.007	0.056
FBgn0013680	mt:ND2	mitochondrion_genome	1265	240	1029	1029	7585	4977	7030	11467	14029	13652	230.4	205.6	208.2	375.4	396.9	370.7	9489.24	-0.804	0.126	-6.356	0	0
FBgn0013681	mt:ND3	mitochondrion_genome	5961	5608	359	363	2150	1644	1912	3793	3822	3404	187.2	194.6	162.3	352	306.5	262	2733.93	-0.752	0.183	-4.104	0	0.001
FBgn0013683	mt:ND4L	mitochondrion_genome	9835	9545	291	291	293	140	251	326	223	248	31.5	20.4	26.3	37.7	22.3	23.8	244.176	-0.068	0.363	-0.187	0.851	0.979
FBgn0013684	mt:ND5	mitochondrion_genome	8125	6409	1720	1720	26760	16343	24022	29594	31209	31160	486.3	403.8	425.7	579.6	528.2	506.3	26051.4	-0.269	0.144	-1.866	0.062	0.264
FBgn0013685	mt:ND6	mitochondrion_genome	10495	9971	528	528	2149	1092	1585	2461	2464	1816	127.2	87.9	91.5	157	135.9	96.1	1905.98	-0.313	0.284	-1.102	0.27	0.626
FBgn0013717	not	3L	18622129	18618305	1491	1491	2413	1817	2482	2169	2677	3250	50.6	51.8	50.7	49	52.3	60.9	2424.2	-0.061	0.119	-0.513	0.608	0.899
FBgn0013718	nuf	3L	14233250	14190870	1620	1614	2750	2760	4225	2771	3351	3734	53.1	72.4	79.5	57.8	60.4	64.6	3221.4	0.177	0.132	1.342	0.18	0.51
FBgn0013720	pck	X	1472325	1470666	771	771	4720	3469	4609	4139	5519	5941	191.3	191.2	182.2	180.8	208.4	215.3	4654.58	-0.076	0.121	-0.626	0.531	0.854
FBgn0013725	phyl	2R	14432337	14427336	1194	1203	27	39	51	65	40	48	0.7	1.4	1.3	1.8	1	1.1	44.826	-0.21	0.541	-0.388	0.698	0.94
FBgn0013726	pnut	2R	8240297	8237271	1620	1620	5439	4465	6853	5815	5972	7217	104.9	117.1	128.9	120.9	107.3	124.5	5866.52	0.009	0.073	0.117	0.907	0.988
FBgn0013732	sced	2R	6660624	6657326	2469	2469	549	539	746	679	862	1148	6.9	9.3	9.2	9.3	10.2	13	733.359	-0.337	0.187	-1.807	0.071	0.288
FBgn0013733	shot	2R	13942110	13864237	26409	26412	14208	14588	18660	9596	15727	27872	16.8	23.5	21.5	12.2	17.3	29.5	16377.2	0.086	0.289	0.297	0.767	0.965
FBgn0013746	alien	2L	8997379	8993818	1335	1335	4012	2656	3497	3078	3756	4083	93.9	84.6	79.8	77.7	81.9	85.5	3476.52	0.103	0.143	0.722	0.47	0.814
FBgn0013749	Arf102F	4	1125325	1124167	543	543	6078	4181	5296	5500	6617	6471	349.9	327.2	297.3	341.2	354.8	333	5627.35	-0.053	0.14	-0.38	0.704	0.942
FBgn0013750	Arf51F	2R	15325490	15322501	528	528	2880	2017	2957	2442	3165	3297	170.5	162.4	170.7	155.8	174.5	174.5	2748.78	0.017	0.112	0.155	0.877	0.984
FBgn0013751	Awh	3L	3861692	3846206	860	860	415	504	398	346	523	591	15.1	24.9	14.1	13.6	17.7	19.2	463.644	0.117	0.312	0.377	0.706	0.943
FBgn0013753	Bgb	3L	1640952	1639711	762	762	2664	1893	2523	2280	2740	2968	109.3	105.6	100.9	100.8	104.7	108.8	2480.61	0.03	0.119	0.255	0.799	0.97
FBgn0013755	Bro	3L	1648612	1647869	642	642	4	2	11	11	0	0	0.2	0.1	0.5	0.6	0	0	4.67	0.556	2.396	0.232	0.816	0.974
FBgn0013756	Mtor	2R	11861202	11852617	7029	7035	7654	7094	10484	8329	11300	16058	34	42.9	45.5	39.9	46.8	63.8	9845.72	-0.284	0.177	-1.601	0.109	0.377
FBgn0013759	CASK	3R	21822674	21783400	1463	1463	987	1013	1245	849	1230	1471	21.1	29.4	25.9	19.5	24.5	28.1	1118.04	0.097	0.191	0.508	0.611	0.901
FBgn0013762	Cdk5	2R	15571417	15569528	885	885	795	593	958	686	809	921	28.1	28.5	33	26.1	26.6	29.1	781.297	0.148	0.114	1.303	0.193	0.531
FBgn0013763	Idgf6	2R	16693751	16691022	1359	1359	1259	953	1305	662	633	836	29	29.8	29.3	16.4	13.6	17.2	949.533	0.923	0.139	6.658	0	0
FBgn0013764	Chi	2R	24033943	24031538	1791	1791	2910	2315	3033	2844	2936	3731	50.8	54.9	51.6	53.5	47.7	58.2	2924.72	0.003	0.105	0.026	0.98	0.996
FBgn0013765	cnn	2R	13450475	13439314	4140	4134	2027	2308	4016	3379	3026	4192	15.3	23.7	29.6	27.5	21.3	28.3	3084	-0.167	0.219	-0.761	0.447	0.799
FBgn0013767	Crz	3R	14315716	14314854	465	465	2	0	0	2	0	1	0.1	0	0	0.1	0	0.1	0.836	-0.453	3.95	-0.115	0.909	NA
FBgn0013770	Cp1	2R	13967981	13960675	1122	1120	21001	18854	26926	17474	20565	21020	585	714.2	731.4	525.6	534.6	524.5	20876.5	0.372	0.071	5.241	0	0
FBgn0013771	Cyp6a9	2R	14881372	14879356	1515	1515	17	42	42	84	38	65	0.4	1.2	0.8	1.9	0.7	1.2	47.727	-0.683	0.68	-1.005	0.315	0.678
FBgn0013772	Cyp6a8	2R	14889010	14887171	1521	1521	8	26	58	48	8	16	0.2	0.7	1.2	1.1	0.2	0.3	27.402	0.419	1.083	0.387	0.699	0.94
FBgn0013773	Cyp6a22	2R	14873705	14871366	1500	1500	89	84	252	324	199	297	1.9	2.4	5.1	7.3	3.9	5.5	199.07	-0.84	0.475	-1.767	0.077	0.305
FBgn0013799	Deaf1	3L	19830686	19818174	1731	1725	2074	1678	2014	1572	2036	2373	37.4	41.2	35.5	30.7	34.4	38.4	1941.61	0.168	0.144	1.171	0.241	0.591
FBgn0283476	Dhc16F	X	18078472	18064483	12246	12246	14	40	228	181	0	10	0	0.1	0.6	0.5	0	0	77.629	0.461	1.781	0.259	0.796	0.969
FBgn0013810	Dhc36C	2L	17525515	17501401	12075	12075	80	88	431	274	13	43	0.2	0.3	1.1	0.8	0	0.1	152.403	0.812	1.125	0.721	0.471	0.814
FBgn0013811	Dhc62B	3L	1771758	1759172	7698	7703	8	8	34	34	30	32	0	0	0.1	0.1	0.1	0.1	23.112	-0.852	0.79	-1.079	0.281	0.639
FBgn0013812	Dhc93AB	3R	21042499	21024580	13490	13490	2	16	10	6	2	7	0	0.1	0	0	0	0	7.627	1.187	1.299	0.914	0.36	0.726
FBgn0013813	Dhc98D	3R	28519398	28486953	15243	15243	50	24	240	174	45	78	0.1	0.1	0.5	0.4	0.1	0.1	97.4	0.055	0.92	0.06	0.952	0.992
FBgn0013949	Elal	3R	24867651	24865350	978	990	125	169	176	64	47	84	4	7.3	5.5	2.2	1.4	2.4	114.724	1.499	0.399	3.758	0	0.002
FBgn0013953	Esp	3R	24850412	24841935	1965	1965	147	85	211	36	30	33	2.3	1.8	3.3	0.6	0.4	0.5	90.99	2.301	0.407	5.654	0	0
FBgn0013954	FK506-bp2	2R	19290962	19290109	327	327	14703	9750	13783	12923	15241	14728	1405.3	1267.2	1284.7	1331.3	1356.9	1258.6	13365.6	0.027	0.122	0.221	0.825	0.974
FBgn0013972	Gycalpha99B	3R	29685758	29682503	2031	2031	31	32	32	8	12	24	0.5	0.7	0.5	0.1	0.2	0.3	23.703	1.373	0.671	2.047	0.041	0.199
FBgn0013973	Gycbeta100B	3R	31178278	31134392	2365	2365	9	5	8	0	16	12	0.1	0.1	0.1	0	0.2	0.1	7.977	-0.101	1.529	-0.066	0.947	0.992
FBgn0013981	His4r	3R	14626614	14625755	312	312	19633	12742	17506	16848	20336	19332	1966.8	1735.7	1710.1	1819.1	1897.5	1731.5	17534.3	0.015	0.136	0.113	0.91	0.988
FBgn0013983	imd	2R	18413599	18409796	822	822	785	653	851	856	1029	1001	29.8	33.8	31.6	35.1	36.4	34	851.004	-0.133	0.124	-1.076	0.282	0.64
FBgn0283499	InR	3R	21619321	21570248	6438	6435	1618	1764	3268	1571	2492	3456	7.9	11.6	15.5	8.2	11.3	15	2286.18	0.022	0.281	0.079	0.937	0.99
FBgn0013987	MAPk-Ak2	X	5764203	5759908	1080	1080	3446	3174	4272	3497	4587	4798	99.7	124.9	120.6	109.1	123.6	124.1	3903.74	-0.035	0.103	-0.342	0.732	0.954
FBgn0013995	Calx	3R	21015613	20978183	2922	2922	44	61	306	250	52	41	0.5	0.9	3.2	2.9	0.5	0.4	123.244	0.224	0.992	0.225	0.822	0.974
FBgn0013997	Nrx-IV	3L	12156990	12146519	3855	3855	23024	17935	25680	19873	28652	36011	186.7	197.7	203	173.7	216.4	261	24586.2	-0.128	0.148	-0.861	0.389	0.753
FBgn0014000	Hf	2L	19967685	19966727	645	645	58	125	147	75	41	47	2.8	8.2	6.9	3.9	1.9	2	84.931	1.199	0.587	2.041	0.041	0.2
FBgn0267698	Pak	3R	6361614	6350896	2514	2514	2982	2592	3934	2577	3911	4755	37.1	43.8	47.7	34.5	45.3	52.9	3376.78	-0.031	0.171	-0.182	0.856	0.98
FBgn0014002	Pdi	3L	15142840	15137738	1491	1491	107484	82811	111654	80996	112379	114820	2253.1	2360.5	2282.4	1830	2194.3	2152	100638	0.179	0.106	1.685	0.092	0.34
FBgn0014006	Ask1	3R	19886030	19879719	4092	4092	3676	3196	4346	3415	3952	5004	28.1	33.2	32.4	28.1	28.1	34.2	3876.88	0.068	0.101	0.677	0.498	0.832
FBgn0014007	Ptp69D	3L	12741568	12734945	4389	4389	4544	3807	5148	4096	5308	6598	32.4	36.9	35.7	31.4	35.2	42	4828.37	-0.031	0.122	-0.251	0.801	0.97
FBgn0014009	Rab2	2R	6699469	6696739	642	642	2662	1982	2882	2598	3186	3712	129.6	131.2	136.8	136.3	144.5	161.6	2779.59	-0.134	0.097	-1.378	0.168	0.491
FBgn0014010	Rab5	2L	2365273	2359142	660	660	4531	3481	5201	5640	6686	6762	214.6	224.2	240.2	287.9	294.9	286.3	5264.44	-0.34	0.068	-4.965	0	0
FBgn0014011	Rac2	3L	7435190	7432762	579	579	3019	2489	3318	3002	4042	4319	163	182.7	174.7	174.7	203.2	208.4	3302.68	-0.155	0.108	-1.434	0.152	0.462
FBgn0014018	Rel	3R	9047977	9044183	2923	2923	3929	3247	4739	3956	4209	4639	42	47.2	49.4	45.6	41.9	44.3	4072.99	0.088	0.061	1.432	0.152	0.463
FBgn0014019	Rh5	2L	12009832	12008153	1149	1149	9	10	20	46	42	48	0.2	0.4	0.5	1.3	1.1	1.2	27.788	-1.639	0.577	-2.84	0.005	0.038
FBgn0014020	Rho1	2R	16107229	16102687	579	579	7247	5616	8296	7561	9392	10059	391.2	412.2	436.7	439.9	472.2	485.5	7869.91	-0.155	0.067	-2.312	0.021	0.124
FBgn0014022	Rlb1	3R	9514827	9513327	1407	1407	749	625	845	796	862	966	16.6	18.9	18.3	19.1	17.8	19.2	796.831	-0.043	0.105	-0.405	0.685	0.935
FBgn0014023	mRpL47	3R	9515908	9514822	816	816	856	662	851	996	979	878	32.8	34.5	31.8	41.1	34.9	30.1	864.896	-0.08	0.189	-0.423	0.672	0.93
FBgn0014024	Rnp4F	X	5322696	5318928	1993	1994	1963	1760	2317	1602	2086	2674	30.8	37.5	35.4	27.1	30.5	37.5	2039.48	0.144	0.147	0.976	0.329	0.694
FBgn0014026	RpL7A	X	6533348	6530897	816	816	111074	78392	108166	100089	110894	118386	4254.5	4082.9	4040.2	4132	3956.4	4054.2	103362	0.051	0.094	0.538	0.591	0.888
FBgn0014028	SdhB	2R	6809172	6807626	894	894	2163	1718	2457	2228	2730	2722	75.6	81.7	83.8	84	88.9	85.1	2300.04	-0.082	0.084	-0.975	0.329	0.694
FBgn0014029	37500	3R	20588356	20586129	1260	1260	5684	4576	6415	5825	6738	7230	141	154.3	155.2	155.7	155.7	160.3	5989.92	-0.049	0.055	-0.896	0.37	0.735
FBgn0014031	Spat	X	6530726	6528948	1185	1185	155	403	425	497	278	431	4.1	14.5	10.9	14.1	6.8	10.2	366.28	-0.085	0.5	-0.169	0.865	0.982
FBgn0014032	Sptr	X	8464438	8463296	786	786	863	534	740	630	855	763	34.3	28.9	28.7	27	31.7	27.1	723.56	0.125	0.204	0.61	0.542	0.86
FBgn0014033	Sr-CI	2L	4124153	4121702	1869	1875	996	1189	1799	970	1113	1121	16.7	27	29.3	17.4	17.3	16.7	1194.31	0.502	0.205	2.454	0.014	0.092
FBgn0014037	Su(Tpl)	3L	19909410	19889120	3171	3168	4729	4338	6335	4353	5352	7633	46.6	58.1	60.9	46.3	49.2	67.3	5347.11	0.042	0.157	0.267	0.79	0.969
FBgn0014073	Tie	3L	4532145	4510698	3653	3685	1701	1870	2416	1233	2110	2497	14.6	21.8	20.2	11.3	16.7	18.9	1947.27	0.266	0.233	1.142	0.253	0.605
FBgn0014075	Ugt	3L	18878245	18872747	4651	4647	13056	9921	13253	10459	14627	17604	87.7	90.7	86.8	75.8	91.6	105.9	12913.7	-0.019	0.139	-0.136	0.891	0.986
FBgn0014076	Vm32E	2L	11171665	11171167	357	357	9	2	0	0	0	0	0.8	0.2	0	0	0	0	2.017	4.563	3.931	1.161	0.246	0.595
FBgn0014092	CG4278	2L	16328131	16327069	889	889	888	679	863	1076	1189	1143	31.2	32.5	29.6	40.8	38.9	35.9	958.87	-0.29	0.148	-1.963	0.05	0.228
FBgn0014127	barr	2L	20061370	20058163	2196	2196	2483	1727	2570	2026	2317	2567	35.3	33.4	35.7	31.1	30.7	32.7	2255.13	0.167	0.099	1.683	0.092	0.341
FBgn0014133	bif	X	11694740	11678970	3930	3948	6517	5428	7838	4913	7097	9611	51.8	58.7	60.8	41.9	52.3	68	6760.4	0.091	0.174	0.519	0.604	0.897
FBgn0014135	bnl	3R	19836817	19794073	1475	1472	202	106	412	76	130	119	4.3	3.1	8.5	1.7	2.6	2.3	169.216	1.271	0.469	2.71	0.007	0.053
FBgn0014141	cher	3R	17125389	17091533	7290	7290	7024	7467	9702	4345	7505	8712	30.1	43.5	40.6	20.1	30	33.4	7408.3	0.464	0.211	2.204	0.028	0.151
FBgn0014143	croc	3L	21476479	21474133	1524	1521	36	38	76	42	25	27	0.7	1.1	1.5	0.9	0.5	0.5	40.698	0.807	0.575	1.404	0.16	0.476
FBgn0014163	fax	3L	16411828	16402796	1257	1257	48117	39029	49908	41881	46342	56621	1196.4	1319.6	1210.1	1122.4	1073.3	1258.7	46555	0.131	0.088	1.489	0.136	0.433
FBgn0014179	gcm	2L	9581745	9579498	1515	1515	95	161	101	154	187	303	2	4.5	2	3.4	3.6	5.6	164.071	-0.553	0.47	-1.176	0.24	0.589
FBgn0014184	Oda	2R	12174264	12166295	814	814	20195	14691	22839	17618	24550	25223	775.4	767	855.2	729.1	878	865.9	20445	-0.027	0.105	-0.257	0.797	0.969
FBgn0014189	Hel25E	2L	5542314	5539326	1266	1266	10465	7797	10931	11599	12285	14002	258.4	261.7	263.2	308.6	282.5	309.1	10990	-0.18	0.077	-2.345	0.019	0.116
FBgn0014269	prod	2R	18971133	18969404	1041	1041	1503	1150	1671	1617	1945	2034	45.1	46.9	48.9	52.3	54.4	54.6	1622.41	-0.176	0.085	-2.07	0.038	0.191
FBgn0014340	mof	X	5876853	5873840	2484	2484	917	648	1052	591	639	845	11.5	11.1	12.9	8	7.5	9.5	775.543	0.528	0.144	3.67	0	0.003
FBgn0014342	mia	3R	5551168	5548115	1767	1767	153	93	196	119	181	115	2.7	2.2	3.4	2.3	3	1.8	140.482	0.246	0.361	0.683	0.494	0.83
FBgn0014343	mirr	3L	12710249	12693639	2049	2049	908	743	974	520	640	892	13.9	15.4	14.5	8.5	9.1	12.2	777.447	0.575	0.181	3.184	0.001	0.015
FBgn0014366	noi	3R	5591459	5589601	1512	1512	2826	2017	2730	2521	2679	2890	58.4	56.7	55	56.2	51.6	53.4	2588.19	0.101	0.115	0.883	0.377	0.742
FBgn0014380	RhoL	3R	9502581	9497101	644	644	916	1115	1809	1277	1300	1251	44.5	73.6	85.6	66.8	58.8	54.3	1265.5	0.177	0.236	0.747	0.455	0.805
FBgn0014388	sty	3L	3424935	3401153	1747	1761	3732	3207	4989	3862	5107	6467	66.8	78	87	73.9	84.4	102.6	4442.18	-0.168	0.138	-1.213	0.225	0.57
FBgn0014391	sun	X	15849258	15847859	186	186	2670	1776	2499	2580	3240	2906	448.7	405.8	409.5	467.3	507.1	436.6	2572.71	-0.136	0.148	-0.921	0.357	0.723
FBgn0014395	tilB	X	22451463	22449737	1172	1172	250	155	286	133	90	93	6.7	5.6	7.4	3.8	2.2	2.2	169.739	1.275	0.356	3.584	0	0.005
FBgn0014396	tim	2L	3508119	3493986	4197	4197	16	35	12	18	13	14	0.1	0.4	0.1	0.1	0.1	0.1	19.249	0.782	0.874	0.895	0.371	0.736
FBgn0014411	Vps26	X	1876474	1873853	1437	1437	2862	2140	3032	2391	3286	3857	62.2	63.3	64.3	56.1	66.6	75	2870.99	-0.037	0.135	-0.273	0.785	0.969
FBgn0014417	CG13397	2L	8411868	8408888	2337	2337	24	41	86	61	36	54	0.3	0.7	1.1	0.9	0.4	0.6	49.447	0.138	0.632	0.218	0.827	0.976
FBgn0014427	CG11899	3R	29201770	29200454	1095	1095	7143	5947	7804	7164	7906	8394	203.9	230.8	217.2	220.4	210.2	214.2	7322.65	0.034	0.074	0.451	0.652	0.92
FBgn0014454	Acp1	2L	7741537	7740562	408	408	1	0	1	4	10	2	0.1	0	0.1	0.3	0.7	0.1	2.828	-2.888	1.926	-1.499	0.134	0.427
FBgn0014455	Ahcy	X	15453167	15450261	1299	1299	3168	2502	3291	3680	4062	4341	76.2	81.9	77.2	95.4	91	93.4	3451.09	-0.231	0.088	-2.634	0.008	0.063
FBgn0014464	Cp7Fa	X	8473087	8470888	882	873	0	0	0	2	2	0	0	0	0	0.1	0.1	0	0.653	-2.726	3.97	-0.687	0.492	NA
FBgn0014465	Cp7Fb	X	8476071	8473837	1503	1503	0	2	0	0	0	0	0	0.1	0	0	0	0	0.435	2.316	4.018	0.576	0.564	NA
FBgn0014466	Cp7Fc	X	8478320	8477117	942	948	56	48	75	158	187	190	1.9	2.2	2.4	5.6	5.7	5.6	113.806	-1.391	0.263	-5.289	0	0
FBgn0014469	Cyp4e2	2R	8447164	8444560	1581	1581	1028	637	1009	1094	1145	1160	20.3	17.1	19.5	23.3	21.1	20.5	994.708	-0.166	0.162	-1.021	0.307	0.67
FBgn0014848	Eig71Eh	3L	15659441	15658936	222	221	0	2	39	0	0	0	0	0.4	5.4	0	0	0	6.213	6.19	3.589	1.725	0.085	0.324
FBgn0014849	Eig71Ei	3L	15660351	15659707	309	309	0	0	18	0	0	0	0	0	1.8	0	0	0	2.667	4.972	3.925	1.267	0.205	0.547
FBgn0014850	Eig71Ej	3L	15661015	15660549	297	297	4	10	32	0	0	0	0.4	1.4	3.3	0	0	0	7.618	6.484	2.155	3.008	0.003	0.025
FBgn0014851	Eig71Ek	3L	15661809	15661248	294	294	6	2	30	0	0	0	0.6	0.3	3.1	0	0	0	5.934	6.126	2.414	2.538	0.011	0.077
FBgn0014859	Hr38	2L	20714588	20683462	2917	2899	23	22	45	17	33	35	0.2	0.3	0.5	0.2	0.3	0.3	28.358	0.268	0.582	0.461	0.645	0.917
FBgn0014861	Mcm2	3R	8267924	8264970	2664	2664	864	603	1286	1219	785	1109	10.1	9.6	14.7	15.4	8.6	11.6	958.811	-0.035	0.274	-0.127	0.899	0.987
FBgn0014863	Mlp84B	3R	7117732	7112850	1488	1488	605	599	987	571	787	644	12.7	17.1	20.2	12.9	15.4	12.1	691.758	0.309	0.212	1.457	0.145	0.448
FBgn0014865	Mtk	2R	15409113	15408846	159	159	581	1068	1080	925	545	229	114.2	285.5	207	196	99.8	40.2	769.668	0.844	0.577	1.462	0.144	0.446
FBgn0014868	Ost48	X	9158515	9156929	1350	1350	12764	9128	11779	13155	15902	16926	295.5	287.4	265.9	328.3	342.9	350.4	13039.5	-0.243	0.113	-2.141	0.032	0.168
FBgn0014869	Pglym78	3R	29149901	29148248	768	768	2168	1800	2552	2503	2879	2839	88.2	99.6	101.3	109.8	109.1	103.3	2419.49	-0.142	0.085	-1.666	0.096	0.347
FBgn0014870	Psi	2R	16867714	16861321	2412	2406	3911	3104	4992	3756	5334	7749	50.7	54.7	63.1	52.6	64.5	90	4646.28	-0.276	0.197	-1.402	0.161	0.477
FBgn0014877	Roe1	2R	13555606	13554077	642	642	795	651	1075	983	899	967	38.7	43.1	51	51.6	40.8	42.1	882.806	-0.004	0.16	-0.028	0.978	0.996
FBgn0014879	Set	3R	15265253	15263552	803	803	7293	4980	6929	7347	7860	7961	283.9	263.6	263	308.2	285	277	6973.7	-0.079	0.12	-0.66	0.509	0.84
FBgn0014903	CG14630	X	1033165	1031496	1218	1218	107	114	190	147	202	240	2.7	4	4.8	4.1	4.8	5.5	161.497	-0.324	0.297	-1.089	0.276	0.634
FBgn0014906	Hydr2	2L	3169462	3163645	1197	1197	1648	1408	1925	1535	1649	2058	43	50	49	43.2	40.1	48	1685.31	0.13	0.097	1.348	0.178	0.507
FBgn0014930	CG2846	3R	7913290	7912017	462	462	454	294	423	348	501	454	30.7	27	27.9	25.4	31.6	27.5	406.514	0.044	0.211	0.209	0.835	0.977
FBgn0014931	CG2678	3R	7916550	7913851	930	931	18	12	16	4	10	6	0.6	0.5	0.5	0.1	0.3	0.2	11.203	1.408	0.84	1.676	0.094	0.344
FBgn0014949	btn	3R	22586625	22586149	477	477	23	25	32	13	6	4	1.5	2.2	2	0.9	0.4	0.2	17.942	1.948	0.838	2.325	0.02	0.12
FBgn0015000	betaggt-I	2L	4948324	4945579	1182	1182	1170	963	1489	1312	1509	1727	30.9	34.6	38.4	37.4	37.2	40.8	1333.96	-0.136	0.089	-1.533	0.125	0.41
FBgn0015001	iotaTry	2R	11357537	11356720	759	759	2	8	6	6	2	2	0.1	0.4	0.2	0.3	0.1	0.1	4.601	0.88	1.382	0.637	0.524	0.85
FBgn0015008	Actn3	3R	16977795	16975885	1677	1677	37	36	180	283	0	18	0.7	0.9	3.3	5.7	0	0.3	92.443	-0.326	1.698	-0.192	NA	NA
FBgn0015010	Ag5r	X	14786551	14784664	771	771	6	11	164	0	14	19	0.2	0.6	6.5	0	0.5	0.7	32.533	2.532	1.637	1.547	0.122	0.403
FBgn0015011	AhcyL2	3R	16982158	16978439	1514	1514	116	76	170	133	96	124	2.4	2.1	3.4	3	1.8	2.3	117.056	0.181	0.36	0.504	0.614	0.902
FBgn0015019	Cctgamma	3R	16649978	16647605	1635	1635	12257	9598	13574	12468	13462	16703	234.3	249.5	253	256.9	239.7	285.5	12794.1	-0.066	0.074	-0.893	0.372	0.737
FBgn0015024	CkIalpha	X	12657834	12653626	1014	1014	8363	5912	8743	7226	9596	10485	257.8	247.8	262.8	240.1	275.5	289	8229.19	-0.045	0.108	-0.418	0.676	0.931
FBgn0015025	CkIIalpha-i1	3L	15818621	15816979	1221	1221	310	299	378	779	888	1069	7.9	10.4	9.4	21.5	21.2	24.5	594.982	-1.261	0.148	-8.528	0	0
FBgn0015031	cype	2L	5327969	5327227	234	234	3542	2503	3191	3457	4140	3742	473.1	454.6	415.6	497.7	515.1	446.9	3392.44	-0.097	0.149	-0.652	0.514	0.842
FBgn0015032	Cyp4c3	3R	30900688	30894038	1608	1608	149	138	226	64	127	86	2.9	3.6	4.3	1.3	2.3	1.5	132.173	1.077	0.365	2.951	0.003	0.029
FBgn0015033	Cyp4d8	3L	7496179	7493557	1398	1398	373	505	599	720	1024	1060	8.3	15.4	13.1	17.3	21.3	21.2	692.985	-0.701	0.247	-2.835	0.005	0.039
FBgn0015034	Cyp4e1	2R	8449745	8447451	1583	1583	177	164	255	75	170	58	3.5	4.4	4.9	1.6	3.1	1	151.656	1.15	0.512	2.247	0.025	0.14
FBgn0015035	Cyp4e3	2L	9750071	9747839	1581	1574	6	2	54	6	4	2	0.1	0.1	1	0.1	0.1	0	11.42	2.316	1.433	1.616	0.106	0.369
FBgn0015036	Cyp4ae1	X	2180998	2179007	1491	1491	83	98	129	146	136	205	1.7	2.8	2.6	3.3	2.7	3.8	129.598	-0.442	0.314	-1.407	0.16	0.475
FBgn0015037	Cyp4p1	2R	9242139	9240041	1548	1548	43	34	38	18	16	14	0.9	0.9	0.7	0.4	0.3	0.3	28.091	1.457	0.551	2.643	0.008	0.061
FBgn0015039	Cyp9b2	2R	7132139	7130277	1518	1518	94	87	117	46	22	46	1.9	2.4	2.3	1	0.4	0.8	70.486	1.576	0.469	3.359	0.001	0.009
FBgn0015040	Cyp9c1	2R	24632923	24631063	1569	1569	1509	1283	2262	2501	3163	3000	30.1	34.8	43.9	53.7	58.7	53.4	2213.95	-0.602	0.14	-4.31	0	0
FBgn0015075	Ddx1	3L	22266017	22263369	2184	2184	2935	2184	2861	2589	3065	3392	42	42.5	39.9	39.9	40.9	43.4	2803.78	0.025	0.107	0.236	0.814	0.973
FBgn0015218	eIF-4E	3L	9402460	9399618	785	785	8982	6921	9089	7845	9690	10201	357.6	374.7	352.9	336.7	359.4	363.1	8690.56	0.056	0.092	0.608	0.543	0.861
FBgn0015221	Fer2LCH	3R	30390584	30387804	711	711	9265	8243	10492	9808	12210	12718	407.3	492.7	449.8	464.7	499.9	499.9	10311.4	-0.102	0.087	-1.163	0.245	0.594
FBgn0015222	Fer1HCH	3R	30388178	30385573	737	737	8303	7518	10076	11464	12910	13103	352.1	433.5	416.7	524	510	496.8	10370.4	-0.335	0.08	-4.164	0	0.001
FBgn0015229	glec	3R	21856266	21850694	646	640	6832	4657	7305	6113	8885	10133	330.6	306.4	344.7	321.8	404.2	442.4	7123.76	-0.216	0.145	-1.49	0.136	0.432
FBgn0015230	Glut3	3R	16790021	16788311	1524	1524	4	12	51	36	2	1	0.1	0.3	1	0.8	0	0	17.54	0.712	1.623	0.439	0.661	0.925
FBgn0015239	Hr78	3L	21497494	21494019	1812	1812	7766	5781	7641	6270	8547	8999	134	135.6	128.5	116.6	137.3	138.8	7399.74	0.042	0.12	0.348	0.728	0.952
FBgn0015240	Hr96	3R	25029351	25025235	2169	2169	487	509	567	434	513	661	7	10	8	6.7	6.9	8.5	525.836	0.188	0.2	0.939	0.348	0.713
FBgn0015245	Hsp60A	X	11112308	11108482	1722	1722	7380	6821	10236	7753	8606	11117	134	168.3	181.2	151.7	145.5	180.4	8502.09	0.031	0.109	0.279	0.78	0.968
FBgn0015247	Diap2	2R	15934825	15932170	1497	1497	1692	1192	1862	1524	1675	1700	35.3	33.8	37.9	34.3	32.6	31.7	1589.14	0.138	0.108	1.274	0.203	0.544
FBgn0015268	p1	2R	23907294	23905175	1113	1113	16036	11722	16283	13337	14159	15140	450.3	447.6	445.9	403.7	370.4	380.1	14361.6	0.241	0.089	2.709	0.007	0.053
FBgn0015269	Nf1	3R	25995737	25983013	8409	8409	2018	1711	2352	1419	2127	3299	7.5	8.6	8.5	5.7	7.4	11	2105.14	0.061	0.241	0.254	0.8	0.97
FBgn0015270	Orc2	3R	13967075	13964885	1073	1073	89	66	124	215	124	167	2.6	2.6	3.5	6.8	3.4	4.3	127.773	-0.712	0.394	-1.805	0.071	0.289
FBgn0015271	Orc5	2L	13831576	13829837	1383	1383	140	87	153	286	149	219	3.2	2.7	3.4	7	3.1	4.4	168.938	-0.632	0.4	-1.582	0.114	0.387
FBgn0015277	Pi3K59F	2R	23564045	23560492	2850	2850	1084	859	1200	1023	1359	1684	11.9	12.8	12.8	12.1	13.9	16.5	1174.44	-0.159	0.149	-1.067	0.286	0.645
FBgn0015278	Pi3K68D	3L	11790013	11774650	5631	5631	2280	2049	3163	2245	3023	4281	12.7	15.5	17.1	13.4	15.6	21.2	2761.58	-0.138	0.186	-0.743	0.457	0.806
FBgn0015279	Pi3K92E	3R	20634732	20628972	3267	3267	3484	2653	3897	3081	4033	5003	33.3	34.5	36.4	31.8	35.9	42.8	3613.14	-0.065	0.126	-0.51	0.61	0.9
FBgn0015282	Rpt2	3R	23931558	23929873	1318	1318	9976	6923	9257	9828	10783	11604	236.6	223.2	214.1	251.2	238.2	246	9596.23	-0.101	0.113	-0.898	0.369	0.734
FBgn0015283	Rpn10	3L	21538582	21537000	1191	1191	7365	5737	7388	7632	7801	8222	193.3	204.7	189.1	215.9	190.7	192.9	7295.34	-0.009	0.106	-0.087	0.93	0.989
FBgn0015286	Rala	X	3719635	3704610	606	606	1125	750	1283	962	1409	1311	58	52.6	64.5	53.5	67.7	60.5	1115.58	-0.035	0.165	-0.215	0.83	0.976
FBgn0015288	RpL22	X	765130	762560	821	823	52620	39271	52090	45164	52344	54450	2003.2	2032.9	1933.8	1848.7	1851.6	1848.8	48910	0.124	0.089	1.395	0.163	0.481
FBgn0015295	Shark	2R	16202884	16199426	2805	2805	2348	1768	2686	2264	2772	3328	26.2	26.8	29.2	27.2	28.8	33.2	2474.2	-0.099	0.102	-0.972	0.331	0.696
FBgn0015296	Shc	3L	9428671	9427010	1230	1230	1672	1487	2122	1873	2026	2329	42.5	51.4	52.6	51.3	48	52.9	1889.85	-0.042	0.083	-0.497	0.619	0.904
FBgn0015298	Srp19	3L	7348034	7347310	483	483	1823	1304	1669	1559	1863	1678	118	114.7	105.3	108.7	112.3	97.1	1639.77	0.11	0.156	0.703	0.482	0.823
FBgn0015299	Ssb-c31a	2L	8211938	8211347	333	333	774	578	791	974	1147	1188	72.6	73.8	72.4	98.5	100.3	99.7	888.377	-0.428	0.119	-3.609	0	0.004
FBgn0015300	Ssl	2R	24500267	24499243	662	662	4	2	49	60	2	0	0.2	0.1	2.3	3.1	0.1	0	19.082	-0.341	2.066	-0.165	0.869	0.982
FBgn0015316	Try29F	2L	8999816	8998537	804	804	54	61	61	115	81	82	2.1	3.2	2.3	4.8	2.9	2.9	75.498	-0.462	0.439	-1.052	0.293	0.653
FBgn0015320	Ubc2	2L	10768006	10765010	699	699	1793	1447	2185	1744	1985	2178	80.2	88	95.3	84	82.7	87.1	1862.19	0.069	0.069	1.01	0.312	0.677
FBgn0015321	Ubc4	3L	9700481	9698336	600	600	2031	1500	2288	2270	2549	2537	105.8	106.2	116.2	127.5	123.7	118.2	2158.21	-0.152	0.095	-1.606	0.108	0.375
FBgn0270928	VAChT	3R	18718916	18705501	1731	1728	30	26	61	17	53	65	0.5	0.6	1.1	0.3	0.9	1.1	40.065	-0.01	0.667	-0.015	0.988	0.997
FBgn0283535	Vha26	3R	5595356	5591763	681	681	2414	1594	3063	2230	2667	3109	110.8	99.5	137.1	110.3	114	127.6	2451.44	-0.002	0.139	-0.015	0.988	0.997
FBgn0015331	abs	3R	4235041	4233047	1860	1860	1772	1288	1832	1467	1712	1886	29.8	29.4	30	26.6	26.8	28.3	1641.28	0.148	0.099	1.494	0.135	0.43
FBgn0015336	CG15865	X	16664455	16660898	3252	3252	0	0	6	0	8	18	0	0	0.1	0	0.1	0.2	4.617	-2.047	2.967	-0.69	0.49	0.827
FBgn0015338	CG5861	2L	16307298	16305801	684	684	1515	1136	1415	1664	1828	1829	69.2	70.6	63.1	82	77.8	74.7	1545.24	-0.187	0.139	-1.339	0.18	0.511
FBgn0015351	CG14906	3R	16651157	16649981	1071	1080	120	131	203	164	152	118	3.5	5.2	5.8	5.1	4.1	3.1	147.723	0.228	0.355	0.644	0.52	0.847
FBgn0015359	CG2034	3L	2258922	2257456	789	789	940	810	997	766	890	972	37.2	43.6	38.5	32.7	32.8	34.4	893.07	0.273	0.123	2.221	0.026	0.146
FBgn0015360	oxt	3L	2262664	2258839	2631	2631	569	425	800	633	682	927	6.8	6.9	9.3	8.1	7.5	9.8	653.825	-0.14	0.181	-0.775	0.438	0.792
FBgn0015371	chn	2R	15144783	15115236	3849	3837	1268	1128	2318	1179	1267	2090	10.3	12.5	18.4	10.4	9.6	15.2	1500.14	0.237	0.252	0.941	0.347	0.712
FBgn0015372	RabX1	2R	23523613	23519839	786	786	432	482	645	612	575	590	17.2	26.1	25	26.2	21.3	21	552.299	0.001	0.212	0.005	0.996	0.999
FBgn0267384	Ubc7	X	16595867	16593677	504	504	1771	1243	1913	1648	1846	1930	109.8	104.8	115.7	110.2	106.6	107	1701.31	0.049	0.101	0.485	0.627	0.907
FBgn0015376	cutlet	2L	3711748	3707230	2982	2982	140	124	234	351	396	479	1.5	1.8	2.4	4	3.9	4.5	274.246	-1.121	0.229	-4.901	0	0
FBgn0015379	dod	X	21346858	21345358	501	501	2288	1586	2093	1935	2063	1948	142.7	134.5	127.3	130.1	119.9	108.7	1978.84	0.197	0.156	1.267	0.205	0.547
FBgn0015380	drl	2L	19208621	19190342	1938	1938	3707	2984	4191	4114	5545	6536	59.8	65.4	65.9	71.5	83.3	94.2	4391.49	-0.363	0.119	-3.057	0.002	0.022
FBgn0015381	dsf	2L	5939261	5925937	2071	2068	0	0	2	0	0	0	0	0	0	0	0	0	0.296	1.857	4.056	0.458	0.647	NA
FBgn0015391	glu	2L	16738388	16733617	4233	4230	1649	1281	2182	1885	1554	2163	12.2	12.9	15.7	15	10.7	14.3	1756.51	0.044	0.162	0.273	0.785	0.969
FBgn0015393	hoip	2L	9700459	9699791	382	382	1528	1025	1522	1407	1661	1414	125	114	121.4	124.1	126.6	103.4	1411.54	0.046	0.164	0.28	0.78	0.968
FBgn0015396	jumu	3R	10361612	10350182	2171	2171	1842	1306	2215	2019	2078	3138	26.5	25.6	31.1	31.3	27.9	40.4	2039.78	-0.238	0.162	-1.475	0.14	0.439
FBgn0015399	kek1	2L	12822787	12817000	2643	2643	3181	3147	4873	3791	4144	5463	37.6	50.6	56.2	48.3	45.6	57.8	4015.55	-0.061	0.142	-0.434	0.665	0.926
FBgn0015400	kek2	2L	11626883	11581937	2685	2685	255	181	412	117	200	282	3	2.9	4.7	1.5	2.2	2.9	235.305	0.688	0.366	1.881	0.06	0.258
FBgn0015402	ksr	3R	5483906	5478390	2916	2907	1729	1467	2123	1803	2035	2673	18.5	21.4	22.2	20.9	20.4	25.7	1932.73	-0.087	0.114	-0.764	0.445	0.797
FBgn0015477	Rme-8	2R	9177261	9167763	7227	7227	4259	3770	5379	3497	4925	7105	18.4	22.2	22.7	16.3	19.8	27.5	4712.49	0.01	0.192	0.054	0.957	0.992
FBgn0015509	Cul1	2R	7921579	7916856	2325	2325	8795	7041	9994	7775	9947	11860	118.2	128.7	131	112.7	124.6	142.5	9075.62	0.012	0.099	0.121	0.904	0.988
FBgn0015513	mbc	3R	23801634	23781765	6027	6027	2947	3081	4822	3035	3737	6086	15.3	21.7	24.4	17	18.1	28.2	3845.82	-0.031	0.228	-0.138	0.89	0.986
FBgn0015519	ChRalpha3	X	8367169	8276200	1626	1626	4	6	2	0	0	0	0.1	0.2	0	0	0	0	2.303	4.75	2.833	1.676	0.094	0.344
FBgn0015520	no-l	3R	16643112	16640205	1893	1899	470	360	517	770	1034	1055	7.8	8.1	8.3	13.7	15.9	15.5	675.868	-0.885	0.138	-6.398	0	0
FBgn0015521	RpS21	2L	2857029	2856070	243	243	35558	22676	32542	31235	32269	31146	4573.5	3965.9	4081.7	4330.1	3866	3581.7	30681.1	0.124	0.143	0.866	0.387	0.75
FBgn0015522	olf186-M	2R	17848444	17846699	750	750	86	143	205	145	105	84	3.6	8.1	8.3	6.5	4.1	3.1	129.428	0.536	0.495	1.083	0.279	0.637
FBgn0015524	otp	2R	20903414	20883625	1254	1254	77	236	328	94	34	85	1.9	8	8	2.5	0.8	1.9	146.699	1.77	0.679	2.606	0.009	0.067
FBgn0015527	peng	X	21349843	21346503	2200	2215	2572	1953	2878	2439	2987	2874	36.5	37.7	39.9	37.1	39.3	36.3	2582.43	0.026	0.093	0.283	0.777	0.967
FBgn0015541	sda	3R	26945309	26915761	3582	3573	991	1214	1597	680	787	965	8.6	14.4	13.6	6.4	6.4	7.5	1047.07	0.856	0.201	4.253	0	0
FBgn0015544	spag	2R	24161503	24159384	1599	1620	992	830	1273	919	1062	1210	19.4	22.1	24.3	19.1	19.1	20.9	1033.37	0.149	0.097	1.536	0.124	0.408
FBgn0015546	spel1	2L	14366840	14362069	2754	2754	1051	732	1108	685	835	1117	11.9	11.3	12.3	8.4	8.8	11.3	909.77	0.338	0.166	2.038	0.042	0.201
FBgn0015550	tap	3L	17361811	17359682	1197	1197	1	0	0	0	0	3	0	0	0	0	0	0.1	0.592	-1.136	4.004	-0.284	0.777	NA
FBgn0015553	tos	2L	18682075	18679631	2199	2199	182	180	230	176	142	226	2.6	3.5	3.2	2.7	1.9	2.9	188.811	0.329	0.272	1.21	0.226	0.572
FBgn0015558	tty	X	21339676	21328613	2890	2893	94	52	89	53	121	173	1	0.8	0.9	0.6	1.2	1.7	92.778	-0.337	0.502	-0.671	0.502	0.835
FBgn0015561	unpg	2R	9199870	9195205	1440	1440	4	8	8	0	4	0	0.1	0.2	0.2	0	0.1	0	4.241	2.557	2.074	1.233	0.218	0.562
FBgn0015568	alpha-Est1	3R	7549124	7545733	1698	1698	299	294	378	136	130	163	5.5	7.4	6.8	2.7	2.2	2.7	238.569	1.382	0.211	6.547	0	0
FBgn0015569	alpha-Est10	3R	7493845	7486583	1752	1752	495	386	592	456	732	700	8.8	9.4	10.3	8.8	12.2	11.2	547.056	-0.158	0.193	-0.818	0.413	0.773
FBgn0015570	alpha-Est2	3R	7545230	7541810	1189	1189	0	4	2	6	2	0	0	0.1	0.1	0.2	0	0	2.51	-0.212	2.544	-0.083	0.934	0.99
FBgn0015571	alpha-Est3	3R	7541631	7538972	1626	1626	482	391	773	665	365	498	9.3	10.2	14.5	13.8	6.5	8.6	524.435	0.244	0.339	0.721	0.471	0.814
FBgn0015572	alpha-Est4	3R	7538615	7536687	1612	1612	28	32	63	69	63	88	0.5	0.8	1.2	1.4	1.1	1.5	55.037	-0.669	0.456	-1.468	0.142	0.442
FBgn0015574	alpha-Est6	3R	7528777	7524567	1707	1707	14	4	80	106	14	8	0.3	0.1	1.4	2.1	0.2	0.1	36.777	-0.501	1.373	-0.365	0.715	0.947
FBgn0015575	alpha-Est7	3R	7523753	7519563	1719	1719	100	124	268	240	115	168	1.8	3.1	4.8	4.7	1.9	2.7	166.727	0.032	0.507	0.064	0.949	0.992
FBgn0015576	alpha-Est8	3R	7515670	7509343	1725	1725	42	30	37	20	29	34	0.8	0.7	0.7	0.4	0.5	0.6	32.017	0.612	0.49	1.25	0.211	0.555
FBgn0015577	alpha-Est9	3R	7505098	7493921	1770	1770	8	11	15	30	10	12	0.1	0.3	0.3	0.6	0.2	0.2	14.409	-0.474	0.911	-0.521	0.603	0.896
FBgn0015582	dare	2R	11293174	11290994	1401	1401	647	596	715	617	689	704	14.4	18.1	15.6	14.8	14.3	14	659.434	0.169	0.146	1.158	0.247	0.597
FBgn0015583	Acp29AB	2L	8393222	8392456	705	705	0	0	0	0	0	0	0	0	0	0	0	0	0	NA	NA	NA	NA	NA
FBgn0015584	Acp53Ea	2R	16750335	16749803	363	363	20	13	14	19	2	0	1.7	1.5	1.2	1.8	0.2	0	12.008	1.237	1.643	0.753	0.451	0.803
FBgn0015586	Acp76A	3L	19052026	19050757	1167	1167	0	4	23	12	38	33	0	0.1	0.6	0.3	0.9	0.8	16.769	-1.535	1.455	-1.055	0.291	0.651
FBgn0015589	Apc	3R	28844748	28832301	7241	7238	2181	2402	3432	2012	3122	4696	9.4	14.1	14.4	9.4	12.6	18.1	2893.28	-0.066	0.259	-0.254	0.8	0.97
FBgn0015591	AstA	3R	24765071	24760530	456	456	0	0	6	21	2	0	0	0	0.4	1.6	0.1	0	4.828	-2.124	3.134	-0.678	0.498	0.832
FBgn0015600	toc	2L	3144786	3068345	3444	3450	142	101	199	24	97	125	1.3	1.2	1.8	0.2	0.8	1	112.796	1.067	0.601	1.776	0.076	0.301
FBgn0015602	BEAF-32	2R	14772630	14770469	852	852	2020	1412	2072	2266	2613	2536	74.1	70.4	74.1	89.6	89.3	83.2	2114.14	-0.241	0.116	-2.081	0.037	0.187
FBgn0015609	CadN	2L	17778340	17647053	4713	4707	2754	2720	4018	2083	3490	5189	18.3	24.5	26	14.9	21.6	30.8	3287.17	0.047	0.261	0.18	0.857	0.98
FBgn0015614	CanB2	2R	7789053	7786010	511	511	1752	1241	1979	1632	1952	2107	107.2	103.2	118	107.6	111.2	115.2	1745.4	-0.005	0.096	-0.056	0.955	0.992
FBgn0015615	SMC3	X	16593439	16588996	3603	3603	3618	2813	4291	3213	4006	4813	31.4	33.2	36.3	30	32.4	37.3	3722.13	0.034	0.099	0.341	0.733	0.954
FBgn0015618	Cdk8	3L	9838670	9837080	1332	1332	843	594	732	720	953	987	19.8	19	16.7	18.2	20.8	20.7	793.616	-0.082	0.179	-0.456	0.648	0.918
FBgn0015621	Clp	2L	821209	819964	891	891	556	452	738	557	552	603	19.5	21.6	25.2	21.1	18	18.9	570.121	0.207	0.145	1.428	0.153	0.465
FBgn0015622	Cnx99A	3R	29319644	29315254	1821	1821	6721	5606	7545	5826	7374	8464	115.4	130.8	126.3	107.8	117.9	129.9	6832.64	0.085	0.092	0.93	0.352	0.718
FBgn0015623	Cpr	2L	6346280	6338836	2040	2040	4139	3529	4694	4417	5383	6531	63.4	73.5	70.1	72.9	76.8	89.5	4687.23	-0.19	0.1	-1.905	0.057	0.25
FBgn0015625	CycB3	3R	24870816	24867934	1728	1728	809	652	1134	972	881	1084	14.6	16	20	18.9	14.8	17.5	905.812	-0.005	0.157	-0.031	0.975	0.995
FBgn0015663	Dot	2L	3621573	3619097	1611	1611	283	343	505	237	271	295	5.5	9	9.6	5	4.9	5.1	322.666	0.688	0.247	2.781	0.005	0.045
FBgn0015664	Dref	2L	9967229	9964147	2130	2130	2359	1851	2931	2467	2734	3479	34.6	36.9	41.9	39	37.4	45.6	2580.72	-0.088	0.099	-0.886	0.376	0.741
FBgn0015721	ktub	2R	21123704	21101928	1410	1410	46	33	34	53	46	65	1	1	0.7	1.3	0.9	1.3	45.55	-0.32	0.452	-0.707	0.479	0.821
FBgn0015737	Hmu	3R	27291592	27288769	1725	1725	18918	13958	22230	14445	22667	25631	342.8	343.9	392.8	282.1	382.5	415.2	19189.9	0.017	0.155	0.112	0.911	0.988
FBgn0015754	Lis-1	2R	16185103	16178826	1236	1236	7056	5264	7850	5636	8041	8957	178.4	181	193.6	153.6	189.4	202.5	7000.4	0.039	0.125	0.311	0.756	0.962
FBgn0015756	RpL9	2L	11004189	11002758	573	573	71880	49724	68186	62679	68226	67560	3920.8	3688	3626.9	3685	3466.4	3294.8	64240	0.128	0.115	1.115	0.265	0.62
FBgn0015765	p38a	3R	24152321	24150416	1101	1101	383	414	556	450	441	473	10.9	16	15.4	13.8	11.7	12	450.885	0.182	0.196	0.928	0.353	0.719
FBgn0015766	Msr-110	3L	5577348	5566919	1878	1877	10152	9608	13330	7066	9954	11728	169	217.4	216.3	126.8	154.4	174.6	10226.4	0.417	0.138	3.025	0.002	0.024
FBgn0015770	MstProx	3R	7369305	7365939	2896	2896	4	2	2	0	0	0	0	0	0	0	0	0	1.434	4.071	3.186	1.278	0.201	NA
FBgn0015772	k	2L	18968744	18957732	4455	4464	2210	1922	3061	1768	2548	3382	15.5	18.3	20.9	13.3	16.6	21.2	2426.3	0.11	0.187	0.591	0.555	0.868
FBgn0015773	NetA	X	14653928	14604012	1114	1114	174	287	397	230	184	347	4.9	10.9	10.9	7	4.8	8.7	267.991	0.384	0.398	0.967	0.334	0.699
FBgn0015774	NetB	X	14749376	14686038	1492	1492	272	228	427	189	409	683	5.7	6.5	8.7	4.3	8	12.8	350.956	-0.245	0.432	-0.568	0.57	0.875
FBgn0015776	nrv1	2L	6786861	6778555	930	930	3747	2497	3850	2954	3365	3578	125.9	114.1	126.2	107	105.3	107.5	3296.09	0.217	0.106	2.053	0.04	0.196
FBgn0015777	nrv2	2L	6798862	6789770	972	972	5289	3914	5816	3622	5267	5439	170.1	171.1	182.4	125.5	157.8	156.4	4832.32	0.27	0.125	2.165	0.03	0.161
FBgn0015778	rin	3R	13654527	13647004	2012	2000	11816	9954	14971	9755	12306	16511	183.6	210.3	226.8	164.3	179.1	230.7	12327.6	0.138	0.132	1.046	0.295	0.657
FBgn0015781	P5cr	3R	19030159	19028931	843	843	765	466	688	857	954	915	28.4	23.5	24.9	34.2	32.9	30.3	759.419	-0.32	0.185	-1.726	0.084	0.323
FBgn0015789	Rab10	X	20254691	20251338	615	615	1381	1300	1929	1441	1759	2077	70.2	89.8	95.6	78.9	83.3	94.4	1618.77	0.006	0.125	0.045	0.964	0.993
FBgn0015790	Rab11	3R	21116146	21111408	645	645	8499	6307	8469	8150	10613	12293	411.8	415.6	400.2	425.7	479	532.6	8865.36	-0.204	0.116	-1.759	0.079	0.308
FBgn0015791	Rab14	2L	14358764	14355145	720	720	1048	846	1166	1077	1113	1126	45.5	49.9	49.4	50.4	45	43.7	1054.33	0.075	0.121	0.62	0.536	0.857
FBgn0015793	Rab19	3L	8298506	8297018	660	660	752	481	689	549	611	484	35.6	31	31.8	28	27	20.5	594.762	0.405	0.228	1.776	0.076	0.301
FBgn0015794	Rab18	X	5671812	5670827	594	594	1791	1156	1630	1396	1758	1720	94.2	82.7	83.6	79.2	86.2	80.9	1557.73	0.106	0.153	0.694	0.487	0.825
FBgn0015795	Rab7	3R	23995452	23993008	624	624	5532	4163	5792	5912	6446	7244	277.1	283.5	282.9	319.2	300.7	324.4	5753.32	-0.142	0.076	-1.871	0.061	0.262
FBgn0015797	Rab6	2L	12109116	12107221	627	627	3548	2569	3625	3276	4244	4834	176.9	174.1	176.2	176	197.1	215.4	3608.47	-0.137	0.115	-1.188	0.235	0.583
FBgn0015799	Rbf	X	801479	797090	2538	2538	1670	1474	2315	1748	1953	2684	20.6	24.7	27.8	23.2	22.4	29.6	1931.75	-0.027	0.142	-0.191	0.848	0.978
FBgn0015801	Reg-5	2R	24793410	24788008	867	867	1280	1202	1683	849	1416	1194	46.1	58.9	59.2	33	47.5	38.5	1265.59	0.472	0.192	2.46	0.014	0.092
FBgn0015803	RtGEF	2L	20365254	20350434	3933	3933	1408	1249	2045	1213	1585	2210	11.2	13.5	15.8	10.4	11.7	15.7	1581.95	0.113	0.189	0.597	0.551	0.865
FBgn0015805	HDAC1	3L	4629467	4626734	1566	1566	8207	5086	7271	7026	7669	8732	163.8	138	141.5	151.1	142.6	155.8	7230.33	0.008	0.138	0.058	0.953	0.992
FBgn0283472	S6k	3L	5810931	5797549	1473	1473	1029	995	1604	995	1232	1678	21.8	28.7	33.2	22.8	24.3	31.8	1229.01	0.095	0.188	0.504	0.614	0.902
FBgn0015818	Spx	X	6257596	6255822	1059	1044	1134	854	1142	1171	1291	1352	33.5	34.3	32.9	37.8	36	36.2	1142.6	-0.087	0.117	-0.746	0.456	0.805
FBgn0015828	TfIIEalpha	3L	11683805	11682038	1290	1290	963	768	1141	1041	881	1000	23.3	25.3	27	27.2	19.9	21.7	959.394	0.155	0.164	0.942	0.346	0.712
FBgn0015829	TfIIEbeta	3L	4288349	4287038	879	879	1056	823	994	1174	1515	1436	37.5	39.8	34.5	45	50.2	45.7	1146.79	-0.312	0.153	-2.045	0.041	0.199
FBgn0015831	Rtnl2	3R	7530241	7528864	710	710	28	8	255	345	0	8	1.2	0.5	10.9	16.4	0	0.3	105.224	-0.45	1.925	-0.234	NA	NA
FBgn0015834	Trip1	2L	4967775	4966367	979	979	13604	9819	13346	11010	12214	12314	434.3	426.3	415.5	378.9	363.2	351.5	11991.8	0.244	0.102	2.39	0.017	0.106
FBgn0015838	Vang	2R	9106796	9103238	1835	1835	4205	3124	4645	3455	5384	5989	71.6	72.4	77.2	63.4	85.4	91.2	4362.06	-0.099	0.158	-0.628	0.53	0.853
FBgn0015872	Drip	2R	11429645	11411203	719	719	75	70	69	113	50	67	3.3	4.1	2.9	5.3	2	2.6	75.143	0.081	0.539	0.15	0.881	0.984
FBgn0015903	apt	2R	23599526	23564891	1356	1356	327	458	689	552	474	700	7.5	14.4	15.5	13.7	10.2	14.4	524.543	-0.035	0.3	-0.117	0.907	0.988
FBgn0015904	ara	3L	12596018	12580672	2139	2118	3579	2280	3271	2986	3712	4616	52.3	45.3	46.6	47.5	51	60.9	3336.58	-0.102	0.155	-0.659	0.51	0.84
FBgn0015905	ast	2L	1080803	1077948	2544	2541	886	799	1032	1069	1035	1135	10.9	13.3	12.4	14.2	11.9	12.5	983.674	-0.056	0.134	-0.42	0.674	0.931
FBgn0267791	HnRNP-K	2R	20606854	20587551	1509	1509	8823	7287	9965	8838	9362	11726	182.7	205.2	201.3	197.3	180.6	217.1	9205.14	0.005	0.078	0.064	0.949	0.992
FBgn0015919	caup	3L	12621798	12609631	2064	2058	2619	1666	2969	2410	3150	3799	39.7	34.3	43.8	39.4	44.6	51.6	2690.3	-0.178	0.152	-1.167	0.243	0.593
FBgn0015924	crq	2L	453024	448254	1476	1476	2412	2700	3733	3360	3329	3545	51.1	77.7	77.1	76.7	65.7	67.1	3148.29	-0.019	0.162	-0.117	0.907	0.988
FBgn0015925	csul	2R	16266959	16264652	1833	1833	903	670	929	1367	1502	1751	15.4	15.5	15.4	25.1	23.9	26.7	1152.15	-0.685	0.108	-6.329	0	0
FBgn0015926	dah	X	15331002	15328342	1950	1950	410	247	430	499	393	551	6.6	5.4	6.7	8.6	5.9	7.9	412.615	-0.235	0.237	-0.99	0.322	0.685
FBgn0015929	dpa	2R	7500145	7496702	2601	2601	746	579	976	1183	974	1054	9	9.5	11.4	15.3	10.9	11.3	902.065	-0.316	0.194	-1.635	0.102	0.36
FBgn0015946	grim	3L	18304417	18302719	411	408	6	15	3	53	14	27	0.5	1.6	0.2	4.4	1	1.8	19.824	-1.682	1.092	-1.54	0.124	0.407
FBgn0015949	hrg	2R	19669832	19663919	2483	2489	5263	3909	5953	4856	6798	8359	66.2	66.9	73.1	65.7	79.5	93.8	5700.95	-0.197	0.142	-1.385	0.166	0.487
FBgn0016013	Faa	3L	4073954	4072032	1254	1254	2880	1864	2753	2778	4178	3711	71.8	63.2	66.9	74.6	97	82.7	2956.41	-0.312	0.167	-1.863	0.062	0.265
FBgn0016031	lama	3L	5355923	5343619	1977	1977	2634	2972	3346	3722	3303	3866	41.6	63.9	51.6	63.4	48.6	54.6	3292.28	-0.073	0.177	-0.413	0.679	0.933
FBgn0016032	lbm	2R	7051964	7049238	627	627	76	84	111	289	171	188	3.8	5.7	5.4	15.5	7.9	8.4	150.402	-1.09	0.41	-2.658	0.008	0.059
FBgn0016034	mael	3L	22726234	22721203	1393	1393	67	68	75	210	179	154	1.5	2.1	1.6	5.1	3.7	3.1	122.851	-1.18	0.36	-3.275	0.001	0.012
FBgn0016036	mei-P22	3L	7245383	7244388	996	996	4	8	6	0	2	8	0.1	0.3	0.2	0	0.1	0.2	4.749	1.206	1.654	0.729	0.466	0.812
FBgn0016038	Vsp37A	X	623051	621530	603	603	684	644	777	922	963	894	35.5	45.4	39.3	51.5	46.5	41.4	806.752	-0.202	0.171	-1.18	0.238	0.588
FBgn0016041	Tom40	X	7739978	7736893	1035	1035	1444	1082	1714	1402	1613	1852	43.6	44.4	50.5	45.6	45.4	50	1490.21	-0.008	0.089	-0.089	0.929	0.989
FBgn0016047	nompA	2R	11318676	11310335	4674	4683	3024	2129	2937	2643	4420	5983	20.2	19.4	19.2	19	27.5	35.7	3395.93	-0.46	0.234	-1.966	0.049	0.227
FBgn0016053	pgc	2R	22332813	22330200	216	216	0	0	0	0	0	0	0	0	0	0	0	0	0	NA	NA	NA	NA	NA
FBgn0016054	phr6-4	2L	20645791	20643351	1623	1623	227	147	213	187	211	237	4.4	3.8	4	3.9	3.8	4.1	201.054	0.083	0.22	0.376	0.707	0.943
FBgn0016059	Sema1b	2R	17683499	17672839	2313	2313	12562	9294	13880	10997	16213	19817	169.7	170.8	182.9	160.2	204.1	239.4	13427.4	-0.185	0.152	-1.215	0.224	0.57
FBgn0016061	side	3R	27437482	27375088	2932	2932	1026	1085	1523	875	1259	1690	10.9	15.7	15.8	10.1	12.5	16.1	1221.1	0.147	0.22	0.668	0.504	0.836
FBgn0016070	smg	3L	8997989	8990317	3327	3327	1255	1047	1981	986	1452	1918	11.8	13.4	18.1	10	12.7	16.1	1401.45	0.169	0.225	0.751	0.453	0.804
FBgn0016075	vkg	2L	5028191	5012144	5763	5763	3677	4746	6871	2289	3199	3866	19.9	35	36.3	13.4	16.2	18.7	4119.6	0.921	0.223	4.12	0	0.001
FBgn0016076	vri	2L	5311223	5288944	2186	2186	1334	1732	3598	2170	1516	1926	19.1	33.7	50.2	33.4	20.2	24.6	2019.48	0.386	0.333	1.158	0.247	0.596
FBgn0016078	wun	2R	9413463	9400531	1140	1140	2446	2155	3233	2463	2884	2922	67.1	80.3	86.4	72.8	73.6	71.6	2651.78	0.112	0.089	1.266	0.205	0.547
FBgn0016080	xmas-1	X	17154592	17151231	2241	2241	68	58	149	348	191	311	0.9	1.1	2	5.2	2.5	3.9	179.334	-1.504	0.446	-3.374	0.001	0.009
FBgn0016081	fry	3L	9679103	9631834	10638	10623	4556	3928	5312	3239	4695	7457	13.4	15.7	15.2	10.3	12.9	19.6	4758.07	0.076	0.229	0.331	0.741	0.957
FBgn0016119	ATPsynCF6	3R	23356064	23355220	321	321	4620	3238	4120	4516	5458	5244	449.8	428.7	391.2	473.9	495	456.5	4473.38	-0.143	0.138	-1.036	0.3	0.662
FBgn0016120	ATPsynD	3R	19096271	19095000	537	537	5934	4247	5386	5595	6654	6510	345.4	336.1	305.7	351	360.7	338.8	5657.24	-0.066	0.128	-0.514	0.607	0.899
FBgn0016122	Acer	2L	8525740	8521933	1893	1893	1656	1590	2361	2362	2975	3403	27.3	35.7	38	42	45.8	50.2	2324.24	-0.44	0.125	-3.514	0	0.006
FBgn0016123	Alp4	3R	31052540	31048929	1791	1791	6	17	62	185	292	316	0.1	0.4	1.1	3.5	4.7	4.9	134.641	-3.106	0.739	-4.204	0	0
FBgn0016126	CaMKI	4	453947	445504	730	730	2656	2215	2944	1855	2476	2760	113.7	129	122.9	85.6	98.7	105.7	2468.64	0.352	0.114	3.075	0.002	0.021
FBgn0016131	Cdk4	2R	16585448	16579470	954	954	2404	1825	2637	2441	2769	3206	78.8	81.3	84.2	86.2	84.5	93.9	2502.38	-0.096	0.077	-1.24	0.215	0.558
FBgn0016641	PTP-ER	2R	21624446	21619321	4131	4131	1654	1438	1831	1662	2075	2860	12.5	14.8	13.5	13.6	14.6	19.3	1877.7	-0.199	0.163	-1.219	0.223	0.568
FBgn0016650	Lgr1	3R	17733207	17725777	2496	2496	14	25	45	35	50	35	0.2	0.4	0.5	0.5	0.6	0.4	33.15	-0.35	0.635	-0.551	0.582	0.882
FBgn0016660	H15	2L	5416593	5404280	1994	1986	903	724	986	815	1248	1374	14.2	15.4	15.1	13.8	18.3	19.3	985.509	-0.18	0.175	-1.03	0.303	0.666
FBgn0016672	Ipp	3R	13960474	13958789	1128	1128	1445	1066	1237	1217	1447	1419	40	40.2	33.4	36.3	37.3	35.2	1298.62	0.087	0.167	0.518	0.605	0.897
FBgn0016675	Lectin-galC1	2L	19418274	19417447	561	561	14	43	27	22	0	6	0.8	3.3	1.5	1.3	0	0.3	20.444	1.773	1.496	1.185	0.236	0.584
FBgn0016684	Pi-T	2R	14845874	14842720	1567	1567	321	324	354	183	280	253	6.4	8.8	6.9	3.9	5.2	4.5	289.052	0.705	0.246	2.866	0.004	0.036
FBgn0016685	Nlp	3R	30010352	30004785	459	459	9259	5833	8303	8379	9697	9924	630.5	540.1	551.3	615	615	604.2	8441.34	-0.065	0.134	-0.486	0.627	0.907
FBgn0016687	Nurf-38	2R	24561087	24558967	1017	1017	7433	5321	7199	7787	9102	9183	228.4	222.4	215.7	257.9	260.6	252.3	7548.87	-0.188	0.105	-1.792	0.073	0.294
FBgn0016691	ATPsynO	3R	15266690	15265591	630	630	6908	4589	5787	5569	6688	6543	342.7	309.6	280	297.8	309.1	290.2	5967.49	0.082	0.152	0.544	0.587	0.886
FBgn0016693	Past1	3R	12704875	12697322	1623	1623	3804	3341	5103	3698	4274	4821	73.3	87.5	95.8	76.8	76.7	83	4116.01	0.13	0.08	1.628	0.104	0.364
FBgn0016694	Pdp1	3L	7867369	7811458	1947	1929	116	193	299	157	231	256	1.9	4.2	4.7	2.7	3.5	3.7	204.799	0.119	0.398	0.298	0.765	0.965
FBgn0016696	Pitslre	3L	20776931	20771528	2859	2859	7103	6389	8969	7077	7630	8977	77.7	95	95.6	83.4	77.7	87.7	7607.84	0.123	0.072	1.703	0.089	0.333
FBgn0016697	Prosalpha5	2R	17413769	17412767	735	735	6978	4601	5868	6936	7498	7473	296.7	266	243.3	317.9	297	284.1	6484.33	-0.13	0.153	-0.851	0.395	0.758
FBgn0016698	Ptpa	2L	3378590	3377002	1197	1197	931	831	981	928	880	976	24.3	29.5	25	26.1	21.4	22.8	920.72	0.183	0.157	1.166	0.243	0.593
FBgn0016700	Rab1	3R	21269060	21266029	618	618	9812	6907	9341	9629	10847	11664	496.2	475	460.7	524.9	511	527.4	9560.1	-0.103	0.104	-0.991	0.322	0.684
FBgn0016701	Rab4	2R	17574979	17573462	641	641	1523	1135	1605	1653	2060	2006	74.3	75.3	76.3	86.9	93.6	87.5	1632.88	-0.228	0.109	-2.091	0.037	0.184
FBgn0016715	Reg-2	3L	606569	605165	783	783	237	298	397	318	229	277	9.5	16.2	15.5	13.7	8.5	9.9	293.861	0.362	0.313	1.157	0.247	0.597
FBgn0016726	RpL29	2R	21294404	21293768	231	231	35891	24520	33672	32771	36142	35272	4856.2	4511.2	4442.8	4779.1	4554.9	4266.9	32740.9	0.045	0.12	0.376	0.707	0.943
FBgn0016754	sba	3R	23922973	23894174	4794	4806	1382	1146	1823	1197	1674	2620	9	10.2	11.6	8.4	10.1	15.2	1589.94	-0.12	0.234	-0.513	0.608	0.899
FBgn0016756	Usp47	3L	5761886	5752973	4674	4674	7633	6638	9830	7282	9086	12590	51	60.4	64.1	52.5	56.6	75.3	8643.45	-0.054	0.143	-0.379	0.705	0.942
FBgn0016762	angel	2R	23695232	23694003	1065	1065	435	345	372	517	512	512	12.8	13.8	10.6	16.4	14	13.4	445.672	-0.212	0.222	-0.955	0.339	0.706
FBgn0278604	dmt	3R	9714675	9711142	2583	2586	1564	1440	2077	1360	1488	1884	18.9	23.7	24.5	17.7	16.8	20.4	1620.88	0.304	0.115	2.646	0.008	0.061
FBgn0016794	dos	3L	2595590	2589414	2366	2367	1993	1682	2887	2040	2377	3301	26.3	30.2	37.2	29	29.2	39	2319.76	-0.04	0.158	-0.255	0.799	0.97
FBgn0016797	fz2	3L	19235373	19140975	2417	2421	7995	6427	9715	6001	8790	12474	103.4	113	122.5	83.5	105.7	144	8361.1	0.042	0.191	0.22	0.826	0.975
FBgn0016917	Stat92E	3R	20552311	20535323	2457	2457	3385	3163	5082	3332	3811	5224	43.1	54.7	63	45.7	45.2	59.4	3922.16	0.109	0.15	0.73	0.466	0.812
FBgn0016919	nompB	2L	21589423	21578292	1147	1147	56	53	67	116	113	112	1.5	2	1.8	3.4	2.9	2.7	84.251	-0.761	0.318	-2.394	0.017	0.105
FBgn0016920	nompC	2L	5365760	5346200	5208	5208	10	2	10	6	0	4	0.1	0	0.1	0	0	0	5.267	1.22	1.643	0.743	0.458	0.806
FBgn0016926	Pino	2L	1128953	1114654	747	747	1123	993	1335	1096	1234	1472	47	56.5	54.5	49.4	48.1	55.1	1194.41	0.065	0.102	0.64	0.522	0.849
FBgn0016930	Dyrk2	2L	14234126	14184478	2265	2271	7207	6372	9775	6657	9588	13172	99.5	119.6	131.5	98.7	122.9	162.1	8552.4	-0.119	0.182	-0.656	0.512	0.841
FBgn0016970	l(2)k10201	2R	9399899	9399080	663	663	130	101	115	155	182	225	6.1	6.5	5.3	7.9	8	9.5	147.833	-0.48	0.266	-1.808	0.071	0.288
FBgn0016975	stnB	X	23004648	22980722	3786	3786	74	83	118	55	124	142	0.6	0.9	0.9	0.5	1	1	96.796	0.005	0.446	0.011	0.991	0.998
FBgn0016976	st	X	23004648	22980722	2553	2553	43	40	39	18	52	66	0.5	0.7	0.5	0.2	0.6	0.7	42.291	0.114	0.622	0.182	0.855	0.98
FBgn0016977	spen	2L	203397	159032	16668	16669	13467	10290	17703	10168	16375	26253	25.3	26.2	32.4	20.5	28.6	44	15144.7	-0.132	0.252	-0.523	0.601	0.895
FBgn0016978	snRNP-U1-70K	2L	6971737	6968711	758	758	1799	1248	1575	1623	2169	2263	74.2	70	63.3	72.1	83.3	83.4	1748.74	-0.178	0.16	-1.109	0.268	0.623
FBgn0016983	smid	3L	7385637	7381614	2838	2838	5840	4448	6301	5897	6754	8464	64.3	66.6	67.7	70	69.3	83.3	6158.94	-0.143	0.093	-1.541	0.123	0.407
FBgn0016984	sktl	2R	20836028	20827282	2373	2373	2917	2248	3390	3089	3522	4530	38.4	40.3	43.5	43.9	43.2	53.3	3207.59	-0.181	0.101	-1.782	0.075	0.298
FBgn0017414	cag	2R	10894414	10893034	678	678	1151	823	1100	1211	1310	1485	53.1	51.6	49.4	60.2	56.2	61.2	1160.93	-0.181	0.128	-1.413	0.158	0.471
FBgn0017418	ari-1	X	18137784	18130392	1515	1515	1393	1128	1761	1935	2359	2915	28.7	31.6	35.4	43	45.3	53.8	1852.54	-0.553	0.115	-4.822	0	0
FBgn0017429	CG5989	3L	8604149	8602411	1311	1311	714	631	834	614	744	754	17	20.5	19.4	15.8	16.5	16.1	711.317	0.247	0.122	2.032	0.042	0.203
FBgn0017430	Nelf-E	3L	8600879	8599442	843	843	854	601	1002	835	943	975	31.7	30.3	36.2	33.4	32.6	32.3	853.765	0.017	0.121	0.143	0.886	0.985
FBgn0017448	CG2187	3R	31758637	31755356	1862	1862	2	4	22	48	12	26	0	0.1	0.4	0.9	0.2	0.4	18.235	-1.6	1.161	-1.378	0.168	0.49
FBgn0017456	Ubc84D	3R	7519456	7518820	461	461	36	12	148	117	5	2	2.4	1.1	9.8	8.5	0.3	0.1	52.146	0.54	1.521	0.355	0.722	0.949
FBgn0017457	U2af38	2L	294681	292959	785	785	2104	1445	2130	2347	2541	2882	83.8	78.2	82.7	100.7	94.2	102.6	2195.69	-0.259	0.106	-2.437	0.015	0.095
FBgn0017482	T3dh	2R	22332072	22329726	1395	1395	332	226	320	369	421	421	7.4	6.9	7	8.9	8.8	8.4	341.799	-0.271	0.182	-1.491	0.136	0.432
FBgn0017545	RpS3A	4	67207	65225	807	807	116267	84951	117201	109485	119983	124450	4503	4473.8	4426.5	4570.3	4328.4	4309.4	110901	0.042	0.088	0.484	0.629	0.908
FBgn0017550	Rga	3R	5613112	5607275	1758	1758	5164	3974	5335	4436	5200	5828	91.8	96.1	92.5	85	86.1	92.6	4936.64	0.109	0.084	1.298	0.194	0.533
FBgn0017551	Rca1	2L	6853866	6852315	1236	1236	836	608	984	917	1018	1250	21.1	20.9	24.3	25	24	28.3	913.344	-0.2	0.118	-1.701	0.089	0.333
FBgn0017556	Prosalpha4T2	2R	24502277	24500780	419	419	10	4	38	48	2	0	0.7	0.4	2.8	3.9	0.1	0	16.866	-0.053	1.899	-0.028	0.978	0.996
FBgn0017558	Pdk	2R	9434638	9426439	1269	1269	990	789	979	835	941	1171	24.4	26.4	23.5	22.2	21.6	25.8	942.031	0.118	0.141	0.839	0.401	0.764
FBgn0017561	Ork1	X	10891250	10878054	2349	2349	0	2	0	0	2	2	0	0	0	0	0	0	1.019	-0.469	3.85	-0.122	0.903	NA
FBgn0017566	ND-75	X	8251687	8248651	2196	2196	4334	3123	4355	3589	4633	5431	61.7	60.4	60.4	55.1	61.4	69.1	4171.95	-0.001	0.121	-0.005	0.996	0.999
FBgn0017567	ND-23	3R	15837117	15836048	654	654	2221	1655	2096	1866	2282	2202	106.1	107.5	97.7	96.1	101.6	94.1	2039.46	0.115	0.132	0.873	0.383	0.747
FBgn0017572	Mo25	3L	16615472	16613218	1020	1020	2607	2117	2816	2551	3176	3670	79.9	88.2	84.1	84.3	90.6	100.5	2773.97	-0.108	0.101	-1.07	0.285	0.644
FBgn0017577	Mcm5	3R	10791150	10788524	2202	2202	750	565	1072	1249	869	1120	10.6	10.9	14.8	19.1	11.5	14.2	918.415	-0.287	0.241	-1.19	0.234	0.583
FBgn0017578	Max	3L	19264184	19262232	486	486	1086	780	1062	875	1052	917	69.8	68.2	66.6	60.7	63	52.7	957.927	0.234	0.162	1.449	0.147	0.453
FBgn0017579	RpL14	3L	8602392	8601006	499	499	62185	43941	58453	52484	57469	58168	3895	3742.4	3570.3	3543.2	3352.8	3257.5	55118.1	0.166	0.111	1.489	0.136	0.433
FBgn0017581	Lk6	3R	11764457	11750931	3426	3420	18039	16651	25987	16914	21409	27758	164.6	206.6	231.2	166.6	182.2	226.8	20706.6	0.08	0.136	0.585	0.559	0.869
FBgn0017590	klg	3R	22961731	22899284	1257	1257	81	71	84	39	56	66	2	2.4	2	1	1.3	1.5	66.621	0.775	0.359	2.159	0.031	0.163
FBgn0019624	COX5A	3R	11820299	11819359	450	450	4418	3339	4691	4804	5914	4929	306.9	315.3	317.7	359.6	382.6	306.1	4620.48	-0.141	0.134	-1.05	0.294	0.655
FBgn0019637	Atu	3R	5615939	5613358	2177	2177	2746	2177	3077	2354	2744	3255	39.4	42.5	43.1	36.4	36.7	41.8	2692.1	0.14	0.082	1.712	0.087	0.329
FBgn0019643	Dat	2R	24157762	24139563	827	827	1286	1448	2008	703	1019	934	48.6	74.4	74	28.6	35.9	31.6	1245.95	1.039	0.194	5.35	0	0
FBgn0019644	ATPsynB	3L	9731224	9729999	732	732	6392	4545	5793	6517	7323	6662	272.9	263.9	241.2	299.9	291.2	254.3	6146.07	-0.097	0.145	-0.67	0.503	0.835
FBgn0019650	toy	4	1007922	989725	1632	1632	38	6	20	3	6	2	0.7	0.2	0.4	0.1	0.1	0	12.665	2.681	1.116	2.401	0.016	0.103
FBgn0019662	qm	3L	7353622	7348313	1017	1017	876	851	1214	775	907	1156	26.9	35.6	36.4	25.7	26	31.8	952.603	0.257	0.15	1.719	0.086	0.326
FBgn0019686	lok	2L	20064381	20061422	1431	1431	1176	924	1108	1337	1586	1726	25.7	27.4	23.6	31.5	32.3	33.7	1286.09	-0.323	0.136	-2.379	0.017	0.108
FBgn0019809	gcm2	2L	9612706	9608562	1809	1809	144	145	169	160	247	328	2.5	3.4	2.8	3	4	5.1	193.004	-0.445	0.308	-1.447	0.148	0.454
FBgn0019828	dj	3R	7060524	7059315	744	745	331	216	1103	1290	40	10	13.9	12.3	45.2	58.3	1.6	0.4	499.193	0.22	1.707	0.129	NA	NA
FBgn0019830	colt	2L	2770069	2768590	921	921	2981	1901	2519	2746	3113	3028	101.2	87.7	83.4	100.4	98.4	91.9	2683.67	-0.068	0.163	-0.416	0.677	0.932
FBgn0284252	Letm1	2R	24515320	24509508	3039	3039	2999	3359	4343	4032	3868	5005	30.8	47	43.6	44.7	37.1	46	3886.8	-0.064	0.156	-0.409	0.683	0.934
FBgn0019890	Smg5	2L	13904661	13898828	1913	1918	3098	2854	4737	3110	4154	5354	50.6	63.4	75.5	54.6	63.1	78	3785.76	-0.04	0.168	-0.238	0.812	0.973
FBgn0019925	Surf4	3R	15346176	15343653	813	813	3875	2588	3469	3229	3711	4064	149	135.3	130.1	133.8	132.9	139.7	3450.08	0.054	0.132	0.411	0.681	0.933
FBgn0019928	Ser8	2R	13435045	13434207	783	783	0	2	0	2	1	6	0	0.1	0	0.1	0	0.2	1.767	-1.692	2.617	-0.647	0.518	NA
FBgn0019929	Ser7	X	9867070	9865233	1194	1194	12	34	75	12	20	30	0.3	1.2	1.9	0.3	0.5	0.7	29.922	1.145	0.837	1.368	0.171	0.495
FBgn0019932	SamDC	2L	10341503	10339457	1044	1044	670	511	711	669	830	860	20.1	20.8	20.8	21.6	23.1	23	696.718	-0.118	0.123	-0.96	0.337	0.703
FBgn0019936	RpS20	3R	20823356	20822181	361	361	47586	35788	45937	37744	40472	41275	4120	4213.2	3878.4	3522.1	3263.8	3195	41421.1	0.313	0.106	2.951	0.003	0.029
FBgn0019938	RpI1	2R	14601216	14595611	4929	4929	1961	1503	2198	1597	1905	2229	12.4	13	13.6	10.9	11.3	12.6	1875.2	0.183	0.091	2.014	0.044	0.21
FBgn0019940	Rh6	3R	15484699	15483158	1150	1150	4	6	5	17	6	14	0.1	0.2	0.1	0.5	0.2	0.3	8.553	-1.09	1.014	-1.076	0.282	0.64
FBgn0019947	Psn	3L	20435156	20432468	1626	1626	5963	4542	5954	5509	6496	7389	114.6	118.7	111.6	114.1	116.3	127	5893.56	-0.029	0.095	-0.306	0.76	0.963
FBgn0283509	Phm	2R	23988455	23985175	1098	1098	3821	2572	3159	2904	3630	3778	108.8	99.6	87.7	89.1	96.2	96.2	3282.82	0.1	0.159	0.631	0.528	0.851
FBgn0019949	Cdk9	2R	22637727	22636063	1215	1215	1294	926	1136	1124	1256	1246	33.3	32.4	28.5	31.2	30.1	28.7	1157.26	0.091	0.162	0.564	0.573	0.877
FBgn0019952	Orct	3R	24278792	24276260	1647	1647	364	507	834	174	135	171	6.9	13.1	15.4	3.6	2.4	2.9	372.295	1.999	0.341	5.853	0	0
FBgn0019957	ND-42	3R	22029393	22027709	1224	1224	3845	2729	4050	4430	4738	5147	98.2	94.8	100.8	121.9	112.7	117.5	4077.31	-0.24	0.089	-2.69	0.007	0.055
FBgn0019960	Mitofilin	3R	22023335	22019505	2262	2262	3690	2571	4143	4161	4723	5576	51	48.3	55.8	62	60.8	68.9	4040.27	-0.285	0.092	-3.097	0.002	0.019
FBgn0019968	Khc-73	2R	15532259	15515778	5883	5883	5103	4260	6612	3915	5441	7863	27.1	30.8	34.3	22.4	26.9	37.3	5406.8	0.106	0.187	0.563	0.573	0.877
FBgn0019972	Drice	3R	29801584	29799658	1032	1032	2215	1837	3068	2754	2672	3177	67.1	75.7	90.6	89.9	75.4	86	2570.84	-0.094	0.115	-0.821	0.412	0.772
FBgn0019982	Gs1l	2L	4456807	4455137	696	696	698	435	680	705	912	708	31.3	26.6	29.8	34.1	38.1	28.4	678.234	-0.179	0.214	-0.838	0.402	0.764
FBgn0019985	mGluR	4	949441	936819	2928	2928	46	75	121	83	161	178	0.5	1.1	1.3	1	1.6	1.7	106.102	-0.593	0.487	-1.217	0.224	0.569
FBgn0019990	Gcn2	3R	31402013	31395660	4776	4776	2600	2029	3012	1651	2479	3123	17	18.1	19.2	11.6	15.1	18.3	2444.05	0.289	0.177	1.632	0.103	0.362
FBgn0020018	Ppox	3R	24661851	24660197	1428	1428	759	544	726	797	849	743	16.6	16.2	15.5	18.8	17.3	14.5	730.561	-0.048	0.188	-0.253	0.8	0.97
FBgn0020224	Cbl	3L	8432246	8424954	2647	2640	1945	1348	2280	1574	2098	2595	23	21.6	26.3	20.1	23.1	27.5	1927.33	0.027	0.152	0.177	0.859	0.98
FBgn0020235	ATPsyngamma	3R	29749163	29747704	894	894	10204	7077	9535	10259	11538	11493	356.7	336.4	325.1	386.6	375.7	359.2	9885.97	-0.116	0.118	-0.983	0.325	0.689
FBgn0020236	ATPCL	2R	16001290	15993531	3339	3339	6916	5504	8285	5707	7490	8637	64.7	70.1	75.6	57.6	65.3	72.3	6975.66	0.125	0.099	1.267	0.205	0.547
FBgn0020238	14-3-3epsilon	3R	18250550	18242531	789	789	30165	21227	33526	31032	36662	42708	1194.9	1143.4	1295.1	1324.9	1352.8	1512.6	31809	-0.186	0.083	-2.241	0.025	0.142
FBgn0020248	stet	3L	1489547	1475438	1458	1458	71	59	68	57	75	77	1.5	1.7	1.4	1.3	1.5	1.5	67.442	0.137	0.34	0.403	0.687	0.935
FBgn0020249	stck	3R	8359964	8356978	1046	1046	2650	2015	3211	2582	2523	2938	79.2	81.9	93.6	83.2	70.2	78.5	2621.36	0.152	0.096	1.58	0.114	0.388
FBgn0020251	sfl	3L	6550104	6495680	3135	3153	1195	1185	1766	1167	1626	2042	11.9	16.1	17.2	12.5	15	18.1	1464.26	-0.012	0.185	-0.065	0.949	0.992
FBgn0020255	Ran	X	11148716	11144852	651	651	9996	7159	10562	10912	11004	12232	479.9	467.4	494.5	564.7	492.1	525.1	10153	-0.113	0.091	-1.24	0.215	0.558
FBgn0020257	Ppa	2R	22688987	22684955	1689	1689	2352	1837	2919	2207	2950	4343	43.5	46.2	52.7	44	50.8	71.9	2682.86	-0.208	0.191	-1.086	0.277	0.635
FBgn0020258	ppk	2L	14381172	14378218	1822	1822	8	0	10	12	23	28	0.1	0	0.2	0.2	0.4	0.4	12.383	-1.696	1.263	-1.343	0.179	0.509
FBgn0020261	pcm	X	19492011	19485759	4822	4834	2748	2576	3589	2552	3156	4588	17.8	22.7	22.7	17.8	19	26.5	3137.64	0.01	0.171	0.06	0.952	0.992
FBgn0020269	mspo	2R	14713622	14671396	1327	1321	201	252	302	179	253	239	4.7	8.1	6.9	4.6	5.6	5.1	237.827	0.387	0.273	1.417	0.157	0.469
FBgn0020270	mre11	2L	11284335	11282090	1863	1863	1073	1194	1797	1692	1160	1386	18	27.2	29.4	30.6	18.1	20.8	1377.53	0.108	0.26	0.414	0.679	0.932
FBgn0020272	mst	X	21391533	21388977	1725	1725	455	296	454	751	768	985	8.2	7.3	8	14.7	13	16	596.152	-0.862	0.165	-5.23	0	0
FBgn0020277	lush	3L	19606090	19604398	462	462	0	2	1	4	0	2	0	0.2	0.1	0.3	0	0.1	1.552	-0.753	2.713	-0.278	0.781	NA
FBgn0020278	loco	3R	22639387	22619968	4333	4333	3048	3059	4464	3555	4107	5871	22	30	31.4	27.6	27.6	37.9	3922.62	-0.147	0.164	-0.893	0.372	0.737
FBgn0020279	lig	2R	8078815	8067977	2863	2876	11707	8976	14853	10871	15474	23651	127.8	133.2	158.1	127.3	156.6	229.8	13749.4	-0.28	0.206	-1.359	0.174	0.501
FBgn0020280	laf	3R	4878533	4876005	2070	2070	16	25	166	150	6	4	0.2	0.5	2.4	2.4	0.1	0.1	60.261	0.263	1.483	0.178	0.859	0.98
FBgn0020294	ko	3L	21131159	21075581	3150	3161	4336	4406	7195	4388	4880	7409	43	59.4	69.6	46.8	44.9	65.5	5322.72	0.135	0.19	0.708	0.479	0.821
FBgn0020299	stumps	3R	14608079	14577217	3654	3651	2408	2297	3696	1833	2151	3297	20.6	26.7	30.8	16.9	17.2	25.2	2575.18	0.411	0.195	2.107	0.035	0.179
FBgn0020300	geko	3L	18145418	18139402	621	621	522	376	602	793	544	540	26.3	25.7	29.5	43	25.5	24.3	558.317	-0.169	0.289	-0.586	0.558	0.869
FBgn0020304	drongo	2L	851071	833584	1998	2001	2099	2521	4181	2664	3110	4136	32.8	53.6	63.8	44.8	45.2	57.8	3048.85	0.022	0.221	0.102	0.919	0.989
FBgn0020305	dbe	2L	869857	868673	1038	1038	966	644	840	1332	1472	1367	29.1	26.4	24.7	43.2	41.3	36.8	1080.39	-0.574	0.18	-3.195	0.001	0.015
FBgn0020306	dom	2R	21341847	21323430	9696	9705	7735	6627	10666	6446	9446	15090	24.9	29	33.5	22.4	28.3	43.5	9040.75	-0.09	0.231	-0.388	0.698	0.94
FBgn0020307	dve	2R	22286469	22243963	3032	3032	102	200	214	108	113	173	1.1	2.8	2.2	1.2	1.1	1.6	153.149	0.63	0.436	1.445	0.148	0.455
FBgn0020309	crol	2L	11809438	11794327	2889	2883	6950	5717	9400	6185	8937	13586	75.2	84.1	99.2	72.3	90.2	131.7	8185.28	-0.166	0.213	-0.782	0.434	0.788
FBgn0020312	CG4050	2R	21128510	21123735	2787	2781	2119	1675	2244	2143	2850	3324	23.8	25.5	24.5	26	29.8	33.4	2338.73	-0.249	0.126	-1.97	0.049	0.225
FBgn0020369	Rpt6	X	21317663	21316052	1218	1218	8804	6030	7923	8309	9656	10119	225.9	210.4	198.3	229.8	230.8	232.2	8356.54	-0.101	0.123	-0.823	0.41	0.771
FBgn0020370	TppII	2R	13159141	13152885	4326	4326	8691	6691	9443	6996	8959	11574	62.8	65.7	66.5	54.5	60.3	74.8	8573.54	0.063	0.127	0.497	0.619	0.904
FBgn0020371	Tim17b2	2L	15485545	15484729	534	534	27	49	124	245	12	4	1.6	3.9	7.1	15.5	0.7	0.2	78.538	-0.405	1.395	-0.29	0.771	0.966
FBgn0020372	TM4SF	2R	23880860	23878197	879	879	50	42	57	62	82	69	1.8	2	2	2.4	2.7	2.2	59.255	-0.32	0.359	-0.892	0.372	0.737
FBgn0020376	Sr-CIII	2L	4121627	4120343	963	966	8	2	8	0	0	2	0.3	0.1	0.3	0	0	0.1	3.304	3.39	2.118	1.601	0.109	0.377
FBgn0020377	Sr-CII	2R	12212155	12208893	1800	1800	0	2	0	72	36	65	0	0	0	1.3	0.6	1	27.441	-6.169	1.354	-4.555	0	0
FBgn0020378	Sp1	X	9756369	9729648	1982	1974	2990	2107	2800	2095	2919	3647	47.2	45.2	43.1	35.8	43	51.6	2715.25	0.086	0.172	0.5	0.617	0.903
FBgn0020379	Rfx	3R	10378068	10361760	2772	2772	327	257	472	332	503	582	3.7	3.9	5.2	4	5.3	5.9	398.727	-0.233	0.231	-1.007	0.314	0.678
FBgn0020381	Dredd	X	635545	633622	1491	1491	1092	864	1194	907	1115	1233	22.9	24.6	24.4	20.5	21.8	23.1	1055.89	0.156	0.105	1.489	0.136	0.433
FBgn0020385	pug	3R	10703316	10696534	2907	2907	653	662	825	771	806	857	7	9.7	8.6	8.9	8.1	8.2	756.972	0.017	0.152	0.114	0.909	0.988
FBgn0020386	Pdk1	3L	145895	129450	2493	2496	2942	2870	4599	2306	2710	4042	36.9	48.9	56.2	31.1	31.6	45.3	3198.44	0.405	0.188	2.155	0.031	0.164
FBgn0020388	Gcn5	3L	12524014	12521129	2442	2442	2173	1796	2635	2461	2554	2989	27.8	31.3	32.9	33.9	30.4	34.2	2395.49	-0.084	0.074	-1.139	0.255	0.607
FBgn0020389	Papss	3L	19860925	19845293	1081	1081	1396	1256	1903	1233	1713	1942	40.4	49.4	53.7	38.4	46.1	50.2	1546.2	0.101	0.144	0.7	0.484	0.823
FBgn0020391	Nrk	2R	13163484	13160063	2175	2175	169	164	182	168	193	193	2.4	3.2	2.6	2.6	2.6	2.5	177.798	0.108	0.238	0.453	0.651	0.919
FBgn0020392	Nmt	3L	8178429	8176135	1419	1419	3019	2128	2894	2990	3330	3704	66.5	63.7	62.2	71	68.3	72.9	2964.64	-0.118	0.111	-1.065	0.287	0.646
FBgn0020399	Mst89B	3R	16268433	16267012	1112	1112	47	28	231	163	10	4	1.3	1.1	6.3	4.9	0.3	0.1	78.856	0.685	1.382	0.495	NA	NA
FBgn0020407	asun	3R	16266891	16264271	2070	2070	429	319	480	410	544	603	6.5	6.5	7.1	6.7	7.7	8.1	454.015	-0.142	0.157	-0.91	0.363	0.728
FBgn0020412	JIL-1	3L	11093193	11078752	3630	3630	2113	1938	2936	2004	2547	2976	18.2	22.7	24.7	18.6	20.4	22.9	2378.47	0.093	0.122	0.761	0.447	0.799
FBgn0020414	Idgf3	2L	16455194	16450907	1326	1326	553	580	707	358	348	413	13	18.6	16.3	9.1	7.6	8.7	500.694	0.925	0.182	5.083	0	0
FBgn0020415	Idgf2	2L	16450508	16447330	1323	1323	667	653	1043	691	627	783	15.8	21	24	17.6	13.8	16.5	738.189	0.351	0.182	1.929	0.054	0.24
FBgn0020416	Idgf1	2L	16446793	16445278	1320	1320	84	96	203	110	108	80	2	3.1	4.7	2.8	2.4	1.7	112.419	0.496	0.447	1.11	0.267	0.623
FBgn0020429	GluRIIB	2L	5563502	5559342	2742	2742	105	77	100	112	204	235	1.2	1.2	1.1	1.4	2.2	2.4	133.33	-0.739	0.349	-2.121	0.034	0.175
FBgn0020440	Fak	2R	19437259	19430659	4509	4509	2073	1623	2497	1816	2615	3215	14.4	15.3	16.9	13.6	16.9	19.9	2249.07	-0.096	0.159	-0.606	0.545	0.862
FBgn0020443	Elf	2L	12441279	12434452	1860	1860	6501	5148	7783	6120	8005	9573	109.2	117.6	127.5	110.8	125.3	143.8	7031.45	-0.083	0.108	-0.772	0.44	0.794
FBgn0020445	E23	2L	3354829	3334875	2994	2995	932	1103	1826	888	1437	1523	9.7	15.7	18.6	10	14	14.2	1259.75	0.203	0.256	0.792	0.428	0.784
FBgn0020493	Dad	3R	17070408	17054007	1713	1710	2827	2535	3622	2909	3911	5129	51.6	62.9	64.4	57.3	66.6	83.8	3400.28	-0.197	0.155	-1.272	0.203	0.544
FBgn0020496	CtBP	3R	13026275	13011649	1447	1446	6598	4801	7823	7165	8633	11111	142.5	141	164.8	166.9	173.8	214.7	7469.77	-0.289	0.115	-2.511	0.012	0.082
FBgn0020497	emb	2L	8408853	8403573	3192	3192	6301	4943	8198	5917	7538	10553	61.7	65.8	78.3	62.4	68.7	92.4	7042.56	-0.102	0.156	-0.656	0.512	0.841
FBgn0020503	CLIP-190	2L	17409698	17384700	5064	5073	2676	2576	4350	2948	3342	3401	16.5	21.6	26.2	19.6	19.2	18.7	3169.91	0.164	0.145	1.133	0.257	0.61
FBgn0020506	Amyrel	2R	16652699	16651095	1482	1482	8	30	52	30	45	32	0.2	0.9	1.1	0.7	0.9	0.6	32.17	-0.081	0.808	-0.1	0.92	0.989
FBgn0020508	Ag5r2	X	14784052	14782962	645	645	0	0	0	0	0	0	0	0	0	0	0	0	0	NA	NA	NA	NA	NA
FBgn0020509	Acp62F	3L	2740228	2739750	342	342	0	0	0	0	0	0	0	0	0	0	0	0	0	NA	NA	NA	NA	NA
FBgn0020510	Abi	3R	14122420	14119262	1434	1434	2565	1980	2873	2240	3028	3482	55.9	58.7	61.1	52.6	61.5	67.9	2642.65	-0.032	0.12	-0.267	0.789	0.969
FBgn0020521	pio	2R	24597862	24581245	1389	1389	39907	28456	37766	33360	48400	58646	898	870.7	828.7	809.1	1014.4	1179.9	40138.6	-0.184	0.158	-1.161	0.246	0.595
FBgn0020545	kraken	2L	854539	852768	996	996	1200	1342	2016	1173	1119	1097	37.7	57.3	61.7	39.7	32.7	30.8	1328.26	0.605	0.205	2.948	0.003	0.029
FBgn0020616	SA	2L	6954586	6950421	3384	3384	2609	2299	3057	3145	3543	4260	24.1	28.9	27.5	31.3	30.5	35.2	3090.59	-0.252	0.087	-2.899	0.004	0.033
FBgn0020617	Rx	2R	20937030	20916753	2712	2718	4	0	12	7	3	10	0	0	0.1	0.1	0	0.1	5.541	-0.281	1.618	-0.174	0.862	0.981
FBgn0020618	Rack1	2L	7827315	7825347	957	957	82987	62029	82750	74463	84559	91953	2710.3	2754.7	2635.5	2621.2	2572.3	2685	78957.3	0.062	0.083	0.749	0.454	0.804
FBgn0020620	RN-tre	2R	13990707	13984815	1722	1713	1959	1811	2575	1602	2423	2738	35.6	44.7	45.6	31.5	41.2	44.7	2148.7	0.121	0.164	0.736	0.462	0.809
FBgn0020621	Pkn	2R	9285097	9252310	3699	3699	4326	4116	6951	3842	5660	7118	36.6	47.3	57.3	35	44.5	53.8	5206.67	0.09	0.192	0.471	0.638	0.913
FBgn0020622	Pi3K21B	2L	305233	297880	1491	1491	1059	761	1449	1036	1452	1880	22.2	21.7	29.6	23.4	28.4	35.2	1229.39	-0.228	0.201	-1.133	0.257	0.61
FBgn0020626	Osbp	3R	24938222	24934869	2355	2355	2529	2034	2875	2194	2645	3065	33.6	36.7	37.2	31.4	32.7	36.4	2523.69	0.115	0.084	1.38	0.167	0.489
FBgn0020633	Mcm7	3L	8894310	8891596	2163	2163	988	645	1212	1728	1132	1468	14.3	12.7	17.1	26.9	15.2	19	1169.93	-0.454	0.253	-1.798	0.072	0.292
FBgn0020637	Lcp65Ag2	3L	6133593	6132990	318	318	120	67	164	58	80	57	11.8	9	15.7	6.1	7.3	5	90.181	0.993	0.402	2.467	0.014	0.09
FBgn0020640	Lcp65Ae	3L	6138118	6137583	176	176	1	1	5	0	0	0	0.2	0.2	0.9	0	0	0	1.134	3.74	3.554	1.052	0.293	NA
FBgn0020641	Lcp65Ad	3L	6144101	6143395	327	327	60	56	140	203	236	217	5.7	7.3	13	20.9	21	18.5	144.933	-1.217	0.382	-3.191	0.001	0.015
FBgn0020642	Lcp65Ac	3L	6145393	6144819	324	330	2	0	2	2	0	2	0.2	0	0.2	0.2	0	0.2	1.272	0.08	2.679	0.03	0.976	NA
FBgn0020645	Lcp65Aa	3L	6151803	6151304	309	309	0	2	2	0	0	0	0	0.3	0.2	0	0	0	0.731	3.095	3.972	0.779	0.436	NA
FBgn0020647	KrT95D	3R	24031827	23997538	3537	3534	4538	4442	5985	5137	6411	8394	40.1	53.4	51.6	49	52.8	66.4	5688.11	-0.198	0.141	-1.4	0.161	0.478
FBgn0020653	Trxr-1	X	8248033	8242528	1791	1791	13409	10701	14820	12304	13995	15554	234	253.9	252.2	231.4	227.5	242.7	13314.8	0.096	0.054	1.78	0.075	0.299
FBgn0020655	ArfGAP1	3L	12417580	12415026	1416	1416	1978	1535	2267	1804	2191	2294	43.7	46.1	48.8	42.9	45	45.3	1984.09	0.073	0.078	0.936	0.349	0.714
FBgn0020762	Atet	2L	4345776	4333913	2505	2505	1212	1179	1642	1304	1635	2184	15.1	20	20	17.5	19	24.4	1492.37	-0.131	0.165	-0.792	0.428	0.784
FBgn0020764	Alas	2R	23966757	23964772	1608	1608	2657	2093	3128	2430	2847	3096	51.6	55.3	59.3	50.9	51.5	53.8	2672.63	0.106	0.063	1.695	0.09	0.336
FBgn0020765	Acp65Aa	3L	6152745	6152050	307	307	146	128	204	40	102	32	14.9	17.7	20.3	4.4	9.7	2.9	110.725	1.632	0.562	2.905	0.004	0.033
FBgn0275436	PheRS-m	2R	13969902	13968308	1356	1362	903	764	911	1080	1132	1405	20.8	23.9	20.5	26.7	24.2	28.8	1015.42	-0.275	0.139	-1.98	0.048	0.221
FBgn0020767	Spred	2R	14769423	14759646	1563	1563	1951	1560	2380	1632	2396	2701	39	42.4	46.4	35.2	44.6	48.3	2059.77	0.013	0.147	0.088	0.93	0.989
FBgn0020880	CG7179	2L	7778029	7775804	2088	2079	6	14	2	6	16	6	0.1	0.3	0	0.1	0.2	0.1	8.72	0.003	1.255	0.002	0.998	1
FBgn0020887	Su(z)12	3L	19923462	19918242	2662	2659	1217	999	1425	1541	1728	2270	14.3	15.9	16.3	19.5	18.9	23.9	1489.2	-0.4	0.118	-3.404	0.001	0.008
FBgn0020906	Jon25Bi	2L	4955144	4954279	801	801	0	0	0	2	0	4	0	0	0	0.1	0	0.1	0.901	-3.198	3.952	-0.809	0.418	NA
FBgn0020907	Scp2	3R	16583663	16574543	555	555	1	14	8	17	18	11	0.1	1.1	0.4	1	0.9	0.6	11.634	-0.729	1.193	-0.611	0.541	0.86
FBgn0020909	Rtc1	X	13758598	13757179	1155	1155	716	523	766	529	724	806	19.4	19.2	20.2	15.4	18.2	19.5	667.577	0.166	0.154	1.072	0.284	0.643
FBgn0020910	RpL3	3R	11225173	11221894	1249	1249	164509	135781	180521	89281	98612	113338	4116.7	4620.2	4405.2	2408	2298.5	2535.8	131491	0.879	0.061	14.329	0	0
FBgn0020912	Ptx1	3R	30930682	30912754	1833	1830	17	41	64	15	14	16	0.3	1	1.1	0.3	0.2	0.2	28.346	1.619	0.719	2.253	0.024	0.139
FBgn0020930	Dgkepsilon	2R	12759724	12757546	1605	1605	1233	1029	1264	1202	1217	1304	24	27.2	24	25.2	22.1	22.7	1203.44	0.124	0.133	0.934	0.35	0.715
FBgn0021738	Crg-1	X	3797339	3793223	163	167	0	0	0	0	0	0	0	0	0	0	0	0	0	NA	NA	NA	NA	NA
FBgn0021742	C901	X	10967134	10964032	1686	1674	1896	1850	3333	1203	2512	1336	35.1	46.6	60.3	24.2	43.7	22.3	2008.34	0.658	0.319	2.064	0.039	0.192
FBgn0021750	SerRS-m	3R	15343218	15340667	1254	1254	551	482	722	809	805	916	13.7	16.3	17.5	21.7	18.7	20.4	699.281	-0.34	0.128	-2.651	0.008	0.06
FBgn0021760	chb	3L	21183278	21172853	4470	4470	4350	3508	6123	3793	4466	6352	30.4	33.4	41.7	28.6	29.1	39.7	4657.95	0.13	0.157	0.83	0.407	0.768
FBgn0021761	Nup154	2L	11010921	11004820	4101	4101	2857	2212	3580	2924	3190	4094	21.8	22.9	26.6	24	22.6	27.9	3077.32	-0.047	0.101	-0.47	0.638	0.913
FBgn0021764	sdk	X	749496	686834	6318	6330	9061	7706	12516	7598	12144	18507	44.8	51.8	60.4	40.4	55.9	81.7	10870.4	-0.167	0.238	-0.7	0.484	0.823
FBgn0021765	scu	X	18092853	18091259	761	761	4932	3285	4425	3726	4219	4752	202.6	183.5	177.2	164.9	161.4	174.5	4188.49	0.196	0.13	1.51	0.131	0.422
FBgn0021767	org-1	X	8455069	8447691	2078	2081	110	211	130	64	122	268	1.7	4.3	1.9	1	1.7	3.6	151.466	0.33	0.628	0.526	0.599	0.894
FBgn0021768	nudC	3L	16819532	16804994	999	999	3018	2612	3731	4269	4318	4500	94.4	111.1	113.8	144	125.8	125.9	3677.06	-0.295	0.097	-3.034	0.002	0.023
FBgn0021776	mira	3R	19935120	19931799	2493	2493	108	112	131	86	71	84	1.4	1.9	1.6	1.2	0.8	0.9	100.171	0.744	0.322	2.313	0.021	0.123
FBgn0021795	Tapdelta	2R	11371335	11370300	501	501	16623	11042	14121	11777	14724	13362	1037	936.7	859.1	791.9	855.6	745.3	13566.6	0.269	0.153	1.761	0.078	0.308
FBgn0021796	Tor	2L	13013197	13004480	7398	7398	3773	3298	4759	2944	4520	7124	15.9	18.9	19.6	13.4	17.8	26.9	4277.46	-0.073	0.242	-0.3	0.764	0.964
FBgn0021800	Reph	2L	3810671	3803545	1200	1200	560	547	793	696	907	1192	14.6	19.4	20.1	19.5	22	27.8	759.954	-0.346	0.19	-1.818	0.069	0.284
FBgn0021814	Vps28	2R	8080041	8078869	633	633	1369	1144	1507	1772	1819	2049	67.6	76.8	72.6	94.3	83.7	90.5	1582.8	-0.289	0.099	-2.922	0.003	0.031
FBgn0021818	cnk	2R	17420007	17413970	4677	4665	2619	2324	3291	2356	2994	4382	17.5	21.1	21.4	17	18.7	26.2	2928.67	-0.023	0.176	-0.129	0.897	0.987
FBgn0021825	DCTN2-p50	2R	8893339	8891832	1143	1143	3442	2653	3709	3891	4478	4827	94.1	98.6	98.9	114.7	114.1	118	3761.85	-0.231	0.071	-3.266	0.001	0.012
FBgn0021847	l(2)k14710	2R	6214122	6209782	2586	2586	1327	1132	1381	1032	1292	1550	16	18.6	16.3	13.4	14.5	16.7	1275.96	0.206	0.14	1.474	0.14	0.439
FBgn0021856	l(2)k14505	2L	21262411	21261168	840	840	1436	1135	1423	1251	1399	1416	53.4	57.4	51.6	50.2	48.5	47.1	1337.68	0.177	0.125	1.412	0.158	0.471
FBgn0021872	Xbp1	2R	21145750	21143545	1497	1497	18970	14861	21021	17856	21460	23534	396.1	421.9	428	401.8	417.3	439.3	19329.5	0.004	0.059	0.068	0.946	0.991
FBgn0021874	Nle	2L	568121	566366	1474	1468	1010	768	1075	1103	1097	1000	21.4	22.1	22.2	25.3	21.8	19	1001.75	0.017	0.168	0.101	0.92	0.989
FBgn0021875	Zfrp8	2R	24135405	24133989	1044	1044	876	675	981	986	989	1102	26.2	27.5	28.6	31.8	27.6	29.5	921.416	-0.091	0.113	-0.812	0.417	0.776
FBgn0021895	ytr	2R	23851480	23847161	576	576	1044	776	1521	1139	1234	1436	56.7	57.3	80.5	66.6	62.4	69.7	1163.37	-0.019	0.154	-0.125	0.901	0.987
FBgn0021906	RFeSP	2L	1614160	1612429	693	693	2895	2068	2889	3340	3729	3433	130.6	126.8	127.1	162.4	156.7	138.4	3013.2	-0.231	0.13	-1.771	0.077	0.303
FBgn0021944	Coprox	2L	6965887	6964421	1173	1173	1314	880	1336	1375	1356	1504	35	31.9	34.7	39.5	33.7	35.8	1275	-0.078	0.136	-0.571	0.568	0.874
FBgn0021953	Err:520	Err:520	Err:520	Err:520	2007	2007	3084	2810	4699	2710	3520	3372	48	59.5	71.4	45.5	51.1	47	3326.33	0.324	0.136	2.388	0.017	0.106
FBgn0021967	ND-PDSW	2L	3467334	3466157	480	480	1732	1164	1618	2298	2419	2345	112.8	103.1	102.7	161.3	146.7	136.5	1891.59	-0.457	0.151	-3.034	0.002	0.023
FBgn0021979	l(2)k09913	2R	23071875	23067196	1170	1170	8632	6264	8381	7892	9474	11448	230.6	227.5	218.3	227.2	235.7	273.4	8529.54	-0.098	0.113	-0.867	0.386	0.749
FBgn0021995	Rs1	2R	8167769	8163564	2349	2349	1419	1093	1538	1672	1701	1928	18.9	19.8	20	24	21.1	22.9	1532.89	-0.195	0.098	-1.992	0.046	0.216
FBgn0022023	eIF-3p40	2L	5053094	5051193	1017	1017	12112	9606	13077	11373	11388	12624	372.2	401.4	391.9	376.7	326	346.9	11622.5	0.17	0.084	2.022	0.043	0.207
FBgn0022027	Vps25	2R	8626180	8625451	525	525	620	463	666	633	714	652	36.9	37.5	38.7	40.6	39.6	34.7	617.91	-0.006	0.154	-0.036	0.971	0.994
FBgn0022029	l(2)k01209	2R	17425679	17420407	1878	1878	3218	2764	3609	3956	4645	4729	53.6	62.5	58.6	71	72	70.4	3755.04	-0.273	0.084	-3.255	0.001	0.012
FBgn0022069	Nnp-1	2L	13366189	13363308	2061	2061	2742	2053	3034	2615	3050	3444	41.6	42.3	44.9	42.7	43.1	46.7	2776.44	-0.022	0.075	-0.292	0.77	0.966
FBgn0022097	Vha36-1	2R	15542498	15541435	741	741	2114	1517	2004	1904	2223	2255	89.2	87	82.4	86.6	87.3	85	1981.91	0.021	0.124	0.168	0.866	0.982
FBgn0022153	l(2)k05819	2L	4400487	4394196	4350	4350	3282	2961	3828	2742	3510	4869	23.6	28.9	26.8	21.2	23.5	31.3	3476.81	0.081	0.162	0.502	0.616	0.902
FBgn0022160	Gpo-1	2R	15862755	15857752	2178	2178	122	145	250	127	119	146	1.8	2.8	3.5	2	1.6	1.9	150.505	0.574	0.33	1.738	0.082	0.318
FBgn0022213	Cas	2L	16825207	16821156	2928	2928	3547	2931	4586	4356	4295	5410	37.9	42.5	47.7	50.1	42.7	51.6	4103.97	-0.157	0.094	-1.675	0.094	0.344
FBgn0022224	ubl	2R	6810530	6810011	222	222	1150	782	1035	1203	1394	1291	161.9	149.7	142.1	182.5	182.8	162.5	1126.78	-0.195	0.166	-1.175	0.24	0.589
FBgn0022238	lolal	2R	18158192	18154095	384	384	2885	2081	3114	2611	3645	3683	234.8	230.3	247.2	229.1	276.3	268	2943.35	-0.1	0.12	-0.831	0.406	0.767
FBgn0283652	Rpp30	2L	252373	251039	897	897	734	456	687	856	908	808	25.6	21.6	23.3	32.1	29.5	25.2	729.554	-0.276	0.2	-1.377	0.168	0.491
FBgn0267330	KdelR	2L	10428632	10426887	639	639	5314	3635	4484	5063	6393	6456	259.9	241.8	213.9	266.9	291.3	282.3	5142.04	-0.205	0.15	-1.372	0.17	0.493
FBgn0022288	l(2)09851	2R	5756327	5754517	1371	1371	1167	914	1432	1316	1374	1242	26.6	28.3	31.8	32.3	29.2	25.3	1226.94	0.013	0.149	0.084	0.933	0.989
FBgn0022338	dnk	3R	18982749	18980995	753	753	374	360	558	519	489	558	15.5	20.3	22.6	23.2	18.9	20.7	468.973	-0.095	0.183	-0.522	0.601	0.895
FBgn0022343	CG3760	2R	24939769	24938181	816	816	5168	3736	5116	5074	6021	5758	197.9	194.6	191.1	209.5	214.8	197.2	5079.82	-0.07	0.111	-0.632	0.527	0.851
FBgn0022344	CG10340	3R	16614391	16613398	837	837	1586	1065	1501	1501	1752	1785	59.2	54.1	54.7	60.4	60.9	59.6	1509.07	-0.084	0.134	-0.626	0.531	0.854
FBgn0022349	CG1910	3R	31751894	31747643	1455	1455	4675	3470	5555	4979	6058	6739	100.4	101.4	116.4	115.3	121.2	129.4	5125.9	-0.185	0.079	-2.348	0.019	0.115
FBgn0022355	Tsf1	X	18390344	18387084	1926	1926	78000	50508	71038	75917	92319	102780	1265.8	1114.5	1124.2	1327.9	1395.4	1491.2	76788.2	-0.24	0.123	-1.954	0.051	0.232
FBgn0022359	Sodh-2	3R	10878257	10876384	1083	1083	108	222	294	359	440	389	3.1	8.7	8.3	11.2	11.8	10	294.442	-0.73	0.409	-1.786	0.074	0.297
FBgn0022361	Pur-alpha	4	567257	558016	828	828	2261	1643	2390	1746	2828	2951	85.3	84.3	88	71	99.4	99.6	2254.53	-0.048	0.173	-0.278	0.781	0.968
FBgn0022382	Pka-R2	2R	10026042	9993890	1134	1134	497	486	788	661	844	990	13.7	18.2	21.2	19.6	21.7	24.4	691.104	-0.3	0.182	-1.653	0.098	0.352
FBgn0022699	D19B	3L	6184920	6182176	2325	2325	2152	1847	2722	2336	2606	3393	28.9	33.8	35.7	33.8	32.6	40.8	2458.24	-0.109	0.107	-1.012	0.312	0.676
FBgn0022700	Cht4	2R	21067087	21065379	1377	1377	8	0	0	0	0	0	0.2	0	0	0	0	0	1.406	4.045	3.941	1.027	0.305	NA
FBgn0022702	Cht2	3L	1755934	1752328	1435	1437	5179	4137	6395	5344	4817	5849	112.8	122.5	135.8	125.3	97.6	113.7	5232.93	0.155	0.109	1.421	0.155	0.467
FBgn0283494	Adk2	2R	24025877	24024207	723	723	2909	2353	3160	3575	4152	4183	125.8	138.3	133.2	166.6	167.2	161.7	3327.48	-0.301	0.084	-3.579	0	0.005
FBgn0022709	Adk1	3L	12204082	12200322	688	688	195	149	257	182	157	99	8.9	9.2	11.4	8.9	6.6	4	174.062	0.598	0.394	1.517	0.129	0.418
FBgn0022710	Ac13E	X	15554278	15510877	5104	5102	346	365	514	271	358	500	2.1	3	3.1	1.8	2	2.7	387.562	0.335	0.246	1.36	0.174	0.5
FBgn0270924	zf30C	2L	9762375	9758342	2331	2331	5356	4617	6536	5938	6405	8159	71.8	84.2	85.5	85.8	80	97.8	6056.56	-0.11	0.085	-1.289	0.197	0.537
FBgn0022724	Taf8	X	18103482	18101970	987	987	801	533	771	772	1068	1095	25.4	23	23.8	26.3	31.5	31	820.402	-0.278	0.166	-1.672	0.095	0.345
FBgn0022740	HLH54F	2R	17760517	17757405	729	729	43	36	110	23	13	22	1.8	2.1	4.6	1.1	0.5	0.8	40.709	1.818	0.635	2.864	0.004	0.036
FBgn0022764	Sin3A	2R	12592917	12575240	6186	6186	9363	8121	11820	7429	10366	16232	47.3	55.8	58.2	40.5	48.8	73.3	10292.4	0.009	0.208	0.042	0.967	0.994
FBgn0022768	Pp2C1	X	4686903	4679988	4251	4233	2514	2253	3260	2352	2730	3946	18.5	22.5	23.4	18.7	18.8	26	2788.42	0.042	0.154	0.272	0.786	0.969
FBgn0022770	Peritrophin-A	X	20248203	20244647	693	693	29	31	83	76	64	115	1.3	1.9	3.7	3.7	2.7	4.6	63.073	-0.685	0.541	-1.267	0.205	0.547
FBgn0022772	Orc1	2R	7525716	7522437	2774	2775	221	227	457	383	240	332	2.5	3.5	5	4.6	2.5	3.3	305.081	0.065	0.359	0.182	0.856	0.98
FBgn0022774	Oat	3L	19649851	19647280	1296	1296	593	1200	1369	853	450	732	14.3	39.4	32.2	22.2	10.1	15.8	886.109	0.835	0.42	1.989	0.047	0.218
FBgn0022786	Hira	X	7725917	7722119	3144	3144	1095	859	1174	1161	1385	1527	10.9	11.6	11.4	12.4	12.8	13.6	1178.57	-0.178	0.099	-1.802	0.072	0.291
FBgn0022787	Hel89B	3R	15983451	15973298	5772	5772	4603	3670	5546	3692	4691	6307	24.9	27	29.3	21.5	23.7	30.5	4662.95	0.12	0.139	0.863	0.388	0.751
FBgn0022800	Cad96Ca	3R	25208283	25197571	2322	2322	3155	2691	4367	2543	3239	3646	42.5	49.3	57.3	36.9	40.6	43.9	3229.8	0.308	0.11	2.794	0.005	0.043
FBgn0022893	Df31	2L	21629932	21626309	552	552	39005	25107	38056	37744	43722	45359	2208.5	1933	2101.3	2303.4	2305.9	2296.3	37490.1	-0.122	0.11	-1.113	0.266	0.621
FBgn0022935	D19A	3L	6189123	6185830	2538	2538	2616	2237	3213	2491	2824	3749	32.2	37.5	38.6	33.1	32.4	41.3	2807.02	0.038	0.114	0.33	0.741	0.957
FBgn0022936	CycH	3L	21823309	21821997	975	975	678	489	720	844	970	1120	21.7	21.3	22.5	29.2	29	32.1	782.545	-0.44	0.118	-3.723	0	0.003
FBgn0022942	Cbp80	X	4658259	4650015	2403	2403	4172	3286	4342	3210	3825	4747	54.3	58.1	55.1	45	46.3	55.2	3892.39	0.214	0.11	1.953	0.051	0.232
FBgn0022943	Cbp20	3R	18165439	18164661	465	465	1114	709	991	1177	1366	1356	74.9	64.8	65	85.3	85.5	81.5	1098.3	-0.276	0.164	-1.687	0.092	0.34
FBgn0022959	yps	3L	12125150	12121274	1057	1035	10414	7465	11610	10178	12952	15590	307.9	300.2	334.8	331.3	364.3	420.9	11086.7	-0.193	0.108	-1.793	0.073	0.294
FBgn0022960	vimar	2R	6985712	6975285	1901	1901	1927	1470	2222	1762	2467	3036	31.7	32.9	35.6	31.2	37.8	44.6	2092.49	-0.163	0.152	-1.07	0.285	0.644
FBgn0022981	rpk	3R	4648884	4645981	1707	1707	0	0	2	10	2	0	0	0	0	0.2	0	0	2.333	-2.708	3.309	-0.818	0.413	0.773
FBgn0022984	qkr58E-3	2R	22411545	22409208	954	964	3353	2060	3795	3109	3224	3500	109.9	91.8	121.2	108.6	97.4	101.5	3118.05	0.075	0.139	0.543	0.587	0.886
FBgn0022985	qkr58E-2	2R	22419001	22415560	1251	1251	1242	889	1246	944	1298	1432	31	30.2	30.4	25.4	30.2	32	1157.52	0.086	0.148	0.579	0.563	0.872
FBgn0022986	qkr58E-1	2R	22415518	22412556	1191	1191	2125	1524	2027	2173	2722	3023	55.8	54.4	51.9	61.5	66.5	70.9	2218.56	-0.272	0.125	-2.171	0.03	0.16
FBgn0022987	qkr54B	2R	17475129	17469624	1857	1857	1288	1054	1998	1229	1983	2298	21.7	24.1	32.8	22.3	31.1	34.6	1587.6	-0.154	0.218	-0.706	0.48	0.822
FBgn0023000	mth	3L	346957	343378	1569	1566	4560	3558	4996	3935	5080	5494	90.8	96.4	97.1	84.6	94.4	98	4538.38	0.058	0.089	0.647	0.518	0.845
FBgn0023001	melt	3L	7143074	7134516	2985	2985	7298	6030	8807	5460	8372	10019	76.4	85.9	89.9	61.6	81.7	93.8	7519.06	0.106	0.159	0.667	0.505	0.836
FBgn0023023	CRMP	3R	5579189	5571108	1785	1785	5127	4318	5829	4726	7140	7528	89.8	102.8	99.5	89.2	116.4	117.9	5662.13	-0.131	0.137	-0.954	0.34	0.706
FBgn0023076	Clk	3L	7775603	7763233	2994	3007	27	47	94	102	4	4	0.3	0.7	1	1.1	0	0	47.698	0.622	1.36	0.457	0.647	0.917
FBgn0023081	gek	2R	24098636	24092079	4914	4914	5590	4606	6774	4662	6549	7907	35.6	39.8	42	32	38.8	45	5896.98	0.038	0.135	0.28	0.78	0.968
FBgn0023083	fray	3R	18589459	18573091	1659	1659	1871	1776	2628	1894	1978	2686	35.2	45.5	48.3	38.5	34.7	45.2	2108.45	0.137	0.136	1.006	0.314	0.678
FBgn0023090	dtr	2L	21367288	21361216	3854	3854	1592	1537	2204	1451	1804	2396	12.9	16.9	17.4	12.7	13.6	17.4	1801.05	0.127	0.158	0.804	0.422	0.779
FBgn0023091	dimm	2L	21342155	21331756	1161	1152	2	0	2	2	6	8	0.1	0	0.1	0.1	0.2	0.2	3.026	-1.837	1.709	-1.075	0.282	0.64
FBgn0023094	cyc	3L	19815938	19813770	1227	1227	1882	1564	2055	1776	2184	2340	47.9	54.2	51	48.8	51.8	53.3	1942.58	0.01	0.094	0.111	0.911	0.988
FBgn0023095	caps	3L	13279642	13228692	2321	2322	3520	3176	4784	2638	3510	5006	47.4	58.2	62.8	38.3	44	60.2	3708.06	0.255	0.18	1.419	0.156	0.468
FBgn0023096	btv	2L	17982472	17962625	12702	12702	255	245	420	269	341	618	0.6	0.8	1	0.7	0.8	1.4	344.995	-0.205	0.331	-0.62	0.535	0.857
FBgn0023097	bon	3R	20612540	20593139	3621	3628	3242	2424	4129	3030	4036	5909	28	28.5	34.8	28.1	32.4	45.5	3672.68	-0.201	0.189	-1.064	0.287	0.646
FBgn0023129	aay	3L	9424781	9423253	813	813	326	407	644	928	718	799	12.5	21.3	24.1	38.5	25.7	27.5	622.851	-0.662	0.291	-2.276	0.023	0.132
FBgn0023130	a6	X	1695889	1693615	1204	1210	312	292	405	329	408	546	8.1	10.3	10.3	9.2	9.8	12.6	373.667	-0.134	0.201	-0.666	0.505	0.836
FBgn0023143	Uba1	2R	9693328	9688289	3576	3576	26098	20582	29955	24956	29218	36590	228.1	244.6	255.3	235.1	237.9	285.9	27381.6	-0.041	0.084	-0.481	0.631	0.909
FBgn0023167	SmD3	2R	12170003	12168731	456	456	3057	2466	3106	2809	2708	2850	209.5	229.8	207.6	207.5	172.9	174.7	2830.78	0.241	0.13	1.848	0.065	0.271
FBgn0023169	AMPKalpha	X	1378896	1375536	1749	1749	2144	1597	2354	1663	2298	2737	38.3	38.8	41	32	38.3	43.7	2093.2	0.072	0.142	0.505	0.613	0.901
FBgn0023170	RpL39	2R	24062431	24061853	154	154	43417	28017	43950	41251	44422	32638	8811.7	7731.9	8698.4	9023.6	8397.6	5922.4	38718.4	0.13	0.193	0.675	0.5	0.833
FBgn0023171	rnh1	2R	7932380	7931054	1002	1002	830	527	758	852	855	920	25.9	22.4	23.1	28.6	24.8	25.7	779.107	-0.124	0.173	-0.716	0.474	0.817
FBgn0023172	RhoGEF2	2R	17044653	17027190	7689	7686	9790	9075	13260	6685	10345	14028	39.8	50.2	52.6	29.3	39.2	51	10350.1	0.27	0.198	1.363	0.173	0.499
FBgn0023174	Prosbeta2	3L	15001319	14999951	819	819	7967	5350	7010	7552	7866	8328	304	277.6	260.9	310.6	279.6	284.2	7271.93	-0.027	0.137	-0.198	0.843	0.978
FBgn0023175	Prosalpha7	2R	9847836	9846636	762	762	6826	4773	6303	6675	7338	7499	280	266.2	252.1	295.1	280.4	275	6493.35	-0.067	0.121	-0.555	0.579	0.88
FBgn0023177	Pp4-19C	X	20424002	20421087	924	924	1871	1237	1719	1863	2072	2218	63.3	56.9	56.7	67.9	65.3	67.1	1800.71	-0.154	0.136	-1.128	0.259	0.614
FBgn0023178	Pdf	3R	26456141	26455462	309	309	0	0	0	0	0	0	0	0	0	0	0	0	0	NA	NA	NA	NA	NA
FBgn0023179	amon	3R	26714159	26697697	1965	1965	20	17	42	12	24	18	0.3	0.4	0.7	0.2	0.4	0.3	21.692	0.706	0.663	1.065	0.287	0.646
FBgn0023180	Orc6	2R	9846485	9845458	774	774	38	10	32	86	35	77	1.5	0.5	1.3	3.7	1.3	2.8	44.535	-1.179	0.707	-1.667	0.096	0.346
FBgn0023181	Orc4	2R	24797414	24795740	1380	1380	165	78	192	360	314	376	3.7	2.4	4.2	8.8	6.6	7.6	237.086	-1.124	0.314	-3.582	0	0.005
FBgn0023197	Jon74E	3L	17549127	17546739	1234	1234	3	3	22	16	6	8	0.1	0.1	0.5	0.4	0.1	0.2	9.238	-0.091	1.228	-0.074	0.941	0.99
FBgn0023212	EloB	3R	20579850	20578222	355	355	1533	1085	1397	1655	1665	1878	135	129.9	119.9	157	136.5	147.8	1514.89	-0.173	0.144	-1.197	0.231	0.579
FBgn0023213	eIF4G	4	930715	915297	5760	5760	21921	18150	25347	20704	29282	35143	118.9	133.9	134.1	121.1	148	170.5	24509.5	-0.165	0.13	-1.273	0.203	0.544
FBgn0023214	edl	2R	18673536	18667527	531	531	1975	1632	1957	1942	2049	2306	116.3	130.6	112.3	123.2	112.3	121.4	1962.45	0.03	0.12	0.252	0.801	0.97
FBgn0023215	Mnt	X	3701672	3671801	2391	2397	3151	2843	3937	2587	3657	5373	41.2	50.5	50.2	36.4	44.4	62.6	3510.05	0	0.203	-0.001	0.999	1
FBgn0023216	Parg	X	3671502	3668837	2184	2181	859	766	995	952	995	1159	12.3	14.9	13.9	14.7	13.3	14.8	943.233	-0.043	0.113	-0.378	0.706	0.943
FBgn0023388	Dap160	2L	21142347	21134439	3582	3582	2989	2498	3647	2727	3462	4307	26.1	29.6	31	25.6	28.1	33.6	3209.86	0.006	0.117	0.053	0.958	0.992
FBgn0023395	Chd3	3L	19450238	19447173	2682	2682	79	76	143	110	89	150	0.9	1.2	1.6	1.4	1	1.6	105.11	-0.051	0.367	-0.139	0.89	0.986
FBgn0023407	B4	2L	13549328	13500624	3339	3339	3976	3239	5918	3220	4898	6735	37.2	41.2	54	32.5	42.7	56.4	4523.78	0.023	0.215	0.105	0.916	0.989
FBgn0023415	Acp32CD	2L	11016571	11015620	765	756	961	580	817	839	950	943	39.3	32.2	32.6	37.4	36.6	34.9	837.922	-0.02	0.189	-0.106	0.916	0.989
FBgn0023416	Ac3	2L	21647964	21632587	2788	2794	246	147	246	425	674	762	2.8	2.2	2.7	5.1	7	7.6	394.431	-1.34	0.253	-5.306	0	0
FBgn0283468	slmb	3R	21127485	21119252	1794	1794	3638	2948	4424	3269	4072	5120	63.4	69.8	75.2	61.4	66.1	79.8	3837.15	0.025	0.113	0.225	0.822	0.974
FBgn0023441	fus	2R	15676669	15657318	2040	2040	2534	1859	3343	2132	3763	5097	38.8	38.7	49.9	35.2	53.7	69.8	2999	-0.299	0.251	-1.192	0.233	0.581
FBgn0023458	Rbcn-3A	X	6255487	6240745	10280	10278	3973	3464	4527	2432	3875	6649	12.1	14.3	13.4	8	11	18.1	4060.78	0.13	0.279	0.466	0.641	0.914
FBgn0023477	Taldo	2R	23942114	23940410	996	996	7724	5446	7124	6878	7588	8154	242.4	232.4	218	232.6	221.8	228.8	7083.56	0.045	0.115	0.387	0.699	0.94
FBgn0023479	teq	3L	9092131	9074643	6323	6325	372	763	1222	769	788	1098	1.8	5.1	5.9	4.1	3.6	4.9	818.708	0.02	0.394	0.052	0.959	0.992
FBgn0023489	Pph13	2L	579549	577486	1068	1068	21	26	43	10	8	11	0.6	1	1.2	0.3	0.2	0.3	20.198	1.812	0.662	2.736	0.006	0.05
FBgn0023495	Lip3	3R	13371904	13370240	1185	1185	0	14	6	4	8	0	0	0.5	0.2	0.1	0.2	0	5.851	1.031	2.295	0.449	0.653	0.921
FBgn0023496	Lip1	2L	10701544	10699408	1320	1320	0	0	2	2	4	0	0	0	0	0.1	0.1	0	1.256	-1.629	3.632	-0.449	0.654	NA
FBgn0023506	Es2	X	8463349	8461479	1509	1503	748	637	904	665	813	925	15.5	17.9	18.3	14.9	15.7	17.2	772.132	0.132	0.113	1.161	0.246	0.595
FBgn0023507	D2hgdh	X	2144937	2141489	1458	1458	301	286	427	405	460	458	6.5	8.3	8.9	9.4	9.2	8.8	382.593	-0.195	0.17	-1.152	0.249	0.6
FBgn0023508	Ocrl	X	1927524	1922981	2553	2553	1527	1361	1780	1529	1666	2086	18.7	22.7	21.3	20.2	19	22.8	1637.81	0.031	0.108	0.283	0.777	0.967
FBgn0023509	mip130	X	1920318	1908239	2920	2917	2416	2172	2566	2128	2389	2750	25.9	31.6	26.8	24.6	23.8	26.3	2393.57	0.192	0.114	1.681	0.093	0.342
FBgn0023510	Rbcn-3B	X	1916825	1908920	4581	4581	1370	981	1685	1143	1679	2450	9.3	9.1	11.2	8.4	10.7	14.9	1499.35	-0.177	0.23	-0.773	0.44	0.793
FBgn0023511	Edem1	X	1908827	1903704	2960	2960	2379	1858	2823	2325	3178	3782	25.1	26.7	29.1	26.5	31.3	35.7	2655.43	-0.191	0.131	-1.457	0.145	0.448
FBgn0023512	eIF2B-epsilon	X	1922874	1920166	2019	2019	2724	2208	3091	2419	2562	2888	42.2	46.5	46.7	40.4	36.9	40	2629.38	0.224	0.071	3.165	0.002	0.016
FBgn0023513	CG14803	X	1872408	1868870	3315	3315	478	277	594	422	486	632	4.5	3.6	5.5	4.3	4.3	5.3	467.595	-0.018	0.227	-0.078	0.938	0.99
FBgn0023514	CG14805	X	1879077	1877317	1519	1519	1969	1397	1939	1752	1840	2070	40.5	39.1	38.9	38.9	35.3	38.1	1809.94	0.102	0.114	0.893	0.372	0.737
FBgn0023515	CG14814	X	1865835	1862009	3171	3165	802	540	855	688	745	907	7.9	7.2	8.2	7.3	6.9	8	744.327	0.1	0.137	0.733	0.464	0.811
FBgn0023516	Pex5	X	1869061	1866832	1845	1845	1046	875	1119	1111	1312	1429	17.7	20.2	18.5	20.3	20.7	21.6	1131.82	-0.135	0.107	-1.254	0.21	0.553
FBgn0023517	Pgam5	X	1873565	1872400	870	870	987	729	1089	1122	1120	1173	35.5	35.6	38.2	43.4	37.5	37.7	1022.16	-0.1	0.127	-0.787	0.431	0.786
FBgn0023518	trr	X	1889950	1881313	7279	7275	2372	2052	3143	1904	2573	4203	10.2	12	13.2	8.8	10.3	16.1	2636.56	0.022	0.23	0.097	0.923	0.989
FBgn0023519	mRpL16	X	1891482	1890256	732	732	901	677	752	953	940	1056	38.5	39.3	31.3	43.9	37.4	40.3	872.697	-0.129	0.189	-0.684	0.494	0.83
FBgn0023520	CG3857	X	1940040	1937700	1464	1464	496	453	616	556	853	808	10.6	13.2	12.8	12.8	17	15.4	616.215	-0.294	0.181	-1.624	0.104	0.366
FBgn0023521	CG3587	X	1941536	1940307	900	900	668	565	675	576	734	792	23.2	26.7	22.9	21.6	23.7	24.6	662.501	0.076	0.153	0.496	0.62	0.904
FBgn0023522	CG11596	X	1930517	1927683	1382	1376	1157	997	1397	1016	1409	1535	26.2	30.7	30.8	24.9	29.8	31.2	1232.22	0.05	0.132	0.38	0.704	0.942
FBgn0023523	Or2a	X	2247567	2246231	1194	1194	27	9	52	6	6	7	0.7	0.3	1.3	0.2	0.1	0.2	17.338	2.307	0.877	2.63	0.009	0.063
FBgn0023524	CG3078	X	2259863	2254403	2223	2223	32	17	52	38	40	63	0.4	0.3	0.7	0.6	0.5	0.8	38.486	-0.326	0.54	-0.605	0.545	0.862
FBgn0023525	CG3191	X	2251993	2250145	915	909	80	71	122	131	179	210	2.7	3.3	4.1	4.9	5.7	6.5	126.867	-0.736	0.285	-2.581	0.01	0.071
FBgn0023526	CG2865	X	2293411	2278031	1299	1299	822	851	1219	1007	1180	1651	19.8	27.8	28.6	26.1	26.4	35.5	1094.63	-0.198	0.187	-1.057	0.29	0.651
FBgn0023527	CG3071	X	2264825	2262837	1608	1608	723	502	624	909	1003	965	14.1	13.3	11.8	19	18.2	16.8	773.835	-0.438	0.183	-2.401	0.016	0.104
FBgn0023528	CG2924	X	2270761	2264657	1194	1194	2769	2062	3181	2428	3336	4039	72.5	73.4	81.2	68.5	81.3	94.5	2899.12	-0.087	0.139	-0.625	0.532	0.854
FBgn0023529	CG2918	X	2275068	2271008	2772	2778	26025	19999	27397	20101	29750	32542	293.4	306.6	301.2	243.8	311.8	327.3	25542.8	0.047	0.132	0.357	0.721	0.949
FBgn0023530	CG3740	X	1669297	1668406	423	423	327	203	318	371	317	317	24.2	20.4	22.9	29.5	21.8	20.9	305.564	-0.075	0.257	-0.292	0.77	0.966
FBgn0023531	CG32809	X	1692768	1673110	3771	3777	220	154	282	198	392	641	1.8	1.7	2.3	1.8	3	4.7	297.365	-0.688	0.406	-1.691	0.091	0.338
FBgn0023534	CG17778	X	496369	494614	384	384	58	49	66	78	106	93	4.7	5.4	5.2	6.8	8	6.8	73.3	-0.48	0.326	-1.475	0.14	0.439
FBgn0023535	arg	X	528028	509435	1056	1056	93	175	215	202	116	160	2.8	7	6.2	6.4	3.2	4.2	161.196	0.202	0.479	0.421	0.673	0.93
FBgn0023536	CG3156	X	490725	487878	2079	2079	944	845	1156	869	972	920	14.2	17.3	16.9	14.1	13.6	12.4	948.116	0.286	0.13	2.202	0.028	0.151
FBgn0023537	CG17896	X	493495	490787	1563	1563	5366	3958	5299	4133	5261	5707	107.3	107.6	103.3	89.1	98	102	4903.49	0.161	0.108	1.489	0.137	0.433
FBgn0023540	CG3630	X	2172281	2162196	1113	1113	987	842	1232	685	957	1055	27.7	32.2	33.7	20.7	25	26.5	950.909	0.387	0.142	2.73	0.006	0.05
FBgn0023541	Cyp4d14	X	2175315	2173415	1533	1533	113	142	153	34	41	44	2.3	3.9	3	0.7	0.8	0.8	91.675	2.001	0.362	5.528	0	0
FBgn0023542	Nmd3	X	2184668	2182818	1566	1566	887	820	1177	945	897	1097	17.7	22.3	22.9	20.3	16.7	19.6	961.991	0.165	0.133	1.238	0.216	0.559
FBgn0023545	CG4406	X	2009364	2007911	1068	1068	1753	1243	1707	1972	2268	2306	51.3	49.5	48.7	62.2	61.8	60.3	1840.65	-0.28	0.118	-2.37	0.018	0.11
FBgn0023549	Mct1	X	2205373	2189188	1885	1881	896	1257	1827	1028	1127	1462	14.9	28.3	29.5	18.4	17.4	21.7	1255.19	0.34	0.253	1.345	0.179	0.508
FBgn0023550	CG18031	X	2203866	2201820	1528	1515	31	224	201	238	41	92	0.6	6.2	4	5.3	0.8	1.7	144.139	0.478	0.945	0.506	0.613	0.901
FBgn0024150	Ac78C	3L	21171930	21136447	4937	4937	21	22	52	54	27	28	0.1	0.2	0.3	0.4	0.2	0.2	33.55	-0.094	0.686	-0.138	0.891	0.986
FBgn0024177	zpg	3L	6606032	6604366	1104	1104	0	0	0	0	0	0	0	0	0	0	0	0	0	NA	NA	NA	NA	NA
FBgn0024179	wit	3L	4071717	4064152	2742	2742	2596	1981	2824	2392	3153	4221	29.6	30.7	31.4	29.4	33.5	43	2789.17	-0.185	0.157	-1.184	0.237	0.585
FBgn0024182	waw	X	21373145	21363028	2090	2092	250	232	343	182	309	404	3.7	4.7	5	2.9	4.3	5.4	280.201	0.103	0.297	0.347	0.729	0.952
FBgn0024183	vig	2L	15070316	15062931	1470	1470	4670	3391	5257	4810	5749	6769	99.3	98	109	110.2	113.9	128.7	4991.21	-0.184	0.088	-2.094	0.036	0.183
FBgn0024184	unc-4	X	17778708	17768569	1770	1770	500	453	662	495	552	848	8.8	10.9	11.4	9.4	9.1	13.4	572.538	-0.02	0.206	-0.096	0.924	0.989
FBgn0024187	syd	3L	7936120	7916650	3678	3681	2842	2515	3585	2295	3667	4625	24.2	29.1	29.7	21	29	35.1	3179.44	-0.023	0.196	-0.117	0.907	0.988
FBgn0024188	san	2R	11361871	11360706	549	549	1399	962	1374	1424	1623	1476	79.6	74.5	76.3	87.4	86.1	75.1	1358.96	-0.089	0.149	-0.593	0.553	0.867
FBgn0024189	sns	2R	8856091	8798489	4602	4605	1349	1116	1596	1224	1950	3803	9.2	10.3	10.6	9	12.3	23.1	1755.33	-0.538	0.331	-1.622	0.105	0.367
FBgn0024191	sip1	2L	5723944	5721051	2520	2520	812	685	907	771	983	1025	10.1	11.6	11	10.3	11.4	11.4	852.573	-0.004	0.119	-0.031	0.976	0.996
FBgn0024194	rasp	3L	3163852	3162180	1503	1503	937	614	865	382	395	363	19.5	17.4	17.5	8.6	7.7	6.7	603.418	1.268	0.199	6.365	0	0
FBgn0024196	robl	2R	17457129	17456472	292	292	2547	1704	2044	2611	2962	2736	272.6	248	213.4	301.2	295.3	261.8	2407.1	-0.199	0.183	-1.088	0.277	0.634
FBgn0024222	IKKbeta	3R	16049421	16046347	2160	2160	942	853	1093	1081	1250	1410	13.6	16.8	15.4	16.9	16.8	18.2	1087.56	-0.166	0.109	-1.524	0.127	0.414
FBgn0024227	aurB	2L	10858094	10856797	990	990	761	355	743	824	675	708	24	15.2	22.9	28	19.8	20	665.464	-0.1	0.286	-0.351	0.726	0.951
FBgn0024230	Hs2st	2L	19444750	19442833	1050	1050	777	643	913	751	1128	1098	23.1	26	26.5	24.1	31.3	29.2	867.12	-0.147	0.157	-0.936	0.35	0.714
FBgn0024232	gprs	2R	16651125	16641243	3909	3909	124	121	151	60	138	146	1	1.3	1.2	0.5	1	1	122.302	0.439	0.403	1.089	0.276	0.634
FBgn0024234	gbb	2R	23853247	23851562	1368	1368	8952	6855	8788	9046	9735	10538	204.5	213	195.8	222.8	207.2	215.3	8887.78	-0.051	0.098	-0.524	0.601	0.895
FBgn0024236	foi	3L	8534503	8525244	2121	2121	1961	1808	2723	1848	2176	2992	28.9	36.2	39.1	29.4	29.9	39.4	2210.24	0.094	0.15	0.622	0.534	0.856
FBgn0024238	Fim	X	17301929	17285704	1926	1926	3589	3083	4228	3841	4374	5701	58.2	68	66.9	67.2	66.1	82.7	4054.8	-0.143	0.106	-1.353	0.176	0.504
FBgn0024244	drm	2L	3548423	3539247	267	267	2522	2108	3288	2301	3271	3991	295.2	335.5	375.3	290.3	356.7	417.7	2842.94	-0.067	0.153	-0.438	0.661	0.925
FBgn0024245	dnt	2L	19363227	19338669	1755	1755	2544	2037	2726	2333	3498	3574	45.3	49.3	47.3	44.8	58	56.9	2730.57	-0.152	0.142	-1.07	0.284	0.644
FBgn0024248	chico	2L	10247078	10242512	2895	2895	1924	1642	2301	1668	2259	2594	20.8	24.1	24.2	19.4	22.7	25	2031.47	0.057	0.124	0.459	0.646	0.917
FBgn0024249	cato	2R	16278396	16277685	567	567	8	4	18	34	2	8	0.4	0.3	1	2	0.1	0.4	12.241	-0.549	1.33	-0.412	0.68	0.933
FBgn0024250	brk	X	7311132	7307939	2001	1999	1697	1502	2017	1495	1498	2343	26.5	31.9	30.7	25.2	21.8	32.8	1737.47	0.182	0.167	1.088	0.277	0.634
FBgn0024251	bbx	X	21373145	21363028	2310	2307	1143	922	1508	1133	1404	1876	15.5	17	19.9	16.5	17.7	22.7	1296.73	-0.105	0.157	-0.673	0.501	0.834
FBgn0024273	WASp	3R	28832024	28824506	1584	1584	782	733	1116	760	974	1183	15.4	19.7	21.5	16.2	17.9	20.9	907.358	0.053	0.158	0.336	0.737	0.955
FBgn0024277	trio	3L	1034875	995982	6792	6792	6941	6303	9554	5741	8498	12421	31.9	39.4	42.9	28.5	36.4	51.1	8027.86	-0.006	0.208	-0.03	0.976	0.996
FBgn0024285	Srp54	2L	9915044	9912911	1539	1539	4463	3535	4568	4800	5391	6434	90.6	97.6	90.5	105.1	102	116.8	4780.81	-0.195	0.094	-2.074	0.038	0.19
FBgn0024288	Sox100B	3R	31083407	31065253	1596	1599	22	62	164	63	51	80	0.4	1.7	3.1	1.3	0.9	1.4	71.475	0.483	0.74	0.653	0.514	0.842
FBgn0024289	Sodh-1	3R	7054541	7052335	1083	1083	10	0	4	9	16	10	0.3	0	0.1	0.3	0.4	0.3	7.752	-1.187	1.447	-0.821	0.412	0.772
FBgn0024291	Sirt1	2L	13169551	13165564	2481	2481	4228	3145	4740	3503	4724	6092	53.3	53.9	58.2	47.6	55.4	68.6	4306.04	-0.032	0.146	-0.222	0.825	0.974
FBgn0024293	Spn43Ab	2R	7153642	7151662	1182	1182	4	44	118	174	57	95	0.1	1.6	3	5	1.4	2.2	79.786	-0.905	1.055	-0.858	0.391	0.754
FBgn0024294	Spn43Aa	2R	7149289	7147692	1173	1173	179340	117313	151083	153969	204354	237442	4778.6	4250.4	3925.7	4421.8	5071.8	5656.6	170379	-0.196	0.155	-1.267	0.205	0.547
FBgn0024314	Plap	2L	1170365	1167172	2366	2366	5414	4214	5681	5133	5644	6516	71.5	75.7	73.2	73.1	69.4	77	5368.26	0.027	0.077	0.343	0.732	0.954
FBgn0024315	Picot	2R	16667675	16655323	1590	1590	44	20	125	29	29	18	0.9	0.5	2.4	0.6	0.5	0.3	42.569	1.363	0.765	1.782	0.075	0.298
FBgn0024319	ch	2R	16655046	16653205	1659	1659	0	0	0	0	0	0	0	0	0	0	0	0	0	NA	NA	NA	NA	NA
FBgn0024320	Npc1a	2L	10221216	10213812	3864	3864	5262	4469	6643	4357	5162	6334	42.6	49.2	52.4	38	38.9	45.8	5306.02	0.248	0.09	2.749	0.006	0.048
FBgn0024321	NK7.1	3R	14372951	14329413	2133	2151	2123	1728	2298	2055	2592	3066	31.1	34.4	32.8	32.2	35.1	39.8	2268.3	-0.115	0.113	-1.023	0.306	0.669
FBgn0024326	Mkk4	3R	8650796	8646172	1275	1275	1776	1314	2009	1490	1978	2324	43.5	43.8	48	39.4	45.2	50.9	1779.5	0.018	0.128	0.141	0.888	0.985
FBgn0024329	Mekk1	3R	18743594	18733106	4722	4722	4797	4458	6692	4492	4904	7086	31.8	40.1	43.2	32	30.2	41.9	5317.34	0.157	0.144	1.089	0.276	0.634
FBgn0024330	MED6	3R	9768984	9766031	750	750	767	617	668	594	722	735	32	35	27.1	26.7	28	27.4	683.521	0.219	0.186	1.179	0.238	0.588
FBgn0024332	Mcm3	X	5326738	5323855	2469	2469	1233	678	1502	1748	1324	1827	15.6	11.7	18.5	23.8	15.6	20.7	1345.93	-0.371	0.241	-1.539	0.124	0.407
FBgn0024352	Hop	2L	297449	295122	1466	1466	6817	6013	9125	7048	8092	10303	145.3	174.3	189.7	162	160.7	196.4	7749.04	-0.013	0.102	-0.129	0.897	0.987
FBgn0024360	MTPAP	X	1349357	1344872	1836	1836	543	393	643	532	724	702	9.2	9.1	10.7	9.8	11.5	10.7	576.766	-0.122	0.153	-0.796	0.426	0.782
FBgn0024361	Tsp2A	X	1348143	1346553	735	735	39	19	108	58	40	28	1.7	1.1	4.5	2.7	1.6	1.1	47.047	0.436	0.757	0.577	0.564	0.872
FBgn0024362	CG11412	X	1344770	1342106	1134	1134	1678	1288	1764	1756	2412	2456	46.2	48.3	47.4	52.2	61.9	60.5	1851.27	-0.28	0.123	-2.286	0.022	0.13
FBgn0024364	CG11417	X	1356473	1354014	2316	2316	806	675	984	899	976	1121	10.9	12.4	12.9	13.1	12.3	13.5	895.152	-0.087	0.095	-0.912	0.362	0.727
FBgn0024365	CG12773	X	1353981	1349623	2139	2139	1651	1487	2242	1473	1587	2232	24.1	29.5	31.9	23.2	21.6	29.2	1753.9	0.226	0.143	1.575	0.115	0.39
FBgn0024366	CG11409	X	1341587	1329518	3840	3840	3697	3618	4893	1583	2555	2473	30.1	40	38.8	13.9	19.4	18	3170.5	1.098	0.169	6.51	0	0
FBgn0024371	E2f2	2L	21156749	21154293	1116	1116	1323	918	1231	1345	1556	1657	37.1	35	33.6	40.6	40.6	41.5	1316.05	-0.192	0.134	-1.428	0.153	0.465
FBgn0024432	Dlc90F	3R	18300044	18299229	336	336	2611	2031	2821	3618	3825	3905	242.9	256.9	255.9	362.7	331.4	324.8	3073.53	-0.413	0.096	-4.311	0	0
FBgn0024491	Bin1	3R	16189564	16186156	453	453	1902	1384	1981	2000	2239	1977	131.2	129.8	133.3	148.7	143.9	122	1892.78	-0.054	0.142	-0.38	0.704	0.942
FBgn0024509	Sec13	3R	23358531	23356278	1071	1071	6041	4519	5757	5310	6555	6512	176.3	179.3	163.8	167	178.2	169.9	5725.91	0.034	0.114	0.297	0.766	0.965
FBgn0024510	dlt	3L	1795328	1789631	3723	3720	562	424	750	475	548	691	4.7	4.8	6.1	4.3	4.3	5.2	564.296	0.205	0.161	1.275	0.202	0.543
FBgn0024542	Neos	3L	7243139	7241628	1116	1113	785	510	665	656	734	741	22	19.4	18.2	19.9	19.2	18.6	676.389	0.078	0.187	0.417	0.677	0.931
FBgn0024555	flfl	3R	13693905	13683921	2958	2952	4241	3372	5942	3928	5589	7682	44.8	48.4	61.2	44.8	55.1	72.7	4962.87	-0.143	0.19	-0.752	0.452	0.803
FBgn0024556	EfTuM	2R	13509332	13507557	1470	1470	3264	2788	3543	3823	4405	4731	69.4	80.6	73.5	87.6	87.2	89.9	3699	-0.227	0.085	-2.664	0.008	0.059
FBgn0024558	Dph5	3R	22583225	22582028	846	846	563	505	788	691	574	634	20.8	25.4	28.4	27.5	19.8	20.9	621.135	0.14	0.2	0.699	0.485	0.824
FBgn0024689	fws	2L	17481029	17478442	2256	2256	1912	1417	1781	1890	2284	2633	26.5	26.7	24.1	28.2	29.5	32.6	1951.07	-0.201	0.133	-1.514	0.13	0.419
FBgn0024698	Cpsf160	2R	14503488	14497347	4368	4368	1682	1202	1990	1580	1789	2334	12	11.7	13.9	12.2	11.9	14.9	1723.76	-0.034	0.126	-0.267	0.789	0.969
FBgn0024728	Slip1	4	669884	663621	2301	2301	6043	5030	6954	5314	7179	8287	82.1	92.9	92.1	77.8	90.8	100.6	6357.66	0.006	0.112	0.053	0.958	0.992
FBgn0024732	Drep1	2R	12050172	12044612	921	921	467	428	681	506	555	513	15.8	19.8	22.5	18.5	17.5	15.6	519.954	0.179	0.178	1.006	0.314	0.678
FBgn0024733	RpL10	3L	23095471	23093190	657	657	86861	59837	80186	110021	116255	115849	4132.2	3870.7	3719.9	5641.3	5151.4	4927.5	93116	-0.399	0.124	-3.227	0.001	0.013
FBgn0024734	PRL-1	2L	16257606	16245835	531	531	2393	2148	3204	2715	3274	3729	140.9	171.9	183.9	172.2	179.5	196.2	2852.18	-0.13	0.094	-1.379	0.168	0.49
FBgn0024740	Lip2	2L	10709453	10701940	1242	1242	0	6	42	10	12	7	0	0.2	1	0.3	0.3	0.2	12.071	0.736	1.632	0.451	0.652	0.92
FBgn0024754	Flo1	2R	15569404	15566271	1293	1293	4509	3422	4627	6778	7984	8434	109	112.5	109.1	176.6	179.8	182.3	5790.98	-0.684	0.084	-8.179	0	0
[truncated: 11,323 more rows]

## Sheet: S4B
S4B.
Gene Ontology Analysis
Analysis Type:	PANTHER Overrepresentation Test (Released 20190711)
Annotation Version and Release Date:	GO Ontology database Released 2019-12-09
Analyzed List:	Client Text Box Input (Drosophila melanogaster)
Reference List:	Drosophila melanogaster (all genes in database)
Test Type:	FISHER
Correction:	FDR
Expressed in Dmau, not Dsim
GO molecular function complete	Drosophila melanogaster - REFLIST (13781)	Client Text Box Input (119)	Client Text Box Input (expected)	Client Text Box Input (over/under)	Client Text Box Input (fold Enrichment)	Client Text Box Input (raw P-value)	Client Text Box Input (FDR)
transmitter-gated channel activity (GO:0022835)	47	4	0.26	+	15.64	0.000163	0.0422
neurotransmitter receptor activity (GO:0030594)	70	5	0.38	+	13.12	5.22e-05	0.0212
ligand-gated channel activity (GO:0022834)	112	7	0.61	+	11.48	3.53e-06	0.0101
ligand-gated ion channel activity (GO:0015276)	112	7	0.61	+	11.48	3.53e-06	0.00503
gated channel activity (GO:0022836)	160	7	0.87	+	8.04	3.25e-05	0.0154
ion channel activity (GO:0005216)	250	9	1.36	+	6.61	1.04e-05	0.00985
passive transmembrane transporter activity (GO:0022803)	265	9	1.44	+	6.24	1.63e-05	0.0116
channel activity (GO:0015267)	265	9	1.44	+	6.24	1.63e-05	0.00927
inorganic molecular entity transmembrane transporter activity (GO:0015318)	511	11	2.78	+	3.96	0.000108	0.0383
ion transmembrane transporter activity (GO:0015075)	535	11	2.91	+	3.78	0.00016	0.0505
transmembrane transporter activity (GO:0022857)	731	13	3.98	+	3.27	0.00016	0.0456
Expressed in Dsim, not Dmau
GO molecular function complete	Drosophila melanogaster - REFLIST (13781)	Client Text Box Input (119)	Client Text Box Input (expected)	Client Text Box Input (over/under)	Client Text Box Input (fold Enrichment)	Client Text Box Input (raw P-value)	Client Text Box Input (FDR)
heme binding (GO:0020037)	138	11	1.74	+	6.31	2.57e-06	0.00732
tetrapyrrole binding (GO:0046906)	139	11	1.76	+	6.27	2.75e-06	0.00391
monovalent inorganic cation transmembrane transporter activity (GO:0015077)	240	12	3.03	+	3.96	7.61e-05	0.0542
inorganic cation transmembrane transporter activity (GO:0022890)	330	14	4.17	+	3.36	0.000105	0.0497
transmembrane transporter activity (GO:0022857)	731	23	9.23	+	2.49	6.31e-05	0.0599
transporter activity (GO:0005215)	791	24	9.99	+	2.4	0.000101	0.0578
Non-expressed positional candidate genes	Drosophila melanogaster - REFLIST (13781)	Client Text Box Input (119)	Client Text Box Input (expected)	Client Text Box Input (over/under)	Client Text Box Input (fold Enrichment)	Client Text Box Input (raw P-value)	Client Text Box Input (FDR)
insulin receptor binding (GO:0005158)	11	4	0.09	+	42.11	6.48e-06	0.00615
structural constituent of chitin-based larval cuticle (GO:0008010)	106	9	0.92	+	9.83	5.99e-07	0.0017
structural constituent of chitin-based cuticle (GO:0005214)	143	9	1.23	+	7.29	6.13e-06	0.00873
structural constituent of cuticle (GO:0042302)	150	9	1.3	+	6.95	8.84e-06	0.00629
chitin binding (GO:0008061)	126	7	1.09	+	6.43	0.000144	0.0373
serine-type endopeptidase activity (GO:0004252)	236	10	2.04	+	4.91	4.93e-05	0.0201
serine-type peptidase activity (GO:0008236)	260	10	2.25	+	4.45	0.000107	0.0382
hydrolase activity, acting on acid phosphorus-nitrogen bonds (GO:0016825)	261	10	2.25	+	4.44	0.000111	0.035
serine hydrolase activity (GO:0017171)	261	10	2.25	+	4.44	0.000111	0.0315
heterocyclic compound binding (GO:1901363)	2687	6	23.2	-	0.26	1.11e-05	0.00634
organic cyclic compound binding (GO:0097159)	2706	6	23.37	-	0.26	1.14e-05	0.00542
Expressed positional candidate genes
glutathione dehydrogenase (ascorbate) activity (GO:0045174)	4	4	0.07	+	53.62	7.25e-06	0.0206
oxidoreductase activity, acting on a sulfur group of donors, quinone or similar compound as acceptor (GO:0016672)	5	4	0.09	+	42.9	1.29e-05	0.0183
glutathione disulfide oxidoreductase activity (GO:0015038)	7	4	0.13	+	30.64	3.27e-05	0.0311
nucleic acid binding (GO:0003676)	1706	56	31.81	+	1.76	3.54e-05	0.0252

## Sheet: S4C
S4C. Differentially expressed genes
Gene information					Transcripts per million (TPM)						Differential expression analysis (Dmau versus Dsim)
Fbgn	symbol	chromosome	LhsR6.24	RhsR6.24	Ds_R1_TPM	Ds_R2_TPM	Ds_R3_TPM	Dm_R1_TPM	Dm_R2_TPM	Dm_R3_TPM	log2FoldChange	padj
FBgn0000018	abo	2L	10975293	10973443	7.6	7.5	7.4	9.5	10.6	12.2	-0.502	0.04
FBgn0000024	Ace	3R	13259517	13222951	6.1	5.6	6.3	1.9	3.5	3.4	1.068	0.011
FBgn0000044	Act57B	2R	20946431	20944021	764.9	835	858.4	959.8	976.2	1090.5	-0.282	0
FBgn0000045	Act79B	3L	21987190	21985210	133.8	128.1	154.8	181.9	190.6	181.8	-0.396	0.001
FBgn0000047	Act88F	3R	15442177	15439969	270.5	271.6	275.9	184.3	192.5	211.9	0.496	0
FBgn0000053	ade3	2L	7023898	7014623	11.1	12.2	16	21.9	18.1	22.3	-0.651	0
FBgn0000071	Ama	3R	6765261	6762593	50.1	84.7	81.3	39.9	30.5	40.7	0.967	0
FBgn0000083	AnxB9	3R	21070917	21065241	344.7	363.6	380.7	494.8	466.2	486.6	-0.393	0
FBgn0000116	Argk	3L	9066027	9048781	1412.6	1436.1	1320.1	1965.4	2446.8	2443.1	-0.703	0
FBgn0000152	Axs	X	16683895	16680089	23.3	24.7	26.7	30.9	32.1	34.9	-0.373	0
FBgn0000180	bib	2L	9995538	9984645	11.1	11.7	14.2	16.7	14.7	19.9	-0.454	0.033
FBgn0000253	Cam	2R	12278809	12259398	870.1	941.1	1025.8	737.1	846	759.5	0.29	0.019
FBgn0000278	CecB	3R	30213797	30213315	202.8	74.6	100.6	29.1	52.8	24.2	1.877	0.005
FBgn0000279	CecC	3R	30216938	30216484	488.2	269.2	294.5	104.7	172.1	102.5	1.507	0.001
FBgn0000299	Col4a1	2L	5037279	5029609	35.9	68	69.9	24.5	31.6	33.9	0.95	0.001
FBgn0000308	chic	2L	5981018	5972115	1504.3	1566	1597.1	1934.3	1869.9	1829.4	-0.253	0.004
FBgn0000451	ect	3L	10201837	10190276	160.5	283	339.2	95.7	167.1	83.2	1.163	0.006
FBgn0000454	Dip-B	3R	13785676	13782288	340.8	409.7	453.7	240	332.1	242.7	0.569	0.009
FBgn0000455	Dip-C	3R	12413759	12411809	37.3	37.6	37	47.3	44.5	46	-0.279	0.046
FBgn0000489	Pka-C3	3L	15954797	15925805	22.7	32.1	27.1	19.3	18.1	21.2	0.499	0.01
FBgn0000527	e	3R	21237177	21229839	128	110	110.7	51.8	84.3	77.6	0.733	0.01
FBgn0000533	ea	3R	15330408	15328729	25.1	33.8	39.9	16.9	24.7	14.8	0.805	0.029
FBgn0000579	Eno	2L	1729636	1724768	313.4	316.9	349.5	424.7	430.5	472	-0.419	0
FBgn0000629	E(z)	3L	10638130	10634575	27.4	29.7	28.8	23.2	22.4	25.9	0.285	0.024
FBgn0000928	fs(1)Yb	X	2724158	2720468	5	5.2	5.6	2.1	1.5	1.7	1.631	0
FBgn0001089	Gal	2L	6006827	6003574	61.6	99.5	100.6	59.6	58.8	59.7	0.558	0.01
FBgn0001090	bnb	X	18797687	18794246	6662.7	6444.3	6170.6	8167.3	7897.5	9355.5	-0.372	0.007
FBgn0001091	Gapdh1	2R	7793380	7791901	383.9	356.3	339.3	577.6	558.4	586.2	-0.648	0
FBgn0001099	gdl	3L	15511047	15509445	11.5	13.1	20.6	34.9	23.3	24.1	-0.859	0.041
FBgn0001112	Gld	3R	7265703	7252063	24.8	40.7	39.9	7.7	11.1	14.6	1.668	0
FBgn0001114	Glt	2L	8676804	8672698	109.9	197.2	196.4	86.8	94.7	108.2	0.793	0.001
FBgn0001145	Gs2	X	11430197	11422832	15.1	51.9	30.8	15.6	13.1	15.6	1.137	0.046
FBgn0001149	GstD1	3R	12369268	12367817	1968.8	2061.6	2042.2	1454.2	1555.7	1334.1	0.5	0
FBgn0001223	Hsp22	3L	9374964	9372931	365.3	853.7	676.7	237.7	117.1	228.3	1.708	0
FBgn0001225	Hsp26	3L	9377427	9376418	1832.2	3528.1	2890.9	1332.9	1266.5	1684.2	0.954	0
FBgn0001229	Hsp67Bc	3L	9372497	9371511	73.8	80	66.9	147.9	164.2	168.2	-1.1	0
FBgn0001230	Hsp68	3R	24057310	24055080	327.1	1138.2	796.7	160.4	37.8	130.7	2.788	0
FBgn0001253	ImpE1	3L	8391171	8372405	478.2	596.9	668.5	218.5	405	368	0.826	0.005
FBgn0001255	ImpE3	3R	8029546	8028453	20.2	28.5	37.5	11	15.5	9.3	1.258	0.001
FBgn0001256	ImpL1	3L	13383999	13382765	249.8	414	560.5	174.6	300.7	150.5	0.952	0.037
FBgn0001323	knrl	3L	20620659	20597141	50.1	61.7	61	37.2	47.3	49.4	0.387	0.048
FBgn0001961	Arpc1	2L	13829741	13827941	154.3	165.7	163.3	143.3	131	150.3	0.207	0.046
FBgn0002562	Lsp1alpha	X	12492982	12490291	17.3	25.3	30.3	9.9	4.5	8.7	1.666	0
FBgn0002564	Lsp1gamma	3L	68995	66430	38	52.5	73.7	17.3	11.4	18.7	1.797	0
FBgn0002609	E(spl)m3-HLH	3R	26023127	26021823	55.8	62	49.6	75	83.8	77.4	-0.481	0.028
FBgn0002632	E(spl)m6-BFM	3R	26034047	26032911	13.6	10	15.9	44.6	24.3	34.5	-1.362	0.004
FBgn0002638	Rcc1	3L	5932773	5930262	44.1	46.1	55	42.3	34.6	36.3	0.374	0.024
FBgn0002709	mei-218	X	17142990	17135985	13	15.2	19.4	10.7	6.9	9.5	0.817	0.005
FBgn0002778	mnd	3L	14991667	14985100	20.7	21.9	23.7	14.5	12.8	13.8	0.707	0
FBgn0002863	Acp95EF	3R	24229279	24228975	7.7	5.3	3.6	19	20.5	20.3	-1.856	0.002
FBgn0002872	mu2	3L	1947475	1942734	15.1	15.7	16.8	9.7	8.3	10.4	0.76	0
FBgn0002873	mud	X	14258595	14247732	12	13.2	16.9	30.1	19.6	26	-0.972	0
FBgn0002891	mus205	2R	7801044	7793625	3.1	6.9	8.1	3	1.5	1.8	1.532	0.002
FBgn0002899	mus301	3L	8142014	8137808	2.2	2	2.2	3.8	3.4	4.1	-0.791	0.001
FBgn0002914	Myb	X	15857823	15854832	60.1	70.1	65.3	73.6	76.6	85.9	-0.254	0.046
FBgn0002930	nec	2R	7158241	7156477	80.5	89.6	93.7	118.3	128.7	118.2	-0.44	0
FBgn0002948	nod	X	11585750	11580772	10.9	9.4	10.4	19.4	18.8	21.7	-0.941	0
FBgn0003065	CG2150	3R	31764772	31763304	31	37.3	45.7	61.3	101.7	77.1	-1.197	0
FBgn0003067	Pepck	2R	18539416	18536767	222.6	314.3	190	148.4	129.7	160.2	0.754	0.003
FBgn0003087	pim	2L	10364092	10362989	37.2	34.4	36.6	20.9	15.5	16.3	1.064	0
FBgn0003089	pip	3L	19337609	19298623	11	13.6	15.5	16.9	22	22.9	-0.612	0.012
FBgn0003091	Pkc53E	2R	16945126	16924655	2.6	4.4	4	14	20.4	17.8	-2.232	0
FBgn0003117	pnr	3R	16041796	16026079	13.3	14.5	14.2	17.5	17.3	20.4	-0.376	0.017
FBgn0003149	Prm	3L	8745310	8732858	11	18.9	18.9	8.1	9.9	8.8	0.869	0.002
FBgn0003162	Pu	2R	21182608	21175315	54.4	49.9	50.4	83.5	84.7	101.5	-0.777	0
FBgn0003174	pwn	2R	7300806	7282572	59.3	69	69.2	42.7	52	59.7	0.369	0.046
FBgn0003187	qua	2L	17497208	17486806	53.3	63.5	64.5	36.3	42.5	39	0.634	0
FBgn0003231	ref(2)P	2L	19545548	19542468	97	131.1	131.3	90.7	75.5	92.7	0.488	0.001
FBgn0003308	ry	3R	13038020	13032528	18.1	19.2	18.2	26.6	30.8	35.4	-0.718	0
FBgn0003319	Sb	3R	16145284	16116161	56.2	66.2	58.6	31.6	47	49	0.531	0.05
FBgn0003401	shu	2R	23843286	23841461	2.1	1.2	2	5.9	4.5	5.2	-1.517	0.001
FBgn0003884	alphaTub84B	3R	7088839	7086599	8262.2	8612.4	7859.4	6393	6940.7	7053.9	0.301	0.024
FBgn0003885	alphaTub84D	3R	7532732	7530753	148	144.2	145.8	1615.6	1705	1838.1	-3.535	0
FBgn0003890	betaTub97EF	3R	27988384	27967008	91.8	98.3	95.6	67.8	77.7	74.4	0.396	0.002
FBgn0003997	hid	3L	18185641	18167745	31.5	56.8	61.4	104.8	80.6	100.1	-0.931	0.001
FBgn0004227	no	X	16371547	16361569	121.7	122.9	130	87.2	100.7	111	0.346	0.016
FBgn0004431	LysX	3L	1195302	1194739	6.7	10.1	9.2	28.5	13.4	17.4	-1.176	0.027
FBgn0004507	GlyP	2L	2137296	2130813	10.7	16.4	19.6	9.5	9.2	8.8	0.763	0.005
FBgn0004554	Edg91	3R	17611511	17610856	256.6	59.1	87.1	45.3	24.2	32.3	2.06	0.004
FBgn0004556	Dbp73D	3L	16730818	16728496	6.6	8.1	7.1	9.7	9.6	10.3	-0.427	0.024
FBgn0004577	Pxd	3R	17027987	17014576	30.4	35.6	45.4	8.5	15.1	11	1.686	0
FBgn0004629	Cys	3R	14569644	14569103	174.6	156	251.1	534	514.3	411.3	-1.32	0
FBgn0004638	drk	2R	13502841	13495222	160	177.8	190.1	203.6	220.4	254.3	-0.345	0.007
FBgn0004837	Su(H)	2L	15043334	15039488	34.8	31	29.6	38.9	48.4	55	-0.546	0.034
FBgn0004856	Bx42	X	9106604	9103870	58.9	65	67.3	55.5	53	56.8	0.226	0.001
FBgn0004860	ph-d	X	2123286	2115727	7.4	9.2	8.1	19	19.9	26.4	-1.377	0
FBgn0004861	ph-p	X	2138371	2126210	11.6	12.4	12.4	18.6	20.2	24.4	-0.778	0
FBgn0004872	piwi	2L	10987420	10982205	1.5	1.4	2.2	3.5	5.6	5.4	-1.493	0
FBgn0004901	Prat	3R	7911779	7909598	41.2	35.4	39.5	51	52.3	56.1	-0.439	0.008
FBgn0004913	Gnf1	3R	4910081	4906622	16.4	19.3	21.1	23.8	21.6	23.6	-0.269	0.022
FBgn0005278	Sam-S	2L	114432	106903	196.1	190.2	191.7	244.4	282.4	289.7	-0.476	0
FBgn0005640	Eip63E	3L	3610521	3515751	70.4	81.7	86.7	52.4	54.9	66.3	0.476	0
FBgn0010038	GstD2	3R	12372704	12371971	222.5	212.4	217.4	105	108.6	108.4	1.041	0
FBgn0010039	GstD3	3R	12373813	12373068	98.5	119.2	124.4	241.2	194.6	219.7	-0.925	0
FBgn0010051	Itp-r83A	3R	5539411	5517117	8.3	10.2	12.1	12.8	16.3	25.5	-0.819	0.013
FBgn0010222	Nmdmc	3R	9050555	9042508	14	17.5	16.8	33.1	24.5	27.4	-0.798	0
FBgn0010225	Gel	3R	4241057	4235217	45.6	67.5	74.3	160.6	137.2	161.8	-1.289	0
FBgn0010421	TfIIFbeta	3R	10767804	10766622	40.8	40	41	31.4	29	29.2	0.464	0.003
FBgn0010482	l(2)01289	2R	6740672	6721101	2	3.1	3.3	3.9	6.6	6	-0.976	0.006
FBgn0010497	dmGlut	2L	12034122	12027438	10.3	12.2	14.8	7.8	8	9.5	0.569	0.014
FBgn0010548	Aldh-III	2R	7477162	7466879	64.2	76.9	77.2	80.6	85.5	95.2	-0.246	0.046
FBgn0010591	Sply	2R	17091958	17088441	30.3	33.5	32	39	38.6	42.6	-0.31	0.006
FBgn0010651	MFS14	2R	18803727	18796975	38.6	65.6	48.1	33.1	24.8	28.1	0.837	0.002
FBgn0010786	l(3)02640	3L	1339415	1334889	24.2	26.5	27.7	22.9	22.3	23.6	0.205	0.043
FBgn0010926	l(3)07882	3R	17539963	17535533	9.9	12.5	11.8	15.5	15.1	16.3	-0.443	0.001
FBgn0011282	Obp84a	3R	7251957	7250725	7.3	8.5	7.2	14.8	13.1	12.5	-0.796	0.005
FBgn0011296	l(2)efl	2R	23685543	23684651	49	104.3	116.2	51.1	31	46.3	1.067	0.015
FBgn0011576	Cyp4d2	X	2178728	2176006	3.6	5.3	4.9	2.2	2.2	2.2	1.061	0
FBgn0011584	Trp1	2L	10013170	10009381	235	246.9	256.7	191.4	207.4	217.2	0.28	0.002
FBgn0011603	ine	2L	4477022	4468000	2.8	4.6	4.3	1.7	2.5	2.3	0.842	0.033
FBgn0011642	Zyx	4	1065001	1057365	186.6	192.2	175.5	125.2	145.3	158.4	0.393	0.021
FBgn0011661	Moe	X	8898332	8873012	217.1	231.5	259	267.8	264.1	301.8	-0.22	0.009
FBgn0011692	pav	3L	4246233	4242734	14.1	13.9	17.4	24.3	17.2	21.6	-0.459	0.048
FBgn0011695	EbpIII	2R	24027518	24026172	78.6	114	126.5	57.8	55.1	47.7	0.992	0
FBgn0011705	rost	2L	8989539	8985936	15.9	15.8	15.7	5.9	8	6.8	1.214	0
FBgn0011746	a	2R	9077554	9062295	10.7	12.3	14.3	17.7	15.1	19.3	-0.467	0.021
FBgn0011747	Ank	4	129849	115074	79.8	91.4	96	95.6	121.3	132.8	-0.373	0.04
FBgn0011768	Fdh	3R	10872381	10870906	174.2	189.1	183.3	300.6	299.9	304.6	-0.709	0
FBgn0011824	CG4038	2R	21097305	21095958	65.5	72.1	72.4	58.4	55.7	57.7	0.341	0.001
FBgn0011836	Taf2	3L	9888683	9884411	25.3	29	29.3	18.6	19.5	22	0.492	0
FBgn0013276	Hsp70Ab	3R	11960909	11958535	3313.3	10237.6	7098.4	984.5	584.3	2372	2.404	0.007
FBgn0013674	mt:CoI	mitochondrion_genome	3009	1474	3291.7	3242.2	3277.9	4173.6	4178.4	4131.6	-0.327	0.001
FBgn0013680	mt:ND2	mitochondrion_genome	1265	240	230.4	205.6	208.2	375.4	396.9	370.7	-0.804	0
FBgn0013681	mt:ND3	mitochondrion_genome	5961	5608	187.2	194.6	162.3	352	306.5	262	-0.752	0.001
FBgn0013763	Idgf6	2R	16693751	16691022	29	29.8	29.3	16.4	13.6	17.2	0.923	0
FBgn0013770	Cp1	2R	13967981	13960675	585	714.2	731.4	525.6	534.6	524.5	0.372	0
FBgn0013949	Elal	3R	24867651	24865350	4	7.3	5.5	2.2	1.4	2.4	1.499	0.002
FBgn0014010	Rab5	2L	2365273	2359142	214.6	224.2	240.2	287.9	294.9	286.3	-0.34	0
FBgn0014340	mof	X	5876853	5873840	11.5	11.1	12.9	8	7.5	9.5	0.528	0.003
FBgn0014343	mirr	3L	12710249	12693639	13.9	15.4	14.5	8.5	9.1	12.2	0.575	0.015
FBgn0014395	tilB	X	22451463	22449737	6.7	5.6	7.4	3.8	2.2	2.2	1.275	0.005
FBgn0014466	Cp7Fc	X	8478320	8477117	1.9	2.2	2.4	5.6	5.7	5.6	-1.391	0
FBgn0015025	CkIIalpha-i1	3L	15818621	15816979	7.9	10.4	9.4	21.5	21.2	24.5	-1.261	0
FBgn0015032	Cyp4c3	3R	30900688	30894038	2.9	3.6	4.3	1.3	2.3	1.5	1.077	0.029
FBgn0015033	Cyp4d8	3L	7496179	7493557	8.3	15.4	13.1	17.3	21.3	21.2	-0.701	0.039
FBgn0015040	Cyp9c1	2R	24632923	24631063	30.1	34.8	43.9	53.7	58.7	53.4	-0.602	0
FBgn0015222	Fer1HCH	3R	30388178	30385573	352.1	433.5	416.7	524	510	496.8	-0.335	0.001
FBgn0015299	Ssb-c31a	2L	8211938	8211347	72.6	73.8	72.4	98.5	100.3	99.7	-0.428	0.004
FBgn0015376	cutlet	2L	3711748	3707230	1.5	1.8	2.4	4	3.9	4.5	-1.121	0
FBgn0015380	drl	2L	19208621	19190342	59.8	65.4	65.9	71.5	83.3	94.2	-0.363	0.022
FBgn0015520	no-l	3R	16643112	16640205	7.8	8.1	8.3	13.7	15.9	15.5	-0.885	0
FBgn0015541	sda	3R	26945309	26915761	8.6	14.4	13.6	6.4	6.4	7.5	0.856	0
FBgn0015568	alpha-Est1	3R	7549124	7545733	5.5	7.4	6.8	2.7	2.2	2.7	1.382	0
FBgn0015663	Dot	2L	3621573	3619097	5.5	9	9.6	5	4.9	5.1	0.688	0.045
FBgn0015766	Msr-110	3L	5577348	5566919	169	217.4	216.3	126.8	154.4	174.6	0.417	0.024
FBgn0015925	csul	2R	16266959	16264652	15.4	15.5	15.4	25.1	23.9	26.7	-0.685	0
FBgn0016034	mael	3L	22726234	22721203	1.5	2.1	1.6	5.1	3.7	3.1	-1.18	0.012
FBgn0016075	vkg	2L	5028191	5012144	19.9	35	36.3	13.4	16.2	18.7	0.921	0.001
FBgn0016122	Acer	2L	8525740	8521933	27.3	35.7	38	42	45.8	50.2	-0.44	0.006
FBgn0016126	CaMKI	4	453947	445504	113.7	129	122.9	85.6	98.7	105.7	0.352	0.021
FBgn0016684	Pi-T	2R	14845874	14842720	6.4	8.8	6.9	3.9	5.2	4.5	0.705	0.036
FBgn0017418	ari-1	X	18137784	18130392	28.7	31.6	35.4	43	45.3	53.8	-0.553	0
FBgn0019643	Dat	2R	24157762	24139563	48.6	74.4	74	28.6	35.9	31.6	1.039	0
FBgn0019936	RpS20	3R	20823356	20822181	4120	4213.2	3878.4	3522.1	3263.8	3195	0.313	0.029
FBgn0019952	Orct	3R	24278792	24276260	6.9	13.1	15.4	3.6	2.4	2.9	1.999	0
FBgn0019960	Mitofilin	3R	22023335	22019505	51	48.3	55.8	62	60.8	68.9	-0.285	0.019
FBgn0020272	mst	X	21391533	21388977	8.2	7.3	8	14.7	13	16	-0.862	0
FBgn0020305	dbe	2L	869857	868673	29.1	26.4	24.7	43.2	41.3	36.8	-0.574	0.015
FBgn0020414	Idgf3	2L	16455194	16450907	13	18.6	16.3	9.1	7.6	8.7	0.925	0
FBgn0020545	kraken	2L	854539	852768	37.7	57.3	61.7	39.7	32.7	30.8	0.605	0.029
FBgn0020616	SA	2L	6954586	6950421	24.1	28.9	27.5	31.3	30.5	35.2	-0.252	0.033
FBgn0020641	Lcp65Ad	3L	6144101	6143395	5.7	7.3	13	20.9	21	18.5	-1.217	0.015
FBgn0020765	Acp65Aa	3L	6152745	6152050	14.9	17.7	20.3	4.4	9.7	2.9	1.632	0.033
FBgn0020887	Su(z)12	3L	19923462	19918242	14.3	15.9	16.3	19.5	18.9	23.9	-0.4	0.008
FBgn0020910	RpL3	3R	11225173	11221894	4116.7	4620.2	4405.2	2408	2298.5	2535.8	0.879	0
FBgn0021768	nudC	3L	16819532	16804994	94.4	111.1	113.8	144	125.8	125.9	-0.295	0.023
FBgn0021814	Vps28	2R	8080041	8078869	67.6	76.8	72.6	94.3	83.7	90.5	-0.289	0.031
FBgn0021825	DCTN2-p50	2R	8893339	8891832	94.1	98.6	98.9	114.7	114.1	118	-0.231	0.012
FBgn0021967	ND-PDSW	2L	3467334	3466157	112.8	103.1	102.7	161.3	146.7	136.5	-0.457	0.023
FBgn0022029	l(2)k01209	2R	17425679	17420407	53.6	62.5	58.6	71	72	70.4	-0.273	0.012
FBgn0283494	Adk2	2R	24025877	24024207	125.8	138.3	133.2	166.6	167.2	161.7	-0.301	0.005
FBgn0022800	Cad96Ca	3R	25208283	25197571	42.5	49.3	57.3	36.9	40.6	43.9	0.308	0.043
FBgn0022936	CycH	3L	21823309	21821997	21.7	21.3	22.5	29.2	29	32.1	-0.44	0.003
FBgn0023181	Orc4	2R	24797414	24795740	3.7	2.4	4.2	8.8	6.6	7.6	-1.124	0.005
FBgn0023416	Ac3	2L	21647964	21632587	2.8	2.2	2.7	5.1	7	7.6	-1.34	0
FBgn0023512	eIF2B-epsilon	X	1922874	1920166	42.2	46.5	46.7	40.4	36.9	40	0.224	0.016
FBgn0023540	CG3630	X	2172281	2162196	27.7	32.2	33.7	20.7	25	26.5	0.387	0.05
FBgn0024194	rasp	3L	3163852	3162180	19.5	17.4	17.5	8.6	7.7	6.7	1.268	0
FBgn0024320	Npc1a	2L	10221216	10213812	42.6	49.2	52.4	38	38.9	45.8	0.248	0.048
FBgn0024366	CG11409	X	1341587	1329518	30.1	40	38.8	13.9	19.4	18	1.098	0
FBgn0024432	Dlc90F	3R	18300044	18299229	242.9	256.9	255.9	362.7	331.4	324.8	-0.413	0
FBgn0024733	RpL10	3L	23095471	23093190	4132.2	3870.7	3719.9	5641.3	5151.4	4927.5	-0.399	0.013
FBgn0024754	Flo1	2R	15569404	15566271	109	112.5	109.1	176.6	179.8	182.3	-0.684	0
FBgn0024807	DIP1	X	21630148	21624796	574.2	639	668.1	323.5	349	374.7	0.86	0
FBgn0024889	Kap-alpha1	3L	19810398	19807232	43.6	48.8	50.3	36.7	36.5	40.5	0.344	0
FBgn0024958	Irp-1A	3R	22724587	22721320	33.2	34.1	37	42.1	41.9	47.5	-0.316	0.001
FBgn0024991	CG2694	X	2717654	2714079	6.4	6.4	8.4	11	9.8	10.9	-0.563	0.002
FBgn0025388	CG12179	X	4636004	4631052	3.7	4.7	6.6	2.7	2.6	2.8	0.882	0.005
FBgn0025469	slv	2R	8083357	8080559	19.8	20	16.3	37.2	43	43.8	-1.119	0
FBgn0025549	unc-119	X	7291298	7288367	114.3	113.7	124.8	57.2	66.7	84.1	0.782	0
FBgn0025558	CG4101	3L	16612950	16612486	137	150.4	136.1	85.9	78.4	75.3	0.841	0
FBgn0025615	Torsin	X	4650032	4648592	63.6	55.1	54.1	94.6	101.3	91	-0.705	0
FBgn0025627	CG4194	X	2069688	2068592	48.2	41	40	17.9	21.3	16.6	1.234	0
FBgn0025640	CG13369	X	624765	623468	23.6	30.3	25.9	8.1	9.1	8	1.677	0
FBgn0025676	CkIIalpha-i3	3L	710607	708601	1.8	2.5	2.4	5.2	6.4	8.1	-1.548	0
FBgn0025682	scf	3L	1300389	1298672	106.6	145.6	134.2	94	94.6	91.4	0.475	0.001
FBgn0025687	LKRSDH	2L	7795959	7791175	5.6	6.5	5.8	8.6	11.2	13.4	-0.866	0.001
FBgn0025726	unc-13	4	912331	867824	1.6	2.1	2.5	5.1	6.2	7.6	-1.605	0
FBgn0025742	mtm	2L	6037015	6034731	49.7	56.2	57.2	40.5	43.3	45.7	0.348	0
FBgn0025874	Meics	3L	13964702	13962658	21.5	24.9	23.4	27.2	29.9	32.4	-0.343	0.024
FBgn0025885	Inos	2R	7458874	7454922	21.4	21.2	29	12.2	7.3	7.3	1.43	0
FBgn0026063	KP78b	3R	11353131	11346294	42.1	52	51.9	40.4	33.6	42.5	0.341	0.027
FBgn0026077	Gasp	3R	6100887	6088799	446.1	489.2	578	335.9	413.4	301.2	0.534	0.009
FBgn0026084	cib	X	4110981	4106113	1157.3	1279.2	1277.6	1425	1319.9	1452.7	-0.158	0.026
FBgn0026160	t	3L	10876496	10857889	178.3	211.4	203.1	240.5	322	368.1	-0.628	0.001
FBgn0026259	eIF5B	3L	3460977	3428658	76.5	84.8	82	64.5	66.5	75.1	0.258	0.015
FBgn0026263	bip1	3L	8058713	8054333	187.3	201.2	190.9	233.7	244.3	253.7	-0.317	0.001
FBgn0026378	Rep	2R	19494125	19492087	19.8	19.1	20.3	28.3	25.2	27.9	-0.437	0.002
FBgn0026393	Or43b	2R	7922604	7920835	19.1	22.7	18.5	31.1	35.6	34.6	-0.73	0
FBgn0026409	Mpcp	3L	14540441	14537651	321	310.9	356.3	240.5	274.2	274.8	0.342	0.005
FBgn0026433	Grip128	X	15472119	15468281	5.8	6.9	6.7	8.4	8.4	9.7	-0.433	0.008
FBgn0026562	SPARC	3R	26871995	26869238	134.1	175.4	194	207.6	223.8	212	-0.37	0.019
FBgn0026570	CG5704	3L	2170971	2169553	2.5	2.7	3.5	9.3	9.6	9.6	-1.695	0
FBgn0026619	Taz	2R	12756414	12753026	15.3	21.9	19.7	33.3	25.3	27.5	-0.588	0.019
FBgn0026630	nes	3L	19260679	19257282	23.8	29.1	31	36.3	35.2	38.4	-0.378	0.001
FBgn0026634	ldlCp	3R	15361657	15358481	21.6	21.4	21	38.6	41.7	40.8	-0.899	0
FBgn0026713	l(1)G0007	X	14224732	14201362	21.3	24.7	23.6	17.3	16	21.3	0.358	0.042
FBgn0026721	fat-spondin	2R	17059299	17054002	70.2	110.3	112.3	64.2	69.4	69.6	0.531	0.01
FBgn0027081	ThrRS	2L	12107170	12103751	117.2	127.3	135.2	114.6	114.7	118.4	0.144	0.013
FBgn0027094	AlaRS	2L	8381764	8378262	155.6	169.1	171.1	127.4	136.6	154.5	0.264	0.017
FBgn0027108	Inx2	X	7004151	6998672	947.6	893.4	898.7	1048.9	1201.3	1406.8	-0.391	0.031
FBgn0027111	miple1	3L	270336	267299	131.6	119.8	125.9	13.6	17.3	17.8	2.974	0
FBgn0027280	l(1)G0193	X	7946908	7941478	47.4	55.9	54.2	64.3	60.3	64.3	-0.246	0.006
FBgn0027342	fz4	X	7110321	7106272	20.5	23.5	23.5	30	32.7	44.8	-0.649	0.002
FBgn0027348	bgm	2L	14019328	14013004	2.6	4	3.5	1.4	2.3	1.4	1.001	0.05
FBgn0027359	Tim8	X	11369283	11368445	87.7	76.1	76	111.8	130.5	118.5	-0.564	0.02
FBgn0027375	RecQ5	3L	14632077	14628160	9.2	9.6	9.9	6.9	7.1	6.9	0.471	0.001
FBgn0027495	Smyd4-4	2R	12143272	12140631	33.4	38.4	39.9	41.8	45.2	51.5	-0.293	0.04
FBgn0027507	CG1344	2R	5656778	5653676	37.3	38.7	43.3	66.8	72.4	74.6	-0.825	0
FBgn0027512	CG10254	3R	23694983	23689007	16.3	16.6	19	14.5	12.9	15.7	0.29	0.033
FBgn0027532	CG7139	3L	22071848	22067270	10.6	13.7	14.9	28	28.2	32.7	-1.172	0
FBgn0027552	CG10863	3L	3942465	3941008	9.7	12.5	16.3	26	23.2	21.2	-0.868	0.001
FBgn0027556	CG4928	X	16938209	16913180	12.1	14.8	16.9	6.5	7.7	8.5	0.96	0
FBgn0027565	CG5498	3L	20384109	20382405	16.5	20	18.9	28.2	24.9	25.2	-0.485	0.002
FBgn0027570	Nep2	3R	4731878	4719458	312.7	292.4	284.5	153.1	227.2	210.9	0.613	0.008
FBgn0027580	PCB	2R	9861543	9850703	22.9	36.8	24.2	16.2	16.5	21.5	0.647	0.031
FBgn0027598	cindr	3R	30827005	30808617	57.4	79.4	71.8	54.2	50.7	60.9	0.346	0.04
FBgn0027600	obst-B	2L	10038954	10032690	98.9	103.8	103.8	195.9	194.3	162	-0.833	0
FBgn0027621	Pfrx	X	19509350	19495505	10.5	13.4	13.9	18.7	17.7	22	-0.615	0
FBgn0027657	glob1	3R	15904521	15896926	21	40.1	33.4	19.5	16.8	13.9	0.914	0.027
FBgn0027785	NP15.6	3R	19028015	19027368	140.9	138.7	119.5	204.4	184.7	170.5	-0.464	0.042
FBgn0027786	Mtch	3L	186310	184626	86.7	90.2	89.5	111.5	113	117.9	-0.342	0
FBgn0027843	CAH2	3L	12183347	12177601	8.4	10.1	12.8	1.6	2.3	1.1	2.631	0
FBgn0027903	CG12018	3L	1777019	1775633	4.5	5.7	6.5	12.2	10.2	9.7	-0.934	0
FBgn0027929	NimB1	2L	13965088	13963507	5	10.2	9.1	3.4	2.5	2.2	1.578	0
FBgn0027932	Akap200	2L	8431297	8415690	513.6	569.6	603.4	630.9	640.5	733.9	-0.231	0.006
FBgn0028343	Ankle2	X	17579229	17571854	42.2	52.2	49.1	33	33.9	44	0.392	0.03
FBgn0028399	TMS1	3L	16415386	16412722	169.6	176.5	169.9	117.7	129.9	135.3	0.451	0
FBgn0028406	Drep4	2L	13286462	13283912	14.4	15.8	15.8	19.2	18.7	20.9	-0.34	0.017
FBgn0028482	bdl	2L	4331830	4324554	2	1.8	2.2	3.4	5.2	4	-1.084	0.003
FBgn0028499	CG7985	3R	18215001	18199857	10.1	11.8	9.2	21	23.1	25.8	-1.143	0
FBgn0028509	CenG1A	2L	13898712	13835564	14.6	17.9	21.9	9.7	11.1	15.2	0.613	0.035
FBgn0028540	CG9008	2L	13780165	13774340	8.4	9.7	13.7	6.9	5.7	5.2	0.838	0.022
FBgn0028685	Rpt4	X	6291245	6289470	168.3	171.7	167.8	205.3	198	205.6	-0.241	0.029
FBgn0028738	ETH	2R	24795482	24794670	4.5	7.7	5.5	15.8	12.1	14.7	-1.253	0
FBgn0028916	CG33090	2L	14345795	14334158	14.1	16.3	14	7.3	10.4	11.6	0.623	0.036
FBgn0028938	CG16886	2L	13923553	13920707	6.9	7.3	8.8	1.2	3.6	1.4	1.869	0.004
FBgn0028952	Kebab	2L	2048054	2045494	5.5	5.9	6.6	8.3	8.7	9.1	-0.521	0.004
FBgn0028980	tant	3L	6057002	6055136	64.9	70.9	66	90.8	85.2	89.4	-0.377	0.001
FBgn0028988	Spn42Dd	2R	6884873	6883280	79.4	75.6	75.7	23.3	24.4	22.3	1.742	0
FBgn0029002	miple2	3L	275018	271200	2189.5	2021.6	1888.9	1320.4	1440	1297.2	0.613	0
FBgn0029003	mab-21	X	6013181	6008183	138.8	136	130	181.4	191.4	204.7	-0.486	0
FBgn0029117	Surf1	3L	6959586	6958346	9.3	10.2	7.5	17.9	19.2	17.2	-0.985	0
FBgn0029147	NtR	2R	22130184	22127808	20.5	32.7	31.6	18.6	20.1	18.6	0.57	0.021
FBgn0029170	TwdlT	3R	27051004	27049220	53.6	51	55.8	4.6	7.1	8.4	3.005	0
FBgn0029506	Tsp42Ee	2R	7018362	7012254	428.7	468.1	461.8	598.3	581	570.4	-0.348	0
FBgn0029514	312	3L	1352853	1351116	17.5	18.6	16	32.1	30	32.6	-0.852	0
FBgn0029525	CG18273	X	487581	482777	14.5	17	16.7	11.6	10.7	12.1	0.504	0
FBgn0029531	CG13362	X	751301	749241	23	31.7	36.9	14.1	14.2	15	1.087	0
FBgn0029596	CG14054	X	2066359	2065273	4.3	7.5	11.7	3.7	2.7	3	1.308	0.037
FBgn0029608	CG3091	X	2254197	2252332	2	2.5	2.7	12.6	19.8	17	-2.764	0
FBgn0029648	CG3603	X	2949120	2948034	26.9	25.5	24.3	15.7	18.2	17.2	0.606	0.01
FBgn0029662	CG12206	X	3474524	3465737	36.8	42.1	42.6	29	27.7	29.8	0.509	0
FBgn0029681	CG15239	X	3890486	3884168	12.5	17.7	28.4	7.9	8.7	8.1	1.103	0.004
FBgn0029710	CG3568	X	4544497	4542630	12.5	12.9	13.4	6.2	4.6	5.7	1.266	0
FBgn0029737	CG6903	X	4921648	4918730	20.8	26.1	25.8	31.3	31.5	37.3	-0.446	0.002
FBgn0029823	CG3011	X	5916797	5913067	49	63.7	71.9	124.1	104	115.6	-0.888	0
FBgn0029837	Tsp5D	X	6074857	6069131	8.4	10.1	11.9	18.1	23.6	18.8	-0.991	0
FBgn0029854	CG3566	X	6276724	6274972	254.3	238.8	203.5	385.2	363.1	292.4	-0.554	0.039
FBgn0029859	CG15892	X	6294343	6293106	2.1	3.9	10.9	41.4	32.9	32	-2.677	0
FBgn0029863	CG3823	X	6306745	6303975	40.8	54.1	45.3	24.6	34	33.5	0.619	0.018
FBgn0029866	CG3842	X	6343731	6337762	36.8	29.9	38.5	9.6	8.3	8.4	2.021	0
FBgn0029887	CG3198	X	6673973	6668539	30.9	36.8	38.4	45.8	47.5	53.3	-0.454	0
FBgn0029914	CG4558	X	6851884	6849770	23.2	30.7	28	32.8	42.6	44.4	-0.536	0.022
FBgn0029942	CG2059	X	7288117	7286358	31.3	31.3	33.3	20.9	16.3	14.2	0.916	0
FBgn0029969	CG10932	X	7888785	7887130	84.4	76.1	71.9	105.2	122	117	-0.541	0.005
FBgn0030001	cyr	X	8135713	8121280	10.2	14.6	16	4.1	7.3	5.4	1.27	0.001
FBgn0030006	CG17982	X	8143835	8142550	17.4	18.6	19.2	25.7	23.8	27.4	-0.459	0.002
FBgn0030007	alpha-PheRS	X	8145602	8143904	55.5	56.1	51	66.8	67.1	72.5	-0.32	0.05
FBgn0030011	Gbeta5	X	8152275	8150731	8.5	9.4	9.2	21	20.7	21	-1.2	0
FBgn0030030	CG1636	X	8276450	8273412	21.5	26.2	26.7	31.5	41.9	46.9	-0.679	0.004
FBgn0030038	CG1440	X	8441264	8437057	71.8	76.5	75	99.2	113	116.8	-0.54	0
FBgn0030048	CG12112	X	8560192	8558879	15.4	19.8	21.9	11	9.5	10.7	0.882	0
FBgn0030057	Ppt1	X	8690227	8688627	39.8	39.1	34.8	25.9	29.9	27.8	0.467	0.046
FBgn0030161	CG15249	X	9899585	9887972	7.9	11.2	11.9	16.4	23.1	18.8	-0.907	0.008
FBgn0030206	CG2889	X	10477201	10473938	18.5	18.7	20.5	51.9	45.3	50.3	-1.334	0
FBgn0030228	BTBD9	X	10772154	10768537	16.3	18.1	19.3	10.9	8.9	12.7	0.742	0
FBgn0030230	Rph	X	10757666	10749077	3.1	2.7	3.7	9.5	9.4	13.1	-1.722	0
FBgn0030242	sofe	X	10857413	10855000	9.8	10.1	12.5	8.5	5.4	7.1	0.645	0.038
FBgn0030268	Klp10A	X	11137118	11129362	59.8	61.3	77	49.1	43.3	54.3	0.451	0.002
FBgn0030317	CG1561	X	11584175	11581957	13.5	18.4	15.8	11.8	8.5	10.4	0.648	0.008
FBgn0030350	SelG	X	11888240	11887284	124.6	117.7	140.1	93	99.6	83.9	0.484	0.012
FBgn0030362	regucalcin	X	12017375	12012377	140.1	200.1	209.8	261.5	250.8	236.4	-0.44	0.015
FBgn0030394	Cpr11A	X	12489448	12486970	4.7	4.9	5.2	10.8	12.4	8.9	-1.103	0.001
FBgn0030406	CG1463	X	12611667	12609977	9.6	10.6	9	14.7	15.4	16	-0.637	0.004
FBgn0030431	CG4407	X	12903516	12901353	12.6	15	14.6	20.1	21	20	-0.524	0.002
FBgn0030456	CG4332	X	13157372	13155038	39.4	43.2	41.7	56.6	61.5	74.3	-0.617	0
FBgn0030482	CG1673	X	13401224	13396899	6	9.7	9.9	4.6	4.7	3.4	1.008	0.009
FBgn0030484	GstT4	X	13409323	13404749	30.6	45	55.7	26.1	15.5	21	1.07	0.002
FBgn0030506	Lig4	X	13667811	13664584	3.5	5.5	5	11.1	7.5	7.3	-0.875	0.013
FBgn0030587	CG9522	X	14848808	14846472	224.9	238.5	208.2	98.1	111.8	123.6	1.034	0
FBgn0030590	CG9518	X	14871181	14862989	3.2	4.5	7.8	1.8	2.7	1.7	1.297	0.017
FBgn0030594	CG9509	X	14909708	14906334	27.3	29	38.6	6.7	8.8	8.5	1.99	0
FBgn0030595	CG14406	X	14910845	14909873	62.8	69.5	99.3	19.4	33.7	18.9	1.682	0
FBgn0030603	CG5541	X	15051842	15044123	18.8	19	17.6	13.8	12.3	14.9	0.462	0.024
FBgn0030617	CG9095	X	15163225	15139937	25	34	42.7	12.1	22.9	19.6	0.896	0.013
FBgn0030625	CG5877	X	15297169	15293031	5.3	5.9	6.5	9.3	10.2	11.6	-0.797	0
FBgn0030653	CG7860	X	15570369	15568993	33.3	44.2	45.3	34.3	29.7	28.8	0.413	0.05
FBgn0030660	CG8097	X	15585249	15583159	3.9	3.3	3.5	13	12	12.9	-1.794	0
FBgn0030693	CG8974	X	15796028	15793721	105	114	116.4	125.5	135.6	147.9	-0.269	0.02
FBgn0030716	CG9170	X	15982944	15977967	1.8	2.5	2.6	4.8	5	6.2	-1.192	0
FBgn0030742	CG9919	X	16330759	16328437	5.7	7.6	6.3	37.3	39.8	40.5	-2.574	0
FBgn0030745	CG4239	X	16388702	16385278	57.5	59.5	59.9	73.1	89.7	84.4	-0.464	0.005
FBgn0030768	CG9723	X	16655015	16653220	29.2	29.6	27.8	16.7	19.1	18.8	0.686	0
FBgn0030778	CG4678	X	16711145	16696131	32	25.8	25.5	14.8	19.8	16.4	0.735	0.012
FBgn0030799	CG4872	X	16882790	16881347	32.6	29.3	23.8	13.9	13.3	11.5	1.179	0
FBgn0030833	CG8915	X	17245001	17240468	12.5	14.8	13.9	6.1	7.1	7.7	0.997	0
FBgn0030863	CG8188	X	17703024	17698917	56.5	58.8	63.8	74.6	79.4	88.2	-0.417	0.001
FBgn0030884	CG6847	X	17924163	17911462	19.7	23.4	22.9	8.3	13.1	14	0.912	0.001
FBgn0030926	psh	X	18486921	18484487	33	40.3	44.3	32.5	29.4	25.9	0.432	0.04
FBgn0030932	Ggt-1	X	18512521	18505883	1.6	1.4	1.3	3.3	4.8	3.4	-1.412	0.001
FBgn0030964	Pvf1	X	18842901	18832682	10.4	14.4	15.8	33.7	30.8	36	-1.302	0
FBgn0030966	CG7280	X	18848566	18846389	20.1	23.6	20.9	27.3	27	28.4	-0.338	0.021
FBgn0030981	CG14191	X	19082566	19081665	29.6	15.4	16.8	4.1	3.3	2.2	2.663	0
FBgn0030990	CG7556	X	19179830	19176109	57.5	61.7	65	52.4	52.4	53.4	0.233	0.003
FBgn0031012	CG8051	X	19307925	19301330	1.7	2.7	1.9	4	4.4	4.3	-1	0.007
FBgn0031022	CG12204	X	19494401	19493292	4	6.9	7.5	13.3	12.4	8.8	-0.914	0.049
FBgn0031047	Rcd-1	X	19640746	19638767	136.1	129.2	145.7	96.1	104.5	114.6	0.413	0.002
FBgn0031060	CG14231	X	19701755	19699820	7.6	11	10.7	18.7	17.4	17.6	-0.87	0
FBgn0031061	CG14232	X	19704259	19701927	29.8	31.7	32.8	25.9	26.5	27	0.262	0.021
FBgn0031077	CG15618	X	19865524	19859743	11.7	13.2	13.4	8.3	8.6	10.7	0.491	0.001
FBgn0031093	CG9581	X	20169981	20168042	15.9	18.4	19.1	13.3	11.6	12.2	0.544	0
FBgn0031106	Syx16	X	20393751	20392334	27.3	29.3	31.5	24.7	22	25.2	0.313	0.024
FBgn0031117	GstT3	X	20469796	20467455	30.3	39.2	35.7	16.7	15.2	13.3	1.229	0
FBgn0031143	CG1532	X	21028361	21026125	95.2	103.2	96.2	71.5	64.8	71.5	0.524	0
FBgn0031195	CG17600	X	22542024	22515197	1.6	2.6	3	7.4	6.6	7.8	-1.594	0
FBgn0031213	galectin	2L	76211	71757	41.3	43.2	50.7	35.3	34.5	33.2	0.408	0.001
FBgn0031251	CG4213	2L	402198	396595	11	19.4	15.1	6.3	7	8	1.102	0
FBgn0031264	CG11835	2L	563819	560568	262	318.1	289.2	344.6	386.1	460.9	-0.436	0.005
FBgn0031298	Atg4a	2L	1085380	1080911	39.7	47.5	46.6	52.3	55.2	53.2	-0.253	0.05
FBgn0031299	CG4629	2L	1102504	1083091	2.7	4.2	4.4	2	1.7	1.8	1.039	0.004
FBgn0031307	MFS3	2L	1147395	1143201	34.4	73.3	94.3	35.4	10	11.2	1.825	0.007
FBgn0031313	CG5080	2L	1163886	1160290	277	365.3	313.7	393.2	387.4	423.3	-0.317	0.019
FBgn0031320	CG5126	2L	1184020	1182297	56.3	52.3	52.9	25.6	26	27	1.063	0
FBgn0031322	CG5001	2L	1196807	1185757	8.5	9	12.6	20.4	17.9	19.6	-0.935	0
FBgn0031327	CG5397	2L	1243018	1240036	2.9	4.8	7.2	18.4	16.4	16.3	-1.788	0
FBgn0031378	CG15362	2L	1982099	1981176	13.1	13.4	13.1	32.4	33.5	27.4	-1.218	0
FBgn0031397	CG15385	2L	2212571	2209574	1.3	2.9	3.1	5.8	6.1	6.2	-1.332	0.003
FBgn0031422	CG9870	2L	2384747	2383202	5.2	6.5	5.7	10.1	8.4	10.3	-0.712	0.002
FBgn0031449	CG31689	2L	2739830	2725674	8.2	11.1	10.4	15.6	14.6	19.2	-0.718	0
FBgn0031455	Spin	2L	2759677	2758427	21.9	25.3	26.6	36.8	38.5	34.9	-0.568	0.004
FBgn0031466	CG3119	2L	2837833	2834887	6.1	6.7	9	17	9.5	12.7	-0.834	0.043
FBgn0031488	CG17265	2L	3016069	2999286	39.9	50	50.3	33.2	35.5	38.5	0.409	0.001
FBgn0031489	CG17224	2L	3018308	3016441	4.9	7.2	7.8	11.7	13	10.3	-0.813	0.017
FBgn0031491	alpha4GT1	2L	3023141	3021309	34.2	40.8	41.6	31.7	27.3	31.2	0.384	0.004
FBgn0031515	CG9664	2L	3294706	3291245	5.1	5.4	5.8	13.6	19	15.1	-1.533	0
FBgn0031522	CG3285	2L	3332876	3330928	72.9	68.9	78.2	23.8	36.5	26.8	1.35	0
FBgn0031549	Spindly	2L	3530317	3527387	8.2	8.1	10.2	12.5	10.6	13.1	-0.431	0.031
FBgn0031607	CG15440	2L	4454453	4453169	42.4	44.7	42.6	62.4	70.7	67.9	-0.613	0
FBgn0031630	CG15629	2L	4815891	4813009	23.4	20.7	27.5	9.7	11.3	10.8	1.187	0
FBgn0031632	CG15628	2L	4828945	4821774	5.6	9.9	8	11.4	14.1	15.1	-0.788	0.029
FBgn0031633	Fnta	2L	4830693	4829214	46.7	43.5	50	90.2	84.8	89.4	-0.894	0
FBgn0031645	CG3036	2L	4903889	4892112	40.7	49.2	51.8	35.1	36.5	41.7	0.337	0.013
FBgn0031655	Marcal1	2L	4958292	4955509	6.3	7.3	8.2	5.1	4.2	3.2	0.817	0.01
FBgn0031676	senju	2L	5054575	5052843	14.8	17.6	17.1	13.5	12.6	12.4	0.374	0.043
FBgn0031717	Oscillin	2L	5549614	5547086	110.3	108.3	102	139.1	151.3	155.3	-0.451	0.003
FBgn0031726	Cyp6a16	2L	5623762	5620615	37.1	37.1	40.2	4.7	7.9	3.6	2.834	0
FBgn0031730	CG7236	2L	5713791	5706374	3.6	3.3	4.3	6.5	6.1	6.6	-0.762	0.005
FBgn0031736	CG11030	2L	5762420	5724656	44.4	47.2	45.9	29.7	33.6	30.8	0.564	0
FBgn0031739	CG14005	2L	5801975	5800517	13.4	11	14.6	18.6	17.6	19.9	-0.505	0.047
FBgn0031776	Pfdn1	2L	6069838	6069079	202.4	202.8	200	284.9	252.8	244.9	-0.35	0.031
FBgn0031792	CG13983	2L	6264490	6263557	48.9	42.2	31.9	189.8	290.4	196.5	-2.432	0
FBgn0031815	frj	2L	6459008	6456052	30.3	29.7	29	22.5	22.4	21.8	0.438	0.006
FBgn0031829	IFT52	2L	6557502	6555717	2	2.2	1.6	4.2	3.2	3.7	-0.92	0.043
FBgn0031836	CG11050	2L	6617117	6611011	13.7	16.5	15.3	25	22.2	30.2	-0.746	0
FBgn0031850	Tsp	2L	6709086	6686791	98.7	107.9	101.7	114	147.5	153.6	-0.41	0.027
FBgn0031869	CG18304	2L	6942814	6932545	6	9.4	8.6	3.7	5.5	5.7	0.695	0.038
FBgn0031874	CG13775	2L	6956950	6954357	14.6	14.8	16.4	4.4	3.6	3.6	2.004	0
FBgn0031875	CG3430	2L	6959104	6957008	2.9	3.4	4.5	9.2	7.3	8.3	-1.191	0
FBgn0031876	Atac1	2L	6960328	6959099	9.4	9.6	9.5	16.3	15.9	15.7	-0.729	0
FBgn0031877	CG10399	2L	6961653	6960377	11.1	11.5	12.1	14.7	14.7	17.2	-0.409	0.05
FBgn0031886	Nuf2	2L	7065837	7064431	6	7.7	9.4	18.7	13.8	14.8	-1.03	0
FBgn0031907	CG5171	2L	7404727	7401335	17.9	43.3	42.3	127	101.3	103.5	-1.688	0
FBgn0031909	CG5181	2L	7409809	7408533	34.6	34	33.3	51.4	46	44.7	-0.458	0.021
FBgn0283658	muc	2L	7430329	7426866	52	59.9	60.4	50	48.8	51	0.23	0.005
FBgn0031940	CG7214	2L	7744839	7743682	4.3	6.3	10.4	51.5	111.9	39.1	-3.288	0
FBgn0031952	cdc14	2L	7810703	7801668	22.8	22.8	28.5	18.8	17	19.7	0.429	0.001
FBgn0031957	TwdlE	2L	7860839	7857957	98	119.8	120.5	40.5	33.5	44.4	1.531	0
FBgn0031968	CG7231	2L	7986785	7983946	17.5	20.1	18.3	29.1	27.6	24.1	-0.513	0.014
FBgn0031988	CG8668	2L	8133989	8127001	67.9	63.9	63.1	84.9	108	113.9	-0.63	0.001
FBgn0031996	CG8460	2L	8198813	8197193	93.1	87.2	78.5	147.6	153.6	146.6	-0.765	0
FBgn0032000	CG8372	2L	8212902	8212039	64.3	62.8	66.1	83.1	78.8	78.7	-0.297	0.048
FBgn0032010	CG8086	2L	8257502	8244160	4.1	5.3	6.5	1.7	2.2	2.4	1.351	0
FBgn0032013	Scgalpha	2L	8305376	8303429	9.7	12.3	10.7	2.3	3.3	4	1.777	0
FBgn0032022	CG14275	2L	8332911	8327456	11.4	10.6	8.7	2.5	2.1	1.5	2.364	0
FBgn0032025	CG7778	2L	8351112	8346620	3.9	24.3	10.6	3.2	3.4	1.6	2.215	0.015
FBgn0032026	CG7627	2L	8362469	8355678	5.9	8.3	9.2	12.1	9.7	11.3	-0.5	0.037
FBgn0032034	Rcd4	2L	8383657	8382861	27.6	27	29.8	43.3	46.6	44.9	-0.66	0
FBgn0032054	Uba4	2L	8519176	8517411	15.4	17.8	14.7	22.1	21.4	23.7	-0.47	0.016
FBgn0032132	CG4382	2L	9600872	9598880	579.3	521.7	491.9	645.8	927.7	907.9	-0.613	0.01
FBgn0032138	CG4364	2L	9711271	9708921	157.8	185.2	180.4	136.8	123.2	139.8	0.405	0
FBgn0032147	IP3K1	2L	9788499	9782384	273.9	270.7	248.1	126.8	129.2	134.6	1.052	0
FBgn0032149	CG4036	2L	9791958	9790882	94.3	92.2	94.2	34.9	36	39.5	1.368	0
FBgn0032160	CG4598	2L	9920120	9918618	117.1	117	107.7	75	73.3	72.2	0.656	0
FBgn0032162	CG4592	2L	9922860	9921633	18.2	21.8	20.8	11.9	12	9.7	0.866	0
FBgn0032166	CG4619	2L	9943058	9938863	7.8	6.6	7.6	5.5	4.7	4.8	0.574	0.039
FBgn0032171	CG5846	2L	9957237	9956175	36.1	36.8	30.5	22.5	24.7	23	0.584	0.019
FBgn0032192	CG5731	2L	10209744	10207085	115	106.9	102.1	60.2	70.7	67.9	0.729	0
FBgn0032200	CG5676	2L	10255891	10254610	97.1	100.9	94.5	258.2	253.4	241.8	-1.345	0
FBgn0267365	l(2)SH0834	2L	10312099	10311050	33.9	28.3	31.6	39.9	55.6	48.1	-0.591	0.05
FBgn0032217	CG4972	2L	10317569	10314792	84.6	91.9	88.9	67.2	74.6	71.9	0.33	0.005
FBgn0032218	CG5381	2L	10323102	10317497	4.1	5.5	5.1	6.5	8.7	8.6	-0.69	0.013
FBgn0032221	Schip1	2L	10331116	10328200	2.2	2.4	2.6	1.5	1.2	1.5	0.793	0.022
FBgn0032224	Sps2	2L	10344223	10342594	3.4	3.6	4.2	19.1	21.7	20.4	-2.442	0
FBgn0032234	gny	2L	10382864	10380103	15.3	16.4	15.4	12.1	11	11.8	0.45	0.009
FBgn0032252	loh	2L	10450080	10442534	1.3	1.4	1.6	2.5	4.6	2.5	-1.173	0.022
FBgn0032256	RluA-2	2L	10482975	10477073	18.2	20.6	20.7	25.5	26.8	25.6	-0.373	0.002
FBgn0032264	Lip4	2L	10531778	10527572	1.3	2.6	2	16.6	13.7	19	-3.067	0
FBgn0032284	CG7294	2L	10689271	10688734	25.5	21.4	21.1	1.8	1.2	2.5	3.675	0
FBgn0032285	CG17108	2L	10694103	10692940	115.9	100.9	113.7	170.9	207	202.5	-0.786	0
FBgn0032297	CG17124	2L	10756325	10744075	111.1	116.2	128.3	153.6	185.5	166.8	-0.494	0.001
FBgn0283678	Osi21	2L	11285706	11284327	34.9	101.5	146.2	25.9	45.7	15.1	1.668	0.02
FBgn0032395	CG6734	2L	12020960	12014304	6.3	7.5	8.2	3.2	3.2	4.6	1.012	0
FBgn0032402	CG14945	2L	12052049	12049418	4.6	3.6	3.4	1.5	1	1.7	1.488	0.001
FBgn0032420	CG6583	2L	12172586	12171204	174.6	181.7	177.8	135.2	140.9	140.3	0.379	0.001
FBgn0032449	CG17036	2L	12700746	12698918	7.9	5.2	6.9	10.1	12.8	11.5	-0.753	0.048
FBgn0032454	CG5787	2L	12712952	12708792	67.4	77.4	74.8	61	64	78.3	-0.341	0.022
FBgn0032465	CG12404	2L	13000635	12993757	88.2	88	89.2	65.4	69.7	66.1	0.42	0.001
FBgn0032514	CG9302	2L	13378538	13376455	83	78.4	73.9	124.2	124.1	127	-0.649	0
FBgn0032515	loqs	2L	13385671	13382652	52.8	57.6	58.8	100.2	100.4	93.8	-0.765	0
FBgn0032585	CG4580	2L	16490182	16488148	53.5	97.3	95.2	44.9	51.3	50.1	0.749	0.005
FBgn0032601	yellow-b	2L	16758283	16754336	18.4	19.3	29	16.1	12.1	10.8	0.777	0.023
FBgn0032638	SPH93	2L	17455923	17454263	32.4	48.4	54.8	18.4	8.3	10.9	1.857	0
FBgn0032642	CG5110	2L	17482037	17481231	40.1	50.1	40.2	72.6	66.4	59.4	-0.589	0.018
FBgn0032704	Jwa	2L	18705703	18704570	96.5	104	106.8	139.5	136	134.2	-0.398	0
FBgn0032726	CG10621	2L	18954431	18952206	122.1	196.2	235.9	118	72.1	79	1.042	0.001
FBgn0032729	CG10639	2L	18974448	18971993	13.3	14.7	18.8	27.8	24.6	24.3	-0.707	0
FBgn0032731	Swip-1	2L	18987280	18977519	62.5	80.4	82.7	93.5	96.7	99.9	-0.352	0.01
FBgn0032752	CG10702	2L	19069851	19064832	24.5	20.8	19.5	10.6	15.8	13.4	0.731	0.017
FBgn0032775	CG17544	2L	19398493	19390370	18.4	19.1	22.1	29.3	29	31.1	-0.569	0
FBgn0032781	RtcB	2L	19432444	19430643	46.4	56.9	51.3	81.3	65.3	71.2	-0.477	0.002
FBgn0032787	CG10195	2L	19484705	19482232	12.3	12.9	13.3	17.2	20.3	17.1	-0.49	0.031
FBgn0032809	CG13078	2L	19565158	19563930	3.8	3.4	3.8	12.1	14.8	15.2	-1.908	0
FBgn0032820	fbp	2L	19764136	19761587	49.6	42.6	41.2	103.2	108.1	109.7	-1.239	0
FBgn0032822	CG10466	2L	19792782	19792104	53.1	52.1	51.8	32.2	38.2	29.7	0.667	0.006
FBgn0032836	CG10680	2L	19965702	19964136	7.1	8.8	8.8	4.3	5.2	5.7	0.711	0.032
FBgn0032843	CG10730	2L	20072195	20070081	1.8	1.5	1.6	5.4	5.3	6.2	-1.783	0
FBgn0032859	Arpc2	2L	20423027	20417057	99.6	108.5	111.3	87.2	85.5	94.2	0.276	0
FBgn0032871	CG2611	2L	20650898	20650189	26.3	35.8	36.7	24.6	18.2	16.4	0.75	0.032
FBgn0032877	CG2617	2L	20683629	20682368	22.9	21.8	25	13.1	9.5	9.7	1.11	0
FBgn0032889	CG9331	2L	20827744	20822828	89.3	97.7	93.3	119.5	126	116.1	-0.35	0.004
FBgn0032897	CG9336	2L	20861014	20858695	158.4	186.1	190.4	254.8	278.4	247.9	-0.534	0
FBgn0032907	CG9272	2L	20927860	20926319	8.8	8.3	9.2	19.9	19.7	17.3	-1.089	0
FBgn0032919	CG9253	2L	21145146	21143229	57.9	61.1	70.7	55.2	52.4	51	0.273	0.024
FBgn0032922	CG9249	2L	21158611	21157433	14.2	16.9	17	8.3	8.3	6.9	1.041	0
FBgn0032923	CG9248	2L	21160903	21158847	58.4	57	55.7	4.7	4.8	5.5	3.542	0
FBgn0032934	CG8679	2L	21218544	21216004	6.1	7.4	6.1	3.5	2.8	3.6	1.015	0
FBgn0032943	Tsp39D	2L	21358271	21344607	142.1	135.1	150.3	83.1	93	102.4	0.639	0
FBgn0032945	CG8665	2L	21377995	21371227	7.7	13.7	15.8	3.2	2.5	3.5	2.022	0
FBgn0032946	nrv3	2L	21393319	21380000	13.4	16.8	19.5	22.1	25.8	26.8	-0.583	0.008
FBgn0032986	CG3262	2L	22246988	22239916	94.5	89.1	90.6	58.2	58.2	51.8	0.726	0
FBgn0032997	CG17486	2R	4620833	4619030	53.5	52	46.7	66.1	77.8	78.2	-0.521	0.006
FBgn0033029	Not3	2R	5663222	5656406	62.7	76.5	76.6	79.6	96.1	111.2	-0.393	0.035
FBgn0033038	CG7791	2R	5760407	5758065	16.7	20.3	20.4	24.9	22.8	25.6	-0.338	0.004
FBgn0033051	Strica	2R	6023144	6020311	2.9	3.7	4.7	2	1.4	1.7	1.181	0.002
FBgn0033081	geminin	2R	6656594	6655463	68.8	66.1	68.7	57.3	44.5	46.9	0.476	0.027
FBgn0033100	CG3420	2R	6757209	6756296	121.6	105.1	102	80.9	81.2	76.2	0.491	0.037
FBgn0033113	Spn42Dc	2R	6883407	6880995	10.1	14	16	4.3	2.1	3.1	2.078	0
FBgn0033130	Tsp42Ei	2R	7036949	7035125	4.4	4.6	4.6	9.5	7.4	9	-0.898	0.005
FBgn0033132	Tsp42Ej	2R	7042762	7040136	5.6	8.9	5.7	18	11.1	12.5	-1.026	0.029
FBgn0033154	CG1850	2R	7261269	7258867	383.7	266.7	343.1	820.3	555.9	598.2	-0.961	0
FBgn0033158	CG12164	2R	7313495	7311395	9.9	11.1	17.9	4.1	1.6	1	2.54	0
FBgn0033187	CG2144	2R	7522541	7519280	10.5	12	11.1	14.6	13.3	15.3	-0.341	0.022
FBgn0033188	Drat	2R	7532981	7526118	56.5	76.3	85.3	127.9	97.2	116.6	-0.649	0.001
FBgn0033205	CG2064	2R	7667343	7665828	5.7	10.2	13.6	5.7	3.1	4.7	1.127	0.045
FBgn0033208	mRpL52	2R	7674400	7673721	51.2	48.2	47.4	86.6	97.6	81.4	-0.834	0
FBgn0033221	CG12825	2R	7789988	7789206	4.1	8.8	7.9	26	14.7	15.6	-1.439	0.009
FBgn0033235	CG8728	2R	7939114	7936866	34.6	38.2	38.4	47.6	44.1	45.2	-0.284	0.005
FBgn0033240	CG2906	2R	7958254	7956150	11	12.9	12.1	16.1	17.4	15.3	-0.426	0.038
FBgn0033241	CG2915	2R	7960015	7958207	171.2	181.2	169.6	61	62.3	60.2	1.528	0
FBgn0033259	CG11210	2R	8102306	8098684	35	38.6	45.2	29	32.6	34.8	0.315	0.036
FBgn0033261	udd	2R	8113949	8106385	40.4	36.4	41.8	58.7	70.7	66.2	-0.701	0
FBgn0033265	coil	2R	8127242	8124981	12.6	12.3	12.3	17.9	17.6	17.8	-0.502	0.006
FBgn0033274	CG14757	2R	8173613	8172364	3.5	4.3	9.1	22.6	13	16.4	-1.622	0.006
FBgn0033307	CG14752	2R	8591948	8590497	13.2	8.4	9.7	3.8	5.3	2.5	1.462	0.039
FBgn0033359	CG8213	2R	8985900	8969346	2.4	5.7	7.3	1.4	2.4	1.7	1.467	0.007
FBgn0033373	CG8080	2R	9092893	9089774	13.7	16.3	18.3	38.8	39.1	45.5	-1.343	0
FBgn0033388	CG8046	2R	9164967	9162037	4.2	5.9	5.7	2.6	2.8	2.6	0.995	0
FBgn0033448	hebe	2R	9836642	9828104	3.8	8.9	13.8	2.7	3.6	2.6	1.56	0.015
FBgn0033457	Ntmt	2R	9866684	9865632	14.4	16.9	16.4	24.6	20.5	21.2	-0.457	0.032
FBgn0033458	CG18446	2R	9873646	9871470	2	3.3	2.4	5.2	5.8	5.3	-1.086	0.003
FBgn0033501	CG12911	2R	10261276	10256686	12.7	14	11.5	16.8	20.2	18.9	-0.529	0.041
FBgn0033520	Prx2540-1	2R	10425471	10424436	92.3	803.6	141.4	41.7	22.7	26.8	3.51	0.002
FBgn0033584	CG7737	2R	11226746	11222871	7.2	6.8	8.3	3.6	4.3	3.2	1.022	0
FBgn0033602	Cpr47Ee	2R	11266856	11265126	35.6	50.5	56.1	83.2	138.9	77.1	-1.065	0.002
FBgn0033631	Sod3	2R	11384114	11380347	257.7	226.8	228.4	172.6	186.2	170.2	0.455	0.013
FBgn0033639	CG9003	2R	11651616	11641477	16.8	21.3	25	26.2	28.1	35.8	-0.494	0.04
FBgn0033656	S2P	2R	11844240	11842103	18.6	20.7	19.2	26.6	27.8	28	-0.477	0
FBgn0033702	CG8854	2R	12229310	12224461	13.1	17	18.9	9.7	11.5	9.3	0.698	0.006
FBgn0033715	CG8490	2R	12336205	12335316	15	13.2	14.3	22.5	24.4	20.2	-0.639	0.021
FBgn0033716	Den1	2R	12339544	12337797	42.7	45.7	46.7	57.6	55	55	-0.294	0.018
FBgn0033717	CG8839	2R	12344617	12339610	88	104.6	115.1	82.3	77.7	86.9	0.33	0.001
FBgn0033725	Cpr49Ac	2R	12390057	12386666	34.9	43.7	38.8	19.4	12.2	15.7	1.329	0
FBgn0033730	Cpr49Ag	2R	12408523	12407793	8.3	6.3	8.7	37.5	52.3	38.2	-2.433	0
FBgn0033731	Cpr49Ah	2R	12415170	12413962	47.7	32	37.9	122.7	116.6	122.7	-1.589	0
FBgn0033763	CG8646	2R	12659341	12655954	3.9	4.7	5.8	1.7	2.3	2	1.256	0
FBgn0033866	CG6280	2R	13758971	13753964	5.8	4.2	4.9	7.6	9	13	-0.956	0.008
FBgn0033875	CG6357	2R	13841743	13840053	366.4	361.7	370.6	78.8	53.1	60.8	2.54	0
FBgn0033879	CG6543	2R	13854331	13852947	244.2	214.8	219.5	326.9	346.9	330.3	-0.541	0.001
FBgn0033880	CG6553	2R	13855778	13854578	5.7	6.6	5.1	9.3	9.3	9.5	-0.681	0.024
FBgn0033916	Usp20-33	2R	14243655	14239932	16.2	17.6	19.2	21.3	21.2	23.7	-0.303	0.002
FBgn0033934	CG17385	2R	14411572	14409295	163.1	164.2	148.6	67	77.4	68.8	1.181	0
FBgn0033935	Sin1	2R	14413851	14411825	26.9	29.9	28.3	19.5	17.7	20	0.596	0
FBgn0033942	Cpr51A	2R	14515211	14512559	920.4	772.9	843	479.4	693.6	446.1	0.666	0.023
FBgn0033945	CG12868	2R	14605297	14604549	15.5	27.3	25	54.9	40.6	33.9	-0.931	0.02
FBgn0033968	hui	2R	14809931	14808419	617.1	586.5	539.8	841.2	801.7	763.2	-0.44	0.008
FBgn0033988	pcs	2R	14991336	14981263	86.5	96.5	99.4	111.7	121.3	130.8	-0.349	0
FBgn0033996	CG11807	2R	15204466	15201253	29.5	33.9	34.6	41.3	38.7	42.3	-0.304	0.025
FBgn0034010	CG8157	2R	15326386	15325503	37.2	72.9	114.6	35.6	12.9	19	1.71	0.008
FBgn0034035	CG8207	2R	15678956	15677218	33.4	36.6	34.6	24.7	22.3	26.3	0.531	0
FBgn0034057	CG8314	2R	15991286	15989683	59	64	64.1	80.2	82.2	84.2	-0.381	0
FBgn0034059	CG8320	2R	15993707	15992408	71.4	57.6	57.7	107.4	120.2	105.7	-0.809	0.001
FBgn0034067	CG8399	2R	16024627	16017737	48.8	54.4	59.8	44	43.3	47.2	0.292	0
FBgn0034070	SP2353	2R	16047243	16031930	15.4	17.1	15	3.4	4	5.8	1.88	0
FBgn0034117	CG7997	2R	16344182	16341251	352.7	288.4	275.1	146.4	188.1	171.9	0.884	0
FBgn0034140	Lst	2R	16576586	16574579	5.2	12.9	14	3.9	2.1	3.2	1.825	0.006
FBgn0034141	CG8311	2R	16589184	16587045	48.5	51.6	53.6	33.1	31.4	34.3	0.656	0
FBgn0034142	CG8306	2R	16594646	16589518	185.3	201.6	196.8	128.8	156	152.8	0.434	0.001
FBgn0034162	CG6426	2R	16871851	16869402	138.8	158.5	143.6	573.7	558.6	467.8	-1.844	0
FBgn0034172	CG6665	2R	16958927	16957465	13.7	16	14.5	22.8	25.9	24	-0.7	0
FBgn0034184	CG9646	2R	17053855	17048875	10.9	15.5	15.7	22.4	19.6	23.8	-0.633	0
FBgn0034186	CG8950	2R	17062634	17059331	14.9	16.3	16.8	7	6.4	8.3	1.161	0
FBgn0034198	CG11400	2R	17135345	17134129	1.7	1.5	1.5	20.3	19.3	9.6	-3.353	0
FBgn0034259	P32	2R	17672640	17671309	77.3	87.7	87.1	106.5	106.8	97.6	-0.287	0.032
FBgn0034264	CG10933	2R	17725056	17723309	67.5	63.9	71.8	97.3	101.2	98.5	-0.528	0
FBgn0034299	CG5757	2R	18094900	18093723	5.2	5.5	5.6	15	7.6	10.5	-0.998	0.042
FBgn0034335	GstE1	2R	18399223	18398393	22.3	28.3	43.1	20	9.7	9	1.274	0.02
FBgn0034390	CG15093	2R	18776978	18775669	46.9	51.2	50.1	90.9	89.6	97.9	-0.891	0
FBgn0034407	DptB	2R	18867895	18867391	25.1	69.8	24.2	15.8	9.3	4.1	2.035	0.017
FBgn0034436	CG11961	2R	19363124	19357532	64.2	70.4	69.3	52.1	55.4	64.1	0.268	0.046
FBgn0034451	TBCB	2R	19486837	19485494	43.6	47.9	53.8	85.2	77.6	79.1	-0.721	0
FBgn0034452	Oseg6	2R	19491846	19487046	11.9	13.5	14.3	17.1	18.5	21.9	-0.514	0
FBgn0034462	CG15905	2R	19647645	19646483	216.9	215.2	154.9	137.2	119	141	0.596	0.024
FBgn0034468	Obp56a	2R	19698508	19697723	30770.1	24657.5	21729.9	9870.5	12442.3	11569.4	1.22	0
FBgn0034470	Obp56d	2R	19703915	19702924	13.4	15.3	12.5	59.5	67.9	56.6	-2.143	0
FBgn0034489	ppk6	2R	20247624	20245760	8.9	5.7	7.3	2.4	1.6	3.2	1.635	0
FBgn0034499	Cpr56F	2R	20291945	20288371	59	49.2	56.6	271	365.3	335.3	-2.538	0
FBgn0034500	CG11200	2R	20308671	20304517	57	65.8	68.4	45.6	51.1	52.5	0.372	0.002
FBgn0034514	CG13427	2R	20539316	20538877	2.4	1.9	3.6	1555.2	2254.2	1731.9	-9.425	0
FBgn0034517	Cpr57A	2R	20550117	20548368	73.9	69.4	78.9	135.5	166.4	131.7	-0.948	0
FBgn0034520	lms	2R	20559953	20556877	7.8	7.7	7.5	11.3	13.8	11.9	-0.664	0.01
FBgn0034576	ND-B14.7	2R	21026086	21025078	178.1	168.2	153	250.3	245.7	209.6	-0.476	0.03
FBgn0034627	EfSec	2R	21386221	21384552	5.7	5.7	5.3	10.5	11	9.4	-0.864	0
FBgn0034628	Acox57D-p	2R	21389276	21386309	8.7	11.5	10.7	19	18.6	22.6	-0.951	0
FBgn0034642	CG15674	2R	21634362	21632007	3.6	4.9	6.2	6.8	9.4	10.4	-0.85	0.031
FBgn0034694	CG6613	2R	22105963	22103177	14.8	15.9	14.5	33.6	34.9	34.1	-1.163	0
FBgn0034697	GM130	2R	22127502	22124567	41.4	42.1	44.1	33.6	35.7	37	0.274	0.011
FBgn0034709	Swim	2R	22202671	22189817	8.2	10.4	11.4	21.5	16.9	16.9	-0.873	0
FBgn0034718	wdp	2R	22311937	22298214	36.7	33.4	36.2	21.2	22.4	27.4	0.608	0.001
FBgn0034723	CG13506	2R	22394015	22383134	36.2	48.5	53.8	29.5	31.4	34	0.554	0.001
FBgn0034755	CG3746	2R	22649750	22648995	1.6	1.7	2	5.1	4.2	5.1	-1.419	0.006
FBgn0034761	CG4250	2R	22664474	22663692	296.7	390.6	404.5	42.7	19.1	15.3	3.83	0
FBgn0034785	CG3649	2R	22847911	22845977	37.5	36.7	38.5	12.1	14.2	15.7	1.445	0
FBgn0034796	CG3700	2R	22895745	22894435	27.2	30.4	30.5	17.9	17.6	13.7	0.855	0
FBgn0034822	RpL37b	2R	23100478	23100057	66.3	57.9	49.3	10.2	14.6	13.2	2.218	0
FBgn0034856	yellow-d2	2R	23382591	23381197	5.7	5.9	9.8	2.6	3	3.2	1.285	0.001
FBgn0034859	CG3520	2R	23402309	23396770	10.1	10.9	10.9	6.5	5.4	7.9	0.701	0
FBgn0034860	CG9812	2R	23419684	23412320	57.3	62	72.7	48.8	45.8	41	0.51	0.001
FBgn0034861	CG9815	2R	23433354	23421521	26.6	36.5	46.3	10.9	16.9	9.7	1.556	0
FBgn0034903	CG9850	2R	23798395	23753477	2.7	2	3.6	5.9	4.8	7.3	-1.092	0.002
FBgn0034909	CG4797	2R	23818327	23812185	7.7	14.1	12	6.9	4.8	5.2	0.999	0.007
FBgn0034928	CG13562	2R	23905269	23903750	2.8	4.3	5.1	9.1	10.9	13.2	-1.441	0
FBgn0034986	mRpS17	2R	24174441	24173665	39.2	37.1	36.8	53.8	54.7	53.1	-0.494	0.01
FBgn0035024	CG11414	2R	24565058	24561607	36.4	39.8	47	33.7	30.3	37.3	0.297	0.038
FBgn0035025	uri	2R	24568082	24565554	14.6	14.6	17	12	12.2	13.1	0.318	0.039
FBgn0035044	CG3663	2R	24662409	24661503	14.9	15.5	12.4	28.5	33.3	30.8	-1.093	0
FBgn0035065	CG3589	2R	24785542	24783555	11.3	12.7	11.6	18.3	18.3	17.9	-0.6	0
FBgn0035089	Phk-3	2R	24973207	24970843	792.5	300.3	364.2	171.2	188.6	185	1.475	0.002
FBgn0035094	CG9380	2R	25255318	25183628	5.4	5.8	7.4	1.3	2.3	2.9	1.508	0
FBgn0035099	CG6845	3L	149056	146433	1	2.7	3	19.7	24.8	32.9	-3.526	0
FBgn0035101	p130CAS	3L	174517	152884	10.7	17.4	21	31	33.1	43.1	-1.127	0
FBgn0035102	CG7049	3L	176228	175112	65.5	69.4	68.4	91	107.5	101.4	-0.543	0
FBgn0035109	CG13876	3L	207527	206134	8.8	9.7	9.7	15	13.2	13.3	-0.542	0.016
FBgn0035131	mthl9	3L	332309	329822	58.1	56.1	59.4	41.4	43.1	45.6	0.437	0
FBgn0035132	mthl10	3L	342915	332801	62.4	72.5	79.8	29.7	32.8	41.6	1.059	0
FBgn0035147	Gale	3L	651311	648555	44.3	46.6	53.1	40.8	39	37.6	0.311	0.021
FBgn0035157	CG13894	3L	699144	693083	13.3	13.4	14.6	8.4	9	10.2	0.588	0.001
FBgn0035160	hng3	3L	755489	737680	130.9	150.3	152.1	180.2	177.6	186	-0.328	0
FBgn0035203	CG9149	3L	1304717	1302944	54.4	52.2	63.4	42.7	43.7	42.4	0.417	0.002
FBgn0035208	CG9184	3L	1322806	1321792	15.9	18.4	19.3	41.7	72.6	42.3	-1.529	0
FBgn0035249	CG17249	3L	1647464	1645931	12.5	13.7	12.6	21.3	20.2	20.4	-0.656	0
FBgn0035251	Vta1	3L	1652900	1651432	136.8	129.4	129.3	174.6	167	179.1	-0.373	0.005
FBgn0035258	CG13931	3L	1702407	1700956	9.5	7	5.3	33.5	45.3	49.7	-2.517	0
FBgn0035264	Oseg4	3L	1735767	1730993	24.5	25.4	25.8	17.7	19.2	22.9	0.362	0.027
FBgn0035309	CG15879	3L	2169108	2167550	1.7	3	3	5.9	4.9	6.3	-1.164	0.005
FBgn0035318	CG9018	3L	2237076	2235284	44.9	41.1	45.7	56.9	53.9	56.3	-0.322	0.031
FBgn0035355	CG16985	3L	2600242	2599297	22	19.5	17.2	10.3	9.6	8.1	1.097	0.002
FBgn0035379	spz5	3L	2892166	2883641	2.9	4.8	5.3	1.5	2.1	1.6	1.324	0.005
FBgn0035388	CG2162	3L	3040469	3035196	57.3	60.6	57.8	66.9	84.9	89.1	-0.43	0.023
FBgn0035390	scramb2	3L	3046812	3044113	88.8	85.6	97.3	124.3	117.6	135.6	-0.454	0
FBgn0035407	Asciz	3L	3166250	3163786	6.3	6	6.3	16.9	14.4	15.6	-1.312	0
FBgn0035428	CG14960	3L	3276255	3271036	23.3	17.9	27.3	62.5	76.7	83.7	-1.682	0
FBgn0035429	CG12017	3L	3290896	3280239	12.5	17	19.5	5.3	9.5	4.7	1.322	0.002
FBgn0035440	CG14969	3L	3334978	3333119	56.6	64	56.4	32.4	32.3	34.5	0.853	0
FBgn0035464	CG12006	3L	3813958	3811263	126.3	138.4	118.8	151.2	160.4	173.6	-0.317	0.049
FBgn0035475	CG10866	3L	3937992	3936060	9	8	10.6	16.2	16.7	16.8	-0.832	0
FBgn0035480	CG14984	3L	3952550	3951193	431.8	310.6	327.1	180	180.2	172.9	1.037	0
FBgn0035496	CG14990	3L	4094344	4093207	4.9	9	14.9	24	18.1	18.7	-1.089	0.047
FBgn0035499	Chd64	3L	4122388	4114289	133.6	175.2	187.1	206.6	222.4	224.7	-0.39	0.007
FBgn0035521	VhaM9.7-a	3L	4263464	4262705	7.9	2.6	7.4	18.3	18.6	22.3	-1.681	0.013
FBgn0035539	slow	3L	4403181	4384442	81	103.9	101.2	63.7	72.6	82.7	0.399	0.016
FBgn0035543	CG15020	3L	4426621	4421662	4.5	2.5	1.4	12.4	14.4	14.2	-2.238	0
FBgn0035546	CG11345	3L	4458163	4457177	8.8	10.7	11.1	34.1	61.2	37.7	-2.113	0
FBgn0035582	CG13705	3L	4898470	4896864	161.1	180	147.2	26.8	51	38.2	2.092	0
FBgn0035591	CG4611	3L	5138679	5136376	6.5	7	8.2	5.2	5.5	5.6	0.43	0.03
FBgn0035631	Txl	3L	5767084	5765846	146.6	151	150.2	202	187.8	188.9	-0.35	0.001
FBgn0035702	CG10147	3L	6488424	6486167	2.1	2.5	2.6	4.5	5.1	5.4	-1.046	0
FBgn0035710	SP1173	3L	6703521	6689327	22.6	28.1	28.6	47.7	62.4	58.6	-1.075	0
FBgn0035715	CG10103	3L	6756497	6754017	71.3	85.2	87.6	95.5	90.6	93.4	-0.199	0.05
FBgn0035721	CG9948	3L	6957440	6955991	16.7	21.2	18.6	28.3	32.7	27.2	-0.633	0.008
FBgn0035726	CG9953	3L	6971666	6969658	97.4	107.4	110.6	71.2	68.2	68.1	0.62	0
FBgn0035755	CG14830	3L	7263920	7250718	94.7	96	106.1	70.8	72.5	66.7	0.515	0
FBgn0035767	CG8596	3L	7345183	7341884	102	121.8	113.6	139.6	136.3	151.9	-0.326	0
FBgn0035806	PGRP-SD	3L	7651900	7651180	5.5	7.7	11.4	4	3.1	3.4	1.237	0.014
FBgn0035824	CG8281	3L	7913763	7912463	13	14.7	17.6	5	4.7	5.9	1.553	0
FBgn0035825	CG8111	3L	7915120	7913664	34.1	31.1	31	46.3	44.1	44.2	-0.462	0.01
FBgn0035831	CG8038	3L	7978650	7977805	28.1	32.4	30.7	43	42.1	41.8	-0.462	0.002
FBgn0035851	MED24	3L	8196573	8191270	30	30.3	30.7	38	37.1	42.4	-0.348	0.002
FBgn0035868	CG7194	3L	8304059	8302364	37.3	55.8	54.2	10.2	13.9	12.6	2.011	0
FBgn0035875	Cpr66Cb	3L	8338595	8336672	77.8	93.4	108.2	25.7	50.8	20.5	1.523	0.001
FBgn0035889	mkg-p	3L	8405277	8402168	16.5	28	30.2	36.9	47.9	45.8	-0.805	0.005
FBgn0035904	GstO3	3L	8520295	8518885	109.1	93.1	111.1	32.2	43.5	32.4	1.553	0
FBgn0035907	GstO1	3L	8524866	8523742	24.4	18.5	20.4	5.1	3.8	2.8	2.467	0
FBgn0035936	Tsp66E	3L	8932065	8912499	80.9	71.8	74.5	112.9	123.7	141.2	-0.707	0
FBgn0035947	Srp68	3L	8977401	8975046	116.4	115.1	116.2	82.3	98.9	98.1	0.337	0.038
FBgn0035964	Dhpr	3L	9135916	9134560	107.9	111.3	101.9	222.8	222.9	209.3	-1.008	0
FBgn0035965	Use1	3L	9137181	9135709	19.2	19.1	16.2	29.7	30.2	26.1	-0.634	0.017
FBgn0035968	Slc45-1	3L	9208853	9203065	23.3	21.1	26.1	13	13.3	17.4	0.711	0
FBgn0035976	PGRP-LC	3L	9348336	9338810	6.6	11.1	10	12.7	14.7	15.2	-0.621	0.045
FBgn0035988	CG3982	3L	9417388	9415755	7.1	10.1	29.9	50.2	3.5	3.5	1.339	0.001
FBgn0035998	CG3437	3L	9457669	9456342	20.3	20.2	20.6	33.3	33.7	32	-0.675	0
FBgn0036000	CG3434	3L	9460799	9459369	18.4	18.1	16.3	32.6	27.6	28	-0.715	0
FBgn0036005	pall	3L	9487790	9486448	31	46.1	39.4	25.6	25.8	27.4	0.573	0.005
FBgn0036008	CG3408	3L	9509583	9506818	38.3	42.5	42.5	54.2	51.1	55.6	-0.366	0
FBgn0036028	CG16717	3L	9681060	9679201	12	15	17.1	24.8	26.9	24.9	-0.788	0
FBgn0036040	CG6749	3L	9733807	9731238	90.9	86	87.1	54	60.3	58.5	0.634	0
FBgn0036106	CG6409	3L	10882386	10880699	46.2	129.8	148.1	26.8	27.5	27.1	1.978	0
FBgn0036107	galla-2	3L	10883573	10882890	49.5	47.2	39.4	81.9	89.4	72.9	-0.819	0.001
FBgn0036109	Cpr67Fa2	3L	10892516	10891714	2.4	3.6	3.1	9.1	11.1	7.5	-1.606	0.001
FBgn0036139	CG6216	3L	11150785	11149578	7.9	8.3	7.2	3.8	4.3	4.7	0.892	0.011
FBgn0036147	Plod	3L	11206016	11198166	51	75.1	74.9	48.9	48.6	56.1	0.396	0.043
FBgn0036169	Fuca	3L	11522713	11518798	8.5	13.6	14.6	2.2	1.9	1.5	2.699	0
FBgn0036191	Sugb	3L	11690155	11683980	5.5	5	7	9.1	9.3	9.2	-0.641	0.006
FBgn0036194	CG11652	3L	11696963	11693879	67.5	65.4	83.8	114.7	144.2	138.5	-0.862	0
FBgn0036211	CG5946	3L	11822275	11816695	43.8	46.1	48.3	62.2	59.2	62.1	-0.392	0
FBgn0036266	CG5626	3L	12206022	12204123	11	10.8	12.2	3.8	4.5	5.3	1.343	0
FBgn0036286	CG10616	3L	12474428	12471728	64.7	75.1	74.4	46.2	41.2	41.8	0.744	0
FBgn0036306	CG10973	3L	12754774	12753239	51.2	62.8	61.8	40.7	38.4	48.1	0.482	0.001
FBgn0036330	CG11263	3L	13007881	13006817	2.5	3.6	3.3	10.6	11.1	11.7	-1.822	0
FBgn0036332	CG11261	3L	13011685	13009399	6.9	8	6.8	4.7	3.7	4.8	0.741	0.005
FBgn0036354	Poc1	3L	13390006	13388299	15	14	16.9	29	20.9	21.8	-0.623	0.017
FBgn0036386	CG8833	3L	13929000	13925882	11.2	13.4	13.1	9	8.7	10	0.451	0
FBgn0036396	CG17359	3L	13999251	13997900	6.7	4.3	6	10.5	11.9	10.3	-0.922	0.015
FBgn0036402	CG6650	3L	14034909	14031450	32.8	31.8	33.6	41.9	39.7	43.2	-0.325	0.009
FBgn0036405	CG6833	3L	14052469	14051206	13.2	13.7	11.3	21.8	22.5	19.5	-0.708	0.008
FBgn0036436	CG4914	3L	14678147	14674538	454.1	480.3	458.2	287.8	375.6	314.6	0.539	0.002
FBgn0036501	CG7272	3L	15503769	15500938	32.3	38.6	37.1	20.2	20.3	16.3	0.941	0
FBgn0036529	pgant8	3L	15686598	15683872	4.1	4.3	4.1	1.8	2.1	2.2	1.06	0
FBgn0036547	CG17032	3L	15960609	15958843	110.1	100.9	95.5	173.6	171.2	171.4	-0.727	0
FBgn0036549	CG10516	3L	15969902	15968204	21.4	25.6	22.9	38	35.7	34.2	-0.611	0
FBgn0036551	CG17029	3L	15978435	15976870	10.1	12.7	15.3	1.9	3.7	2.3	2.274	0
FBgn0036569	IleRS-m	3L	16103482	16100280	4.7	5.9	4.6	7.5	8.4	8.3	-0.663	0.004
FBgn0036581	MED10	3L	16232777	16232084	231.8	249.7	212.1	173.1	154.8	156.8	0.54	0.001
FBgn0036597	CG4962	3L	16295547	16294711	2.7	2.9	2.4	8.6	13.8	4.7	-1.754	0.027
FBgn0036617	Cpr72Ea	3L	16363750	16362603	1427	1173.4	1261.7	2700.5	2699.4	2932.8	-1.081	0
FBgn0036620	CG4842	3L	16369518	16368389	32.3	38	37.4	2.5	1.6	3.4	3.872	0
FBgn0036671	CG9951	3L	16864989	16863164	23.1	23.4	20.7	31.4	30.1	30.2	-0.427	0.02
FBgn0036696	CG14057	3L	17045038	17044401	22.5	23.6	26.4	18.2	15.6	16.1	0.56	0.016
FBgn0036698	CG7724	3L	17058533	17055613	21.3	20.6	21.8	12.9	10.9	12.2	0.85	0
FBgn0036716	CG13728	3L	17382728	17380026	11.9	12.2	13	4.5	8.2	6.5	0.963	0.005
FBgn0036749	CG7460	3L	17742540	17740540	2.7	2.3	3.9	1.1	1.1	1.5	1.297	0.005
FBgn0036752	Adgf-A	3L	17764158	17751731	19.9	25.3	24.9	62.9	59.8	70.6	-1.45	0
FBgn0036762	CG7430	3L	17849601	17846916	102.2	98.5	104.4	121	120.8	134.2	-0.279	0.016
FBgn0036764	CG5535	3L	17856794	17852624	13.3	13.1	14.4	2.3	2	2.2	2.675	0
FBgn0036765	CG7408	3L	17883653	17879096	7.8	6.7	6.7	2.8	4.1	4.1	0.966	0.006
FBgn0036768	CG7402	3L	17891404	17887705	4.8	4.5	3.9	6.1	9.2	9.9	-0.909	0.017
FBgn0036769	Tsp74F	3L	17895862	17891820	23.3	21.6	26.8	11.4	16.5	14.9	0.763	0.008
FBgn0036770	Prestin	3L	17907812	17898889	3.1	4.7	4.7	10.2	12	12.1	-1.446	0
FBgn0036777	CG7341	3L	18121003	18112959	1	1.7	1.6	5.6	4.8	6.2	-1.927	0
FBgn0036789	AstC-R2	3L	18502557	18485137	1.1	1	1.3	3.8	4	3.5	-1.702	0
FBgn0036813	Atg3	3L	18750483	18748687	81.8	89.1	90.1	70.2	71.6	71.4	0.308	0
FBgn0036821	CG3961	3L	18890483	18878250	15.6	20.6	23.5	25.3	29	32.6	-0.534	0.011
FBgn0036827	CG6843	3L	18902952	18901594	41.7	47.3	44.4	36	32	27.7	0.494	0.016
FBgn0036828	CG6841	3L	18908974	18905372	26.2	30.1	30.1	22.7	22.3	25.7	0.305	0.003
FBgn0036842	CG3797	3L	19062816	19059400	69.7	63.6	66.7	84.6	98	115	-0.548	0.003
FBgn0036847	CG11577	3L	19096217	19094890	44.8	45.2	44.1	61.8	65.7	66	-0.508	0
FBgn0036856	CG9666	3L	19266838	19263766	34.7	36.3	41.1	55.8	59	49.3	-0.537	0.003
FBgn0036857	CG9629	3L	19268913	19266473	8.8	12.5	15.1	21.3	17.3	18.3	-0.64	0.021
FBgn0036862	Gbs-76A	3L	19292766	19281364	3.5	4.2	3.9	6.6	6.8	8.6	-0.902	0
FBgn0036891	CG9372	3L	19608368	19606208	7.7	10.6	11.4	3.3	3.7	3.9	1.458	0
FBgn0036906	CG14102	3L	19801291	19798975	1.6	1.3	1.1	2.8	2.5	4.6	-1.291	0.033
FBgn0036908	CG14103	3L	19805080	19803738	61.7	56.3	51.5	125.2	128.3	120.6	-1.113	0
FBgn0036915	Prp3	3L	19912504	19910300	44.8	46.4	46.7	55.1	58.9	63.4	-0.343	0.003
FBgn0036920	CG8004	3L	19928508	19927194	17.8	21.6	18.6	42.8	42.7	45.7	-1.163	0
FBgn0036939	CG7365	3L	20127381	20124298	14.1	15.6	15.8	59.8	25.4	31.9	-1.345	0.001
FBgn0036975	CG5618	3L	20356632	20353449	35.8	43.1	44.4	109.1	127.1	126.1	-1.542	0
FBgn0036991	CG5872	3L	20438370	20436250	14.5	13.8	17.6	10.3	10.3	11.9	0.517	0.008
FBgn0036994	CG5199	3L	20452864	20450532	11.7	12.7	12.7	17.5	14.7	16.9	-0.385	0.05
FBgn0037007	CG5059	3L	20519393	20514598	166.2	201.2	222.5	241.9	238.7	247	-0.292	0.008
FBgn0037008	mTerf3	3L	20520772	20519590	14.5	14.6	15.4	25.8	27.9	26.4	-0.83	0
FBgn0037046	CG10581	3L	21034203	21033554	22	13.7	12.9	4	2.9	3.3	2.294	0
FBgn0037060	CG10508	3L	21216051	21210215	1.5	2	1.5	2.8	3.9	4.2	-1.109	0.004
FBgn0037061	CG12975	3L	21216839	21215995	36.8	39.3	37.5	69.6	69.3	51.7	-0.732	0.006
FBgn0037063	CG9391	3L	21268335	21266680	133.8	115.8	115.8	33.7	28.7	23.4	2.115	0
FBgn0037071	CG7632	3L	21306197	21304697	18	22.1	18.5	14.7	12.8	15.4	0.473	0.041
FBgn0037102	CRIF	3L	21568898	21568059	31.9	36.1	32.2	66.7	65.9	58.5	-0.914	0
FBgn0037114	Cpr78E	3L	21666980	21666452	60.3	67.6	77.1	41.5	53.1	35.6	0.662	0.026
FBgn0037117	CG11248	3L	21683231	21680050	16.5	18.5	17.5	11	13.8	13	0.493	0.008
FBgn0037130	Syn1	3L	21770534	21745359	2.7	3	3.9	4.9	6.4	6.6	-0.873	0.004
FBgn0037134	CG7407	3L	21824571	21823461	20.6	22.3	17.6	31.7	34.8	34.2	-0.713	0.005
FBgn0037203	slif	3L	22893821	22881045	4.2	4.9	4.4	1.4	2.4	1.4	1.381	0.002
FBgn0037215	beta-Man	3R	4204572	4197206	44.2	48.5	44.5	57.5	63.5	74.3	-0.487	0.001
FBgn0037227	TwdlV	3R	4255833	4254708	135.1	122.1	132.3	28.1	27.3	25.8	2.291	0
FBgn0037234	CG9795	3R	4326379	4319683	26.6	32.6	33.3	42.8	51.9	61.5	-0.743	0
FBgn0037235	CG1103	3R	4339914	4337755	119	148.3	127.5	101.3	105.8	111.7	0.326	0.034
FBgn0037249	eIF3-S10	3R	4433895	4429798	224.5	245.6	240.7	195.7	187	228.4	0.239	0.041
FBgn0037263	slx1	3R	4644636	4641963	9.4	11.3	11.4	6.3	5.7	6.9	0.776	0.001
FBgn0037293	CG12007	3R	5129939	5128087	18.4	20.7	21.1	25.3	22.2	26.7	-0.295	0.048
FBgn0037297	CG1116	3R	5221548	5219657	29.3	35.5	29.7	21.9	23.6	23.6	0.471	0.008
FBgn0037298	CG2604	3R	5223365	5221632	16.7	16.5	17.7	53.4	47.2	51.1	-1.555	0
FBgn0037354	CG12171	3R	5634640	5633627	19.9	26.9	28.9	18.5	13.7	13.4	0.738	0.012
FBgn0037360	CG2182	3R	5659912	5656236	89.6	96.8	98.6	78.7	78.5	81.5	0.273	0
FBgn0037369	CG2100	3R	5736355	5734698	18.8	19.8	18.2	28.1	24.5	27.4	-0.475	0.004
FBgn0037370	CG1236	3R	5738013	5736748	56.5	56.8	60.7	86.2	85.2	81.6	-0.522	0
FBgn0037382	Hpr1	3R	5821440	5818794	21.2	21.3	21.9	28.5	29.2	29.7	-0.42	0
FBgn0037386	CG1208	3R	5838782	5831639	2.3	4.3	6	2.1	1.2	1.3	1.477	0.016
FBgn0037406	Osi1	3R	6174971	6173549	17.6	13.7	14	4.8	4.3	5.1	1.704	0
FBgn0037410	Osi2	3R	6213493	6209373	27.8	13.7	26	9.4	3.8	2.5	2.128	0.002
FBgn0037415	Osi8	3R	6256602	6255175	2.9	37.9	95.3	3.8	4.5	1.6	3.717	0.001
FBgn0037419	Osi12	3R	6282495	6278531	42	47.3	53.3	17.8	24.5	19.4	1.218	0
FBgn0037427	Osi17	3R	6327308	6311772	11.2	16.9	16.4	4.6	9	5.8	1.198	0.002
FBgn0037433	CG17919	3R	6345087	6344029	135.4	120.5	123.6	167.9	194.7	161.9	-0.445	0.04
FBgn0037439	CG10286	3R	6371115	6368965	29.4	32.5	31.1	44.3	43.6	53	-0.577	0
FBgn0037440	CRAT	3R	6376044	6371026	38.9	37.4	36.2	47.7	53.8	56.1	-0.464	0.004
FBgn0037442	godzilla	3R	6388304	6382914	30.7	31.1	38.5	40.7	42.6	49.2	-0.385	0.014
FBgn0037468	CG1943	3R	7077981	7074859	398.2	440.6	472.4	348.6	368	320.1	0.352	0.006
FBgn0037487	thw	3R	7241138	7224414	22	23.6	25.7	26.2	41	37.6	-0.54	0.04
FBgn0037513	pyd3	3R	7750079	7747913	6.5	10.1	10.2	3.9	3.6	4.4	1.181	0
FBgn0037515	Sp7	3R	7763947	7759786	43.3	55.7	45.9	19.2	11.6	9.6	1.857	0
FBgn0037525	CG17816	3R	7886733	7855582	2.4	2.8	3.1	4.2	6.2	8.2	-1.155	0.002
FBgn0037533	CD98hc	3R	7978428	7974409	119.8	123.3	138.4	98.9	95.8	99.3	0.393	0
FBgn0037534	CG2781	3R	7995852	7981817	67.8	59.5	63.4	21	19	19.1	1.714	0
FBgn0037535	CG14463	3R	8001064	7999832	13.7	15.3	13	23.9	21.2	20.8	-0.636	0.009
FBgn0037561	CG9630	3R	8269896	8267943	14	18.2	16.3	11	10.9	11	0.571	0
FBgn0037583	CG9684	3R	8362554	8359958	6.7	10	9.6	46.4	46.2	48.6	-2.417	0
FBgn0037607	CG8036	3R	8673702	8667868	140.1	157.9	156.4	209.2	227.8	258.2	-0.595	0
FBgn0037610	CG8043	3R	8678233	8676915	10.8	13.6	19.8	51.2	38.4	37.4	-1.521	0
FBgn0037611	CG11755	3R	8678955	8676915	13.4	9.6	8.3	39.1	40.9	37.6	-1.873	0
FBgn0037617	nom	3R	8725357	8723174	26.4	26.2	26.8	18.1	17.2	19.1	0.574	0
FBgn0037645	CG11966	3R	8963037	8950246	11.3	25	30.8	7.2	14	7.3	1.215	0.038
FBgn0037646	CAHbeta	3R	8982793	8980860	5.9	8.6	5	3.6	3.1	2.2	1.165	0.041
FBgn0037652	CG11980	3R	9005331	9004017	21.3	17	21.1	34.4	32.9	30.4	-0.698	0.001
FBgn0037661	Ada	3R	9066303	9065183	1.2	1.3	1.1	2.6	3.9	3.5	-1.49	0.002
FBgn0037664	CG8420	3R	9251431	9246649	188.6	287.5	332.6	95.9	194.5	108.3	1.013	0.01
FBgn0037679	CG8866	3R	9334714	9332064	11	13.5	13.5	19.7	17.1	17.6	-0.502	0.002
FBgn0037688	CG9356	3R	9404269	9402564	40	40.2	40.7	32.3	33.8	33.8	0.3	0.029
FBgn0037696	GstZ1	3R	9456546	9455517	19.7	20.8	18.7	33.3	35.7	27.5	-0.687	0.007
FBgn0037721	CG9427	3R	9626930	9625157	134.6	107.8	105.8	71.9	86.9	63	0.676	0.025
FBgn0037743	CG8412	3R	9759313	9756491	22	23.2	23.4	10.7	11.6	11.7	1.036	0
FBgn0037773	CG5359	3R	10001276	9999771	3.2	3.3	4.5	9.5	6.9	7.5	-1.09	0.012
FBgn0037779	CG12811	3R	10048797	10047252	36.3	39.9	37.7	48	51.6	49.1	-0.368	0.028
FBgn0037819	CG14688	3R	10680925	10677737	22.2	29.2	24.2	18.3	16.7	18.7	0.504	0.018
FBgn0037831	Cap-H2	3R	10766756	10761310	21	22.8	24.1	27.3	32.7	39.8	-0.539	0.006
FBgn0037835	CG14687	3R	10793643	10792904	44.6	54.3	52	102.4	106.2	88.2	-0.964	0
FBgn0267376	SelR	3R	10868642	10863355	59.4	60.9	63.9	77.6	73.4	75.1	-0.277	0.024
FBgn0037852	Tpc1	3R	10882188	10879572	14.2	32.2	46.6	18.7	7.8	10.6	1.313	0.049
FBgn0037856	Leash	3R	10896418	10885540	16.8	21.6	24.6	15.1	14.4	17.3	0.439	0.034
FBgn0037879	scpr-C	3R	11226681	11225520	22.5	31.6	32.9	109	98.4	96.7	-1.8	0
FBgn0037881	GCC88	3R	11230600	11228158	21.8	23	22.5	27.9	28.9	30	-0.348	0.002
FBgn0037882	CG17187	3R	11231879	11230617	10.6	9.5	9.4	15.8	15.9	15.6	-0.656	0.007
FBgn0037897	CG5270	3R	11429969	11422092	5.4	7.5	8.8	27.9	40.3	51.9	-2.459	0
FBgn0037898	CG18643	3R	11430762	11430061	11.9	10.9	10.4	4.4	1.8	2.9	1.882	0
FBgn0037902	CG5281	3R	11437523	11435850	21.1	23.1	22.8	10.1	9.9	8.9	1.231	0
FBgn0037912	sea	3R	11567054	11559896	99.8	92.4	95.6	69.5	70.9	70.8	0.469	0.001
FBgn0037913	fabp	3R	11567054	11559896	254.6	315.8	340.2	200.3	177.7	169.5	0.743	0
FBgn0037930	CG14715	3R	11674923	11674221	86.1	72.9	77.1	55.3	61.2	51.3	0.516	0.046
FBgn0037958	CG6962	3R	11882534	11879702	13.8	14.4	13.7	18.1	16.6	18.5	-0.322	0.033
FBgn0037960	mthl5	3R	11887168	11883938	62	69.2	66	82.7	77.8	79.4	-0.266	0.011
FBgn0037972	CG10005	3R	11977197	11975156	97.7	113.5	112.1	184	157.5	170.8	-0.648	0
FBgn0037973	CG18547	3R	11980390	11978574	34.7	39.7	37	48.6	44	45.8	-0.296	0.04
FBgn0037975	CG3397	3R	11984541	11983098	27.6	41.1	57.8	16.7	19.5	20.2	1.16	0
FBgn0037992	CG4702	3R	12128201	12121583	141.2	187.3	272.5	64.3	121.3	61.7	1.269	0.002
FBgn0038020	GstD9	3R	12367564	12366163	62.7	84.4	83.8	162.9	146.3	134.5	-0.934	0
FBgn0038056	CG5961	3R	12460294	12458421	22.5	21.6	20.2	33.1	37.3	30.2	-0.626	0.005
FBgn0038088	CG10126	3R	12859246	12855544	25.3	26.3	43.8	150.1	58.5	69.9	-1.543	0.002
FBgn0038130	CG8630	3R	13284527	13279721	6.8	10.3	11.4	2.7	3.8	2.7	1.631	0
FBgn0038133	Osi22	3R	13291846	13290629	6.4	10.2	18.2	2.6	4.3	1.4	2.029	0.005
FBgn0038150	yellow-e3	3R	13404870	13403423	57.6	62.9	56.7	33.4	31.9	40.4	0.768	0
FBgn0038179	CG9312	3R	13767103	13765756	24.2	19.4	24.7	8.9	9.9	5.7	1.455	0
FBgn0038180	Cht5	3R	13770732	13767549	287.1	247.4	283	341.6	332.5	425.8	-0.402	0.026
FBgn0038198	Npc2b	3R	14092425	14089517	64.9	58.8	77.5	46.8	44.8	47.7	0.548	0.002
FBgn0038256	CG7530	3R	14731509	14724760	11.5	16.1	17.1	9.5	5.5	4.9	1.175	0.008
FBgn0038274	Nup93-2	3R	14898372	14895703	20.8	24.4	23.3	31.5	27.6	29.3	-0.352	0.005
FBgn0038279	Sdr	3R	14923083	14918628	6.3	4.9	7.2	15.2	14.3	18.9	-1.363	0
FBgn0038294	Mf	3R	15181510	15170625	1.7	3.4	2.6	6.7	5.1	4.5	-1.074	0.04
FBgn0038302	CG4210	3R	15214845	15213974	38.3	30.2	32	2.3	3.7	2.1	3.663	0
FBgn0038306	Art3	3R	15229408	15227605	16.8	18.4	18	26.2	23.1	24.6	-0.456	0.001
FBgn0038315	CG14866	3R	15318285	15316471	1.6	1.8	4.5	13.6	8.5	14.8	-2.222	0
FBgn0038316	CG6276	3R	15320069	15318203	37.5	39.1	41	46.8	47.6	49.2	-0.265	0.006
FBgn0038321	CG6218	3R	15343256	15337908	9.7	8.3	9.4	16	15	15.1	-0.725	0.001
FBgn0038326	CG5044	3R	15359263	15357229	41.2	46.8	47.6	66.9	76.3	66	-0.612	0
FBgn0038348	AOX2	3R	15542414	15537713	7.9	5.6	6.8	17.4	28.8	21.6	-1.714	0
FBgn0038363	Acyp2	3R	15793487	15792688	63.1	66.3	68.8	180.5	181.5	156.2	-1.371	0
FBgn0038369	Arpc3A	3R	15836021	15834648	111.7	112.8	120.1	149	136.7	142.9	-0.296	0.007
FBgn0038422	CG14880	3R	16368306	16360329	17.4	26.1	32.1	13.5	17.6	15.7	0.674	0.031
FBgn0038427	ema	3R	16441661	16436880	20.1	21.8	21	24.2	26.1	28.4	-0.301	0.024
FBgn0038428	CG14894	3R	16443007	16441843	50.3	42.3	50.7	36.7	36.5	34.8	0.43	0.04
FBgn0038436	Gyc89Db	3R	16481070	16477110	12.9	15.1	13.4	6.2	6.8	7.1	1.065	0
FBgn0038461	CG3678	3R	16991878	16990334	130.1	132.2	131	107.3	110.5	109.9	0.283	0.018
FBgn0038474	mRpS11	3R	17073795	17072732	52.9	57.7	58.9	78.3	70.2	73.4	-0.371	0.002
FBgn0038490	CG5285	3R	17151630	17150587	3.4	3.5	2.7	7.1	7.3	6.2	-1.093	0.005
FBgn0038494	beat-IIb	3R	17265049	17232253	11.1	21.4	13.6	2.2	2.7	5.3	2.187	0
FBgn0038519	Prx3	3R	17546531	17545222	60.7	59.7	55.8	79.4	87	81	-0.467	0.009
FBgn0038533	CG7523	3R	17670895	17669144	61.7	66.4	68.6	93.5	85.7	96.3	-0.467	0
FBgn0038536	CG7655	3R	17683773	17682669	47.2	45.1	48.1	81.7	85.2	72.6	-0.752	0
FBgn0038551	CG7357	3R	17809222	17807407	26.8	28.9	29.1	35.3	36.3	35.4	-0.317	0.009
FBgn0038581	CG14314	3R	18218014	18216142	17.9	18	17.8	26.4	25.6	26.7	-0.531	0
FBgn0038588	CG7156	3R	18242159	18239420	12.5	16.2	14.4	9	9.3	9.2	0.66	0
FBgn0038609	Nup43	3R	18367913	18366638	20.3	19.6	19.6	14	14.1	14	0.526	0.004
FBgn0038629	CG14304	3R	18621327	18592801	7	10.8	10.1	2.7	3.7	4.5	1.361	0
FBgn0038660	CG14291	3R	18912922	18911053	169.7	186.5	204.2	215.2	289.7	261.7	-0.439	0.012
FBgn0038673	CG14286	3R	19024853	19024092	34	33.6	33.5	23.2	24.8	26	0.469	0.013
FBgn0038674	CG14285	3R	19026203	19025099	1.9	1.5	2.5	5.4	8.7	8.3	-1.899	0
FBgn0038682	CG5835	3R	19153686	19148632	108.6	105.4	101.7	199.1	179.2	177.2	-0.793	0
FBgn0038704	CG5316	3R	19406294	19403455	17.7	17.4	22.5	26.1	32	30.8	-0.615	0.001
FBgn0038738	CG4572	3R	19864393	19862517	125	136.5	134.7	157.1	153.6	160.8	-0.233	0.001
FBgn0038788	Sirt2	3R	20330915	20328465	33	40.5	37.6	29	27.1	25.4	0.463	0.005
FBgn0038803	CG5191	3R	20573000	20560865	53.2	57.8	64.2	36.7	34	39.3	0.687	0
FBgn0038804	CG10877	3R	20564067	20562486	20.3	18.1	16.3	8.4	6	6.8	1.399	0
FBgn0038821	CG17267	3R	20739100	20737325	8	9.4	11.5	4.6	2.5	2.6	1.57	0
FBgn0038827	Fancd2	3R	20816190	20810804	3.6	3.8	3.6	7.9	7.5	8.8	-1.122	0
FBgn0038829	CG17271	3R	20821848	20819129	123	117.9	113.5	144.4	180.4	176	-0.476	0.013
FBgn0038842	hdly	3R	20929213	20914296	73.1	71.3	72.1	55.8	46.8	53.1	0.489	0
FBgn0038890	CG7956	3R	21528598	21520928	15	18.5	20.8	13.9	12.9	15.3	0.378	0.015
FBgn0038916	dnd	3R	21887355	21885676	36.3	26.8	25.7	7.3	6.8	5.6	2.205	0
FBgn0038923	mRpL35	3R	22024341	22023527	31.7	30.2	27.6	43.6	44.7	43.5	-0.536	0.016
FBgn0038925	Cchl	3R	22027480	22025975	47.6	54.5	52.8	77.8	67.9	62.1	-0.408	0.028
FBgn0038926	CG13409	3R	22031900	22029440	1.4	1.2	1.9	2.6	3.7	3	-1.005	0.036
FBgn0038958	CG13857	3R	22394104	22392189	369	325.3	248	612.1	681.2	714.9	-1.057	0
FBgn0038967	CG13847	3R	22436150	22425214	14.1	15.5	16.4	3.8	4.7	5.6	1.718	0
FBgn0038983	CG5326	3R	22539919	22532174	20.8	13.3	16.9	37	36	33.7	-1.032	0.001
FBgn0039004	Nup133	3R	22694772	22690607	13.6	15.6	14.5	9.7	8.5	9	0.702	0
FBgn0039006	Cyp6d4	3R	22700307	22698319	4.3	5	7.1	3	1.2	1.6	1.507	0.011
FBgn0039040	CG13833	3R	23035563	23033284	6	7.3	6.5	3.1	2.4	2.3	1.377	0
FBgn0039043	CG17121	3R	23048214	23044664	105.7	107.3	122.7	82.6	89.5	83.4	0.409	0
FBgn0039049	CG6726	3R	23095184	23091724	28.9	35	32	18.1	15.5	19.1	0.883	0
FBgn0039065	Rad60	3R	23251477	23249443	20.4	23.7	22.8	16.8	14.4	15.6	0.535	0.001
FBgn0039094	CG10184	3R	23605495	23602507	26.5	22	22.8	13.5	13	14.3	0.835	0
FBgn0039098	GILT3	3R	23678421	23677358	10.2	15.9	21.5	5.8	4.9	6.4	1.477	0
FBgn0039102	SPE	3R	23688147	23686255	147.6	123.2	122.2	94.3	95.7	89.7	0.518	0.012
FBgn0039118	CG10208	3R	23774127	23772998	12.1	11.5	14.6	16.9	20.5	19.3	-0.556	0.027
FBgn0039130	CG5854	3R	23935964	23933912	99.4	120	122	138.6	128.5	151.9	-0.28	0.008
FBgn0039131	CG12268	3R	23948424	23943628	64	58.8	95.3	120.6	114.2	128.2	-0.723	0.001
FBgn0039132	AP-1sigma	3R	23962555	23958651	110.4	114.9	115.2	135.8	139	143	-0.277	0.014
FBgn0039135	CG13603	3R	23986569	23985213	63.3	63.8	66.8	53.3	52	49.6	0.349	0.013
FBgn0039145	CG6000	3R	24055092	24054391	28.4	27.5	26	41.7	47.4	37.3	-0.606	0.028
FBgn0039150	CG13605	3R	24112389	24109944	14.2	15.5	15.9	17.8	18.2	20.9	-0.302	0.036
FBgn0039165	CG6204	3R	24196880	24193832	19.8	23.8	22.7	12	11.8	11.6	0.918	0
FBgn0039183	Dis3	3R	24337248	24333433	29.4	32.2	30.9	36	36.7	41.6	-0.287	0.015
FBgn0039188	Golgin84	3R	24357938	24356070	16.5	17.6	19.1	24.1	20.7	23.6	-0.344	0.015
FBgn0039203	CG13618	3R	24527533	24524794	94.3	101.2	158.3	30.1	34.6	27.9	1.933	0
FBgn0039237	CG13640	3R	24862165	24861659	20.5	36.2	34.1	13.3	7.2	9.2	1.653	0
FBgn0039238	CG7016	3R	24864216	24862931	10.4	12.7	14.8	1.7	1.1	1.5	3.12	0
FBgn0039241	CG11089	3R	24881478	24877045	35	39.4	45.2	32.5	22.5	27.9	0.542	0.01
FBgn0039250	Mink	3R	24925160	24922473	17.5	17.6	19.7	30.4	21.5	26.5	-0.5	0.015
FBgn0039297	CG11852	3R	25238895	25237614	121.5	103.5	107.7	241.9	211.8	195.9	-0.94	0
FBgn0039299	CG11854	3R	25243262	25242020	2.6	1.6	1.2	8.9	12.4	10	-2.504	0
FBgn0039304	CG10425	3R	25262498	25260963	65	67.6	72.7	44.6	49	47.5	0.557	0
FBgn0039379	CG5886	3R	25853989	25851632	51.5	58.2	56	73.5	68.3	65.9	-0.31	0.013
FBgn0039385	CG5913	3R	25895026	25893495	26.1	28.1	29.9	34.2	35.1	37.2	-0.31	0.003
FBgn0039417	CG6073	3R	26188807	26187018	12.1	15.5	11.6	22.5	19.3	20.5	-0.647	0.009
FBgn0039479	CG14257	3R	27082818	27075870	30.1	29.7	30.1	17.7	15	20.4	0.787	0
FBgn0039480	Cpr97Ea	3R	27087778	27083130	88.2	77.7	83	117	133.4	119.5	-0.543	0.002
FBgn0039487	gb	3R	27112270	27108467	10.4	10.3	10.9	17.2	16.2	18.9	-0.708	0
FBgn0039495	CG5909	3R	27162911	27161158	9.4	4.3	8.7	2.1	3.6	3	1.389	0.024
FBgn0039527	CG5639	3R	27596130	27586474	9.9	20.3	15.7	5.1	3.9	4.4	1.773	0
FBgn0039531	CG5611	3R	27636060	27634625	16.9	16.5	16	27.7	30.1	29.1	-0.792	0
FBgn0039559	NSD	3R	27937853	27932982	18.6	22.2	24.5	13.6	12.5	16.8	0.62	0
FBgn0039588	CG12413	3R	28544817	28542274	2.9	3.6	4.5	6.8	6.8	6.4	-0.859	0
FBgn0039626	Slu7	3R	29039071	29037058	21	25.4	24.6	29.2	29.3	28.7	-0.282	0.031
FBgn0039637	CG11880	3R	29128247	29123370	32.7	43.7	45.1	54.6	48.8	54.9	-0.371	0.011
FBgn0039650	Mesh1	3R	29202525	29201756	8.7	6.6	9.8	15.8	19.4	13.3	-0.936	0.025
FBgn0039667	CG2010	3R	29498923	29494782	17.4	19.6	18.6	8	10.2	12	0.9	0
FBgn0039674	CG1907	3R	29620758	29619065	24.1	24.7	26.5	17.4	18.7	19.6	0.451	0.003
FBgn0039686	CG15506	3R	29722388	29718663	114.5	222.7	271.1	70.6	126.2	55.5	1.24	0.012
FBgn0039719	CG15515	3R	29906448	29905464	1.8	3	2.5	8	9.2	7.4	-1.775	0
FBgn0039780	PH4alphaNE1	3R	30500326	30496751	13.4	11.6	12.4	6.4	8.8	7.7	0.731	0.01
FBgn0039784	CG9698	3R	30516980	30514777	57.6	53.3	47.3	23.5	34.8	33.5	0.811	0.003
FBgn0039789	CG9717	3R	30587302	30584020	11.1	8.5	6.9	5.4	3.9	3	1.14	0.02
FBgn0039800	Npc2g	3R	30745263	30744605	21.2	39.8	47.6	21.1	11.2	14	1.225	0.015
FBgn0039844	CG1607	3R	31391893	31382109	35.5	41	43.3	20.8	27.6	25.6	0.706	0
FBgn0039846	PNPase	3R	31405452	31401560	9.3	10.7	10.1	13.8	12.9	12.4	-0.359	0.037
FBgn0039870	CG1896	3R	31745178	31744282	5.4	6	6.8	13.4	15.7	15.5	-1.277	0
FBgn0270927	betaGlu	3R	31771848	31769293	17.8	20.4	19.7	23.3	25.2	28.7	-0.396	0.009
FBgn0039882	CG11576	3R	31810186	31806867	15.2	15.3	18.7	21.7	20.2	21.8	-0.354	0.023
FBgn0039886	CG2003	3R	31990909	31978121	5.1	6.5	6.9	10.4	11.4	11.3	-0.834	0
FBgn0039890	CG2316	4	193829	184076	47.6	52.5	50	70.5	89.7	87.8	-0.706	0
FBgn0039900	Syt7	4	306481	278685	49.8	44.9	41.7	5.6	6	6.7	2.938	0
FBgn0039911	CG1909	4	589348	583108	54.2	65.5	51.5	67.8	90.5	85	-0.486	0.044
FBgn0039914	mav	4	626031	623219	81.7	93.9	92.4	102.9	131.5	133.5	-0.441	0.007
FBgn0039915	Gat	4	635350	629691	5.8	5.6	6.6	8.3	12.1	11.4	-0.802	0.004
FBgn0039930	CG11077	4	1029361	1028675	6.7	6.2	8	16.5	16.2	12.3	-1.093	0.002
FBgn0040009	CG17490	2L	22540597	22537668	8.3	8.2	7.4	11.1	14.2	16.3	-0.768	0.004
FBgn0040056	CG17698	3L	23749058	23737960	22.2	21.1	21.9	25.8	34.3	33	-0.497	0.025
FBgn0040070	Trx-2	2L	9616404	9613166	623.3	650.3	659.1	919.9	812.2	785.7	-0.363	0.004
FBgn0040089	meso18E	X	19713045	19706418	26.4	35.3	31.7	39.2	43.8	46.2	-0.462	0.005
FBgn0040153	l(1)G0469	X	14211457	14203961	32.1	35	36.2	18.6	23.3	28.2	0.578	0.018
FBgn0040233	ca	2L	11277846	11269780	15.6	19.9	19.7	20.4	24.8	29.6	-0.435	0.045
FBgn0040238	Best1	3R	10170487	10161464	60.3	69.5	69.2	54.5	57	61.4	0.218	0.022
FBgn0040259	Ugt86Da	3R	11159744	11157098	8.6	15.6	19.7	32.6	23	26.1	-0.901	0.023
FBgn0040268	Top3alpha	2L	19502268	19498168	7.5	8.4	7.5	3.9	4	4.7	0.921	0
FBgn0040281	Aplip1	3L	1199339	1196317	2.4	3	2.4	5.5	9	8.6	-1.541	0
FBgn0040283	SMC1	3R	24062815	24058287	41.3	45.4	47.5	53.4	51.4	64.7	-0.317	0.011
FBgn0283477	SF2	3R	16341988	16338943	193.2	194.6	210.9	231.6	231.5	232	-0.197	0.038
FBgn0040296	Ocho	3L	14976040	14974848	27.1	24.2	27	20.3	14.6	14.2	0.699	0.046
FBgn0040308	Jafrac2	3L	3044174	3042359	102.3	95.8	84.4	66	69.3	66.7	0.51	0.016
FBgn0040322	GNBP2	3L	18675413	18673474	2.7	3.6	4	10	10.1	8.7	-1.485	0
FBgn0040347	mus81	X	943229	941075	4.6	6.1	5.8	2.3	3	2.8	1.05	0.001
FBgn0040364	CG11378	X	1173797	1170828	5.5	9.3	9.6	20.6	18.9	13.9	-1.135	0.002
FBgn0040383	CG5254	X	758719	750347	13.5	24.5	21.3	39.8	30.9	32.8	-0.795	0.012
FBgn0040392	CG14050	X	2326217	2324748	4.5	4.5	4.8	15.3	12.8	17.1	-1.687	0
FBgn0040493	grsm	3R	12967712	12950042	100	96.1	99.5	135.1	121	129.3	-0.359	0.002
FBgn0040496	CG17104	2L	10679707	10677198	2.8	2.2	3.2	6.5	10	5.6	-1.412	0.003
FBgn0040532	CG8369	3R	8822838	8822008	35	57.7	75.9	31.3	23.6	19.4	1.175	0.009
FBgn0040601	CG13643	3R	24906004	24897685	31.2	36.1	39	12.4	20.4	18.2	1.069	0
FBgn0040623	Spase12	3R	29491150	29490544	314.3	303.4	252.1	431.5	443.8	410.2	-0.537	0.012
FBgn0040653	IM4	2R	20869321	20868496	254.2	683.9	160.2	88.8	11.1	20.1	3.216	0.001
FBgn0040794	CG13056	3L	16333782	16333313	217	141.5	166.3	282.7	345.5	322.5	-0.825	0.005
FBgn0040801	CG13053	3L	16259722	16259037	4265.5	3340.1	3053.5	5756.7	5419.6	4987.5	-0.569	0.027
FBgn0040842	CG15212	3L	5132127	5131545	41.3	31.7	26.2	4.6	3.6	2.5	3.256	0
FBgn0040843	CG15213	3L	5133220	5132796	148.2	139.6	213	54.9	38.5	16.1	2.195	0
FBgn0040929	CG12659	X	8591729	8590775	17.2	16	23.5	27.6	34.4	35.4	-0.769	0.019
FBgn0040942	CG12643	X	10265263	10264233	202.6	251.5	260.6	289.4	359.2	380.2	-0.513	0.005
FBgn0041180	Tep4	2L	19556451	19548507	166.8	198	198.1	152	152.8	180.3	0.231	0.038
FBgn0041182	Tep2	2L	7701601	7693727	49	56.4	64	29.1	23.1	26.6	1.117	0
FBgn0041581	AttB	2R	14750165	14749223	49.1	24.8	12.1	7.3	2.1	3.9	2.768	0.001
FBgn0041711	yellow-e	3R	13415286	13409543	15.3	19.3	17.8	7	10.5	7.8	1.059	0
FBgn0041789	Pax	2L	19426596	19400753	37	47.9	54.9	65.6	55.1	61.7	-0.375	0.044
FBgn0042630	Sox21b	3L	14131324	14112405	25.1	26.3	23.3	30.3	38.5	42.8	-0.554	0.019
FBgn0043043	Desat2	3R	12437857	12436248	1.2	1.8	1.6	3.1	2.9	3.7	-1.087	0.013
FBgn0043792	CG30427	2R	24937477	24928747	33.4	37.6	36.9	25	26.8	29	0.434	0
FBgn0043806	CG32032	3L	9094856	9093053	39.6	50.1	47.8	60.6	62.7	56.4	-0.376	0.022
FBgn0044872	FucTC	X	23011303	23008766	21.4	21.6	19.6	41.1	43.9	43.9	-1.022	0
FBgn0045064	bwa	2L	20073719	20066391	9	12.1	13.6	26.6	28.5	28.9	-1.266	0
FBgn0046222	CG1109	3R	5665169	5660635	31.1	35.1	33	39	42.3	46.5	-0.346	0.008
FBgn0046875	Obp83g	3R	6112302	6111671	64.9	68.4	58.8	113.4	120.2	92.5	-0.744	0.001
FBgn0046876	Obp83ef	3R	6111034	6109642	78.9	134.1	134.5	67.2	73.8	65.2	0.753	0.003
FBgn0050035	Tret1-1	2R	11674782	11665768	16.6	23.9	40.2	13.7	9.9	13.2	1.128	0.003
FBgn0050069	CG30069	2R	14198368	14185204	8.2	12.1	14.5	14.6	20.6	30.3	-0.903	0.023
FBgn0050077	Blos1	2R	14602010	14601278	45.9	41.1	39.9	62.7	61.3	60.9	-0.519	0.02
FBgn0050091	CG30091	2R	15682477	15680545	4.7	5.8	5.8	1.6	1.5	1.3	1.906	0
FBgn0050099	CG30099	2R	16288969	16288208	2.7	3.2	3.8	6.7	7.2	7.2	-1.131	0.001
FBgn0050100	CG30100	2R	16292269	16291453	14.1	14.5	14.2	30.2	23.8	24.8	-0.861	0.001
FBgn0050104	NT5E-2	2R	17493169	17485002	17.9	13.3	17.8	45.9	35.8	34.6	-1.22	0
FBgn0284257	Ttd14	2R	18440475	18430315	19	19.4	22.6	24.6	25.7	28.4	-0.352	0.013
FBgn0050154	CG30154	2R	20533934	20533359	27.7	44.2	65.8	122.3	153.5	107.8	-1.489	0
FBgn0050159	CG30159	2R	6994306	6992681	80.4	79.1	81.4	64.3	64.2	66.5	0.324	0.011
FBgn0050263	stum	2R	21685000	21674901	1.6	1.4	1.8	2	3.2	3.8	-0.903	0.03
FBgn0050354	UQCR-11L	2R	8677661	8677219	5.1	1.5	7	156.2	160.4	123.3	-4.985	0
FBgn0050377	CG30377	2R	7915032	7890025	7.2	8.4	9.2	2.5	3.1	3.2	1.532	0
FBgn0050418	nord	2R	24255094	24243255	3.5	5	5.8	2.6	2.5	2.5	0.925	0.003
FBgn0050438	CG30438	2R	5549543	5496674	7.5	10.4	12.1	3.2	4.8	4	1.315	0
FBgn0050481	mRpL53	2R	13955664	13954195	47.5	54	55	64.3	73.8	80	-0.463	0.005
FBgn0050503	CG30503	2R	7445792	7443824	13.8	13.4	10.5	20.1	22.9	24.4	-0.81	0.015
FBgn0051028	CG31028	3R	30171207	30166631	16.9	15.4	19.8	11.3	8.2	10.1	0.83	0
FBgn0051051	CG31051	3R	28520515	28519548	8.3	8.4	9	5.6	5.4	5.2	0.685	0.025
FBgn0051105	ppk22	3R	24859801	24857585	2.6	6.9	4.9	2	1.9	1.6	1.368	0.014
FBgn0051111	CG31111	3R	25056177	25055076	15	13.5	14.3	27.4	27.5	27	-0.912	0
FBgn0051156	CG31156	3R	22613656	22608670	4.4	4.8	5.6	6.8	7	8.8	-0.586	0.005
FBgn0051301	CG31301	3R	15348012	15346205	55.5	51	48.1	77.1	80.5	75.3	-0.566	0.001
FBgn0051313	CG31313	3R	14567429	14566432	252.5	236.2	257.7	64.9	62.9	56.2	2.041	0
FBgn0051320	HEATR2	3R	14361786	14358356	6.8	7.7	10.1	17.5	16.6	18.9	-1.1	0
FBgn0051321	CG31321	3R	14314412	14310362	10.8	8.4	7.4	2.1	3.4	2.6	1.741	0
FBgn0051337	CG31337	3R	13545400	13543966	106.4	161.4	171.1	98.8	91.5	71.8	0.744	0.01
FBgn0051344	CG31344	3R	15225329	15223378	21.9	28.4	25.1	19.2	16.8	12.7	0.644	0.037
FBgn0051360	CG31360	3R	17685807	17685097	233	224.7	212.9	145.3	163.5	141.4	0.596	0.001
FBgn0051371	CG31371	3R	30503506	30501124	17	13.4	12.2	2.1	2.6	2.2	2.643	0
FBgn0051374	sals	3R	11451791	11437547	25.3	33	31.9	62.6	47.3	49.8	-0.812	0
FBgn0051445	CG31445	3R	29244827	29240580	1.6	2	3.8	7.5	5.7	7	-1.468	0
FBgn0051457	CG31457	3R	23127981	23126581	16.2	19.5	17.9	8.8	9.2	9.5	0.972	0
FBgn0051477	ATPsynepsilonL	3R	10122320	10121773	56.9	40.5	56.6	19.7	19.7	12.5	1.591	0
FBgn0051549	CG31549	3R	5633321	5632192	88.2	85.7	90.1	64.5	60.5	55.9	0.565	0
FBgn0051606	CG31606	2L	8148356	8147611	91	140.7	194.5	34.9	16.5	25.3	2.472	0
FBgn0051612	CG31612	2L	21795447	21762314	2.6	2.6	2.7	3.7	4.4	5.8	-0.804	0.009
FBgn0051632	sens-2	2L	6838995	6821934	2.5	2.8	3.8	5	6.5	6.9	-0.992	0.001
FBgn0051633	CG31633	2L	6656321	6654760	6.4	13	14	4.5	5.3	5.9	1.081	0.013
FBgn0051676	CG31676	2L	20849182	20840750	24.6	31.9	26.9	42.5	45.8	39.6	-0.606	0.008
FBgn0051710	CG31710	2L	9705954	9702442	92	99.3	92.7	151.1	141.5	141.8	-0.594	0
FBgn0051755	SoYb	2L	10002736	9996706	2.6	3.5	3.2	1.9	1.3	1.7	0.938	0.001
FBgn0051777	CG31777	2L	3707063	3706551	137.8	160.5	145.6	200.6	231	186.2	-0.463	0.019
FBgn0051849	CG31849	2L	13182596	13180398	4.7	4.2	3.6	6.9	6.9	6.7	-0.692	0.036
FBgn0051866	Ada1-2	2L	11994054	11992902	12	13.2	12.2	20.9	20.8	20.3	-0.711	0
FBgn0051869	CG31869	2L	10801109	10772038	62.1	65.5	76.8	57.8	40.4	53.4	0.447	0.024
FBgn0051997	CG31997	4	156060	154654	471	391.4	423.6	263.2	303.2	230	0.713	0.001
FBgn0051999	CG31999	4	227748	215009	20.9	25	25.1	9.9	13	12.5	1.015	0
FBgn0052055	CG32055	3L	10220164	10218504	97.9	86.7	92.3	152.3	190.5	170.5	-0.869	0
FBgn0052056	scramb1	3L	10225240	10220483	24.4	33.8	34.5	44.9	37.3	47.8	-0.477	0.02
FBgn0052095	CG32095	3L	11825732	11824207	17.3	16.8	15	38.1	38.2	45.1	-1.279	0
FBgn0052099	CG32099	3L	12150329	12149273	11.1	12.7	11.5	6.5	7.9	6.8	0.75	0.005
FBgn0052163	CG32163	3L	16588143	16587157	34.5	34.8	41.7	53.4	53.8	49	-0.477	0.012
FBgn0052195	CG32195	3L	18119150	18112959	1.4	3.4	4.3	17.3	9.2	7.7	-1.928	0.003
FBgn0052221	CG32221	3L	19836413	19834670	11.6	14.6	14.5	9.2	10.1	10.2	0.477	0.013
FBgn0052241	CG32241	3L	4466630	4465105	44.3	61.2	48.8	13.6	13.5	9.9	2.07	0
FBgn0052243	CG32243	3L	4541244	4539302	84.9	86.4	90.8	102.6	108.8	105.8	-0.257	0.014
FBgn0052278	CG32278	3L	3171767	3169286	46.6	41.7	50.8	31.6	25.1	27.1	0.753	0.001
FBgn0052351	S-Lap2	3L	8622091	8619888	11.2	14.3	49.1	66.9	3.5	4	1.824	0
FBgn0052354	CG32354	3L	8422205	8415857	272.2	304.8	323.9	101.3	129.2	108.4	1.424	0
FBgn0052364	tut	3L	8210743	8209577	31.3	24.8	20.4	4.8	5.3	3.1	2.566	0
FBgn0268063	ltl	3L	7528013	7518997	9.8	11.1	13.4	18	20.4	23.1	-0.829	0
FBgn0052452	CG32452	3L	22719943	22717728	13	15.7	15	22.4	22.1	24	-0.625	0
FBgn0052495	CG32495	X	17906025	17899702	58.8	68.7	70.5	44	39	42.5	0.673	0
FBgn0052579	CG32579	X	16325768	16323286	25.4	21.6	25.8	34.2	31.3	35.6	-0.451	0.019
FBgn0052640	CG32640	X	13178523	13178005	94	107.3	108.4	82.8	66.6	57.2	0.598	0.015
FBgn0052645	CG32645	X	13153462	13139199	1	1.3	2.4	9.2	9.1	12.5	-2.732	0
FBgn0052702	Cubn	X	9571308	9558665	1.7	2.7	2.7	4.7	6.1	8.6	-1.439	0
FBgn0052816	CG32816	X	470726	316576	2.7	2.2	2.9	5.7	8.7	5.8	-1.355	0.001
FBgn0052817	CG32817	X	480166	479066	53.5	57.5	49.7	110.1	104.7	99.1	-0.934	0
FBgn0052845	CG32845	3L	273391	271420	51.3	53.2	56.3	7.6	11.1	11.9	2.409	0
FBgn0053057	CG33057	3L	8405277	8402168	5	9.4	14	17.3	30.8	29.7	-1.457	0.008
FBgn0053093	CG33093	3R	22531922	22530694	3.3	6.9	6.7	2.4	1.2	1.2	1.809	0.003
FBgn0053113	Rtnl1	2L	5009720	4992808	222.2	244.3	240	267.1	275.5	296	-0.229	0.004
FBgn0053124	CG33124	2L	2209102	2206525	3.1	6.7	6.6	10	12.9	17.6	-1.297	0.003
FBgn0053129	CG33129	2L	10970275	10964905	157.1	159.7	157.5	187.7	189.4	207.4	-0.28	0.007
FBgn0053156	CG33156	2R	13553240	13548244	23.1	23.4	24.7	17.8	17.3	18.2	0.435	0
FBgn0053181	CG33181	X	8517029	8489348	8.7	12.8	11.9	6.7	6.7	7.8	0.659	0.003
FBgn0053213	CG33213	3R	27919460	27918182	11.3	10.5	10	16.6	14.1	15.6	-0.514	0.05
FBgn0053460	CG33460	2R	15695232	15694092	3.2	5.5	6.6	29.8	31.9	26.9	-2.542	0
FBgn0053506	CG33506	2R	14858640	14857447	13.4	11.6	14.4	23.7	28.2	21.8	-0.883	0
FBgn0053523	CG33523	3L	5930120	5923862	19.6	22.4	23.9	55.1	56.1	59.1	-1.355	0
FBgn0053527	SIFa	2R	24578143	24577566	34.7	34.7	27.6	3.5	2.4	1.3	3.785	0
FBgn0053653	Cadps	4	1271759	1230837	23.1	28.2	33	12.8	16.6	19.9	0.779	0.001
FBgn0053847	His2A:CG33847	2L	21509058	21508566	11.5	6.2	9.3	72.5	59	61	-2.793	0
FBgn0053970	CG33970	3R	26362588	26318355	66.7	60.2	62.3	42.7	48.7	52.4	0.42	0.019
FBgn0054034	CG34034	3R	21739110	21738345	4.6	15.3	17	5.6	2.2	2.4	1.835	0.05
FBgn0054056	CG34056	3L	897364	895951	45.1	45.3	52.7	35.7	31.3	36.4	0.487	0
FBgn0062442	Cisd2	3R	29223428	29222217	259.1	242.8	230.1	189.9	193.2	165.7	0.438	0.036
FBgn0066114	GlcAT-I	X	4132833	4131211	54.6	52.9	48.3	69	84.6	76.7	-0.544	0.009
FBgn0066365	dyl	3L	4307718	4294004	2.1	8.7	22.9	3.5	2.3	1.9	2.082	0.039
FBgn0067622	LSm-4	2L	10405203	10403197	21.3	23.6	22	12.1	16.6	13.5	0.683	0.019
FBgn0067905	IM14	2R	20870678	20870392	35	208.9	36.7	10	1.2	2.4	4.375	0
FBgn0083984	CG34148	3R	21878686	21877870	14	13.9	17.1	21.2	24.3	24.4	-0.617	0.018
FBgn0085192	CG34163	2L	11988801	11988270	42.7	39	38	25.1	25.1	27.8	0.644	0.02
FBgn0085195	CG34166	2L	14743879	14743193	343.9	706.2	648.4	399.8	128.4	207	1.21	0.033
FBgn0085260	CG34231	2R	11987653	11986008	3	2.2	2.2	9.7	9.8	12.3	-2.05	0
FBgn0085292	CG34263	3L	265908	265595	3.5	6.3	4.4	25.9	26.6	24.2	-2.426	0
FBgn0085320	CG34291	3R	26425781	26425290	14.8	32.9	30.2	162.6	52.9	93.3	-1.988	0.001
FBgn0085356	CG34327	X	17223815	17222968	2.2	3	3.1	5.1	7.1	6.9	-1.176	0.007
FBgn0085411	CG34382	3L	9884493	9878985	190.6	201.4	189.3	67.9	125.2	91.7	1.04	0
FBgn0085425	CG34396	2R	21101453	21092222	2.6	3.8	3.5	1.1	1.6	1.1	1.337	0.001
FBgn0085438	CG34409	3R	9746367	9742877	17.3	21.6	21.9	26.7	39.1	39.2	-0.775	0.001
FBgn0085453	CG34424	2R	23360266	23359215	11.9	13.9	17.9	59.7	34.7	28.5	-1.487	0
FBgn0085465	CG34436	3R	28283548	28282580	1.5	2.1	2.1	8.2	8.3	7.7	-2.095	0
FBgn0085483	CG34454	3L	232350	231681	141.8	49.7	76.8	10.6	12.1	12.4	2.988	0
FBgn0086347	Myo31DF	2L	10506779	10491814	39.9	41.4	50.3	57.3	54.1	76.8	-0.498	0.009
FBgn0086355	Tpi	3R	30134599	30132981	135.6	130.3	139.1	190.1	180.7	181.1	-0.426	0
FBgn0086365	Orct2	3R	24275728	24273029	17.7	19.9	20.4	11.6	13.9	10.8	0.688	0.001
FBgn0086367	t	X	9223257	9217655	4.8	2.3	5.2	10.7	8.4	8.1	-1.127	0.039
FBgn0086445	l(2)37Cd	2L	19129326	19127260	4.8	4.9	4.8	9.7	8.8	9.5	-0.93	0
FBgn0086656	shrb	2R	9143914	9142146	154.3	169.7	168.4	214.7	184.4	196.5	-0.256	0.035
FBgn0086679	p	3R	8670684	8660903	19.4	22.7	21.7	14.4	14.9	18.9	0.426	0.021
FBgn0086707	ncm	2L	18448957	18444507	48.2	54.9	53.2	64.6	59.5	66.4	-0.28	0
FBgn0086708	stv	3L	13483515	13477541	46.2	107.8	95.6	40.4	21.4	46.2	1.21	0.007
FBgn0086768	Pcmt	3R	5554316	5552823	129.2	125.8	121.2	175.8	175.4	166.5	-0.438	0.003
FBgn0086784	stmA	2R	8734304	8729502	23.8	25.9	26.6	22.2	21.8	22.6	0.213	0.024
FBgn0086912	mbm	2L	273715	271912	7.3	8.9	7.4	13.6	12.7	10.2	-0.614	0.038
FBgn0087039	Sbp2	3L	8305325	8304157	59	61.8	57.4	42.4	47.5	42.4	0.448	0.009
FBgn0250819	CG33521	4	1192985	1185768	14.4	16.8	15.7	6.3	9.3	8.3	0.986	0
FBgn0250833	CG34461	3L	8328307	8325859	37.5	21.1	32.6	11.9	18.5	14	1.063	0.031
FBgn0250862	CG42237	X	13123066	13115131	36.9	31.3	37	27.4	23.2	26	0.475	0.02
FBgn0259175	ome	3L	14747868	14672839	10.3	9.8	10.3	11.6	16.4	17.3	-0.545	0.05
FBgn0259680	Pkcdelta	X	12453650	12432224	3.2	4.3	4.5	1.2	1.8	1.9	1.302	0
FBgn0259708	CG42362	2R	21666108	21664126	2.4	4.5	4.8	42.7	37.9	38.2	-3.358	0
FBgn0259709	CG42363	2R	21666108	21664126	12.1	14.6	9.7	45.9	37.4	33.3	-1.662	0
FBgn0259715	CG42369	2L	6397249	6395853	47	81.2	86.2	21.5	18.3	20.6	1.827	0
FBgn0259718	CG42372	2R	16292269	16291453	20.2	20.7	21.9	41.7	40.1	43.6	-0.975	0
FBgn0259720	CG42374	3L	19266838	19263766	30	32.7	31.2	45.6	49.4	44.5	-0.556	0.005
FBgn0259730	tal-1A	3R	13814648	13813109	1074.8	1043.6	957.5	60.8	160.1	80	3.366	0
FBgn0259978	vlc	2R	5705439	5702112	104.4	107.7	115.2	119.8	132.2	149.1	-0.274	0.042
FBgn0259990	CG42487	3R	27959245	27957356	11.2	12.8	13.8	17.7	18.6	18.9	-0.53	0.001
FBgn0260006	drd	X	15137311	15125753	10.9	16.3	22.1	8.1	6.6	7.1	1.174	0
FBgn0260243	E(var)3-9	3R	8992949	8990645	22.1	24	27.2	35.3	33.2	36.7	-0.513	0
FBgn0260481	CG32454	3L	22731600	22729766	4.2	9	10.3	4	1.3	1.7	1.726	0.016
FBgn0260659	CG42542	3R	15203074	15196598	21.6	22.7	21.9	31.1	31.5	31.5	-0.489	0
FBgn0260746	Ect3	3R	12003516	11999278	12.1	17.8	19.3	6.5	5.3	6.8	1.408	0
FBgn0260763	CG42561	2R	17685548	17684855	8.4	5.3	7.5	31.7	30.2	27.1	-2.04	0
FBgn0260767	CG42565	2R	22661389	22657901	13.7	24.2	29.8	41.2	40.6	58.4	-1.051	0.01
FBgn0260768	CG42566	2R	22663241	22661934	5.7	16.3	13.4	1.2	2.4	2	2.662	0.001
FBgn0260795	Pi-III	3L	11134663	11123348	5.6	7.8	5.6	1.5	2.1	1.9	1.805	0
FBgn0260954	CG42586	2L	14741840	14741161	153.5	259.2	267.4	100.1	41.6	70.8	1.669	0
FBgn0261245	sing	X	16681784	16679297	41.7	38.1	39.8	54.3	56.4	56.2	-0.458	0.013
FBgn0261269	conv	2R	14275495	14270729	31	32.1	31.6	42.4	39.2	44.7	-0.394	0
FBgn0261270	SelD	2R	14270658	14268772	115.7	121.6	130.2	178.1	154.8	177.7	-0.456	0
FBgn0261436	DhpD	3R	4229238	4227387	19	20.1	18.4	43.3	45.1	43.2	-1.175	0
FBgn0261550	CG42668	3R	20324196	20309344	21.2	24.6	27	31.6	28.5	39.1	-0.428	0.015
FBgn0261625	GLS	2R	12679593	12670483	6.3	11.6	12.3	4.9	5.3	4.6	1.025	0.003
FBgn0261673	nemy	2R	12670219	12659497	142	158.1	133.7	174	192.1	207.2	-0.38	0.028
FBgn0261799	dsx-c73A	3L	16451958	16422795	421.6	447.7	436	256.3	359.3	341.2	0.456	0.023
FBgn0261831	CG42763	2L	8145107	8144391	44.3	107.9	151.3	9.9	5.8	7.3	3.7	0
FBgn0261975	CG42806	2R	13965455	13964653	58.6	68.1	76.6	133.7	133.5	137.4	-0.98	0
FBgn0261989	CG42807	2R	13572759	13570595	3.7	5	5.1	8.3	6.6	11.1	-0.91	0.027
FBgn0261990	CG42808	2R	13574257	13573618	3.2	2.4	2.2	39.8	21.5	25.1	-3.424	0
FBgn0262057	Spn77Ba	3L	20320116	20317190	48.7	51.1	46.2	27.9	23.1	23.9	0.985	0
FBgn0262117	IntS3	2R	4242934	4235779	56.6	65.2	59.3	68.1	78	85.6	-0.336	0.031
FBgn0262563	CG43103	2R	17139931	17139450	6.4	10.6	5.6	21.7	27.4	15.2	-1.501	0.014
FBgn0262605	CG43131	3R	5109178	5108678	7.2	7.2	9.2	3	2.9	1.4	1.699	0.008
FBgn0262607	CG43133	X	18130178	18129585	5.9	12.7	9.4	43.1	12.5	25	-1.517	0.044
FBgn0262624	Tmhs	3L	1891462	1885657	76.6	77.9	78.1	54.3	61	65.1	0.387	0.01
FBgn0283508	nw	2R	17508645	17502354	6000.2	5330.7	5326.4	7438.2	6713.1	8117	-0.391	0.018
FBgn0262782	Mdh1	2L	10396332	10393774	141.4	142.7	144	186.4	192.1	178.6	-0.361	0.002
FBgn0262867	Ptr	2R	6196320	6181748	5.1	10.2	14.2	3.7	3.8	4.9	1.251	0.005
FBgn0262976	lawc	X	8411658	8408008	18.7	31.8	37	15.9	14.2	11.9	1.034	0.028
FBgn0263025	CG43320	3R	27696531	27695235	4.9	4.8	4.7	7.8	8.6	7.4	-0.701	0.012
FBgn0263031	CG43326	2R	22656998	22655549	26	26.2	23.8	3.3	2	1.3	3.561	0
FBgn0263106	DJ-1	3L	5752189	5750029	377.2	527.3	507.9	185.3	209.5	350.9	0.94	0.001
FBgn0263236	SP1029	3R	29250451	29244961	688.6	666.4	606.7	768.6	1056.6	1211.4	-0.601	0.013
FBgn0263256	CG43394	2L	8158786	8145758	4	3.8	4.8	1.8	2.3	2.5	0.95	0.001
FBgn0263316	Mrp4	3R	11575937	11569250	5.2	9.1	12.1	4.5	3.3	3.4	1.236	0.001
FBgn0263321	CG43402	2L	1443832	1442627	8.5	35.3	65.9	11.9	5.7	5.3	2.227	0.014
FBgn0263398	CG6364	3R	24293371	24290172	28.9	31.8	32.7	25.6	25.7	26.4	0.281	0.035
FBgn0263402	CG43448	3R	30237734	30237094	13.8	27.2	21	53.1	48	43.8	-1.242	0
FBgn0263740	eIF-2gamma	3R	15263458	15257844	136.1	145.6	143.7	122	116.1	129.2	0.231	0.008
FBgn0263831	Gen	3L	5152376	5149849	4.7	4.8	5.2	3.5	2.5	3	0.721	0.009
FBgn0263832	Rcd5	3L	4042597	4040529	32.6	37.6	34.6	46.1	41	47.8	-0.345	0.007
FBgn0263863	mRpL45	3R	22619826	22618492	37.8	32	36.8	27.2	26.4	26.4	0.455	0.021
FBgn0264090	CG43759	X	19028629	18930335	28.1	33.3	39.3	27.8	32.8	45.1	-0.638	0.015
FBgn0264694	mgr	3R	11409875	11408792	167.9	166.4	157.8	231.8	221.9	213.6	-0.418	0.004
FBgn0264695	Mhc	2L	16788766	16766566	6.2	15.9	15	4.4	7.1	6.5	1.028	0.032
FBgn0264746	CG44004	3L	18073863	18072362	9.4	8	12.7	24.7	30.7	29.8	-1.501	0
FBgn0264748	CG44006	3L	18070150	18068728	45.8	73.5	60.9	8.4	8.3	6.4	2.977	0
FBgn0264848	vih	3L	12505821	12504292	125.3	122.8	128.5	156.6	148.7	162.7	-0.292	0.012
FBgn0265052	St3	2R	23687980	23683377	9.8	20.5	22.8	2.4	1.9	2.4	2.986	0
FBgn0265184	CG44249	2R	22068372	22066883	5.5	4.6	5.3	7.9	7.9	8.4	-0.634	0.022
FBgn0265187	CG44252	2R	23061549	23055474	64.7	65.6	59.9	14.5	11	14.6	2.272	0
FBgn0265262	Vha68-1	2L	13004107	13000770	28.3	29.1	28.6	13.7	14.7	17.7	0.923	0
FBgn0265266	CG13639	3R	24860366	24859900	32.1	44.9	45.4	22.5	22.3	15.2	1.035	0.007
FBgn0266000	CG44774	X	4938105	4921678	61.6	81.7	76.5	54.6	48.7	59.3	0.451	0.001
FBgn0266064	GlyS	3R	15147531	15141843	35.6	39	45.9	48	46.5	49.3	-0.241	0.033
FBgn0266101	CG44838	3L	9475475	9461050	17.9	21.6	23.5	27.6	30.4	34.2	-0.537	0
FBgn0266170	pre-mod(mdg4)-C	3R	21365290	21362968	51.5	54.2	52.7	39.6	41.5	41.1	0.394	0.026
FBgn0266268	FeCH	3R	31812296	31810460	39.4	44	50.7	36.5	36.4	35.4	0.321	0.016
FBgn0266439	CG45069	2R	24415295	24411870	14.7	12.3	13.6	7.3	8.2	8.2	0.799	0.03
FBgn0266452	CTPsyn	3L	15113003	15097914	39.2	41.8	44.1	49	48	53.3	-0.247	0.003
FBgn0266518	Dpit47	2R	6662118	6660645	29.1	28.4	32.8	48.2	47.9	46.3	-0.641	0
FBgn0266569	CG42259	X	1047009	1046224	5.9	8.2	8	21	22.1	21.7	-1.545	0
FBgn0266598	Kmn2	3R	8001309	8000548	43.1	39.1	43.3	73.9	76.5	72.3	-0.806	0
FBgn0266667	Exo70	3L	8415910	8411851	25.9	29	29.1	24.4	22.8	25.7	0.221	0.045
FBgn0266696	CG45186	3L	2499226	2377655	38.9	47.1	49.3	51.4	59.9	79.9	-0.482	0.027
FBgn0266720	Sp24	3R	9763150	9761305	65.2	66.5	66.5	88.4	95.6	95.4	-0.476	0
FBgn0266758	Esyt2	3R	24556549	24544719	4.4	8.4	11.8	44.4	33.8	46.9	-2.348	0

## Sheet: S4D
S4C. KEGG analysis
Signalling pathway components up-regulated in :
D. simulans
dme04624 Toll and Imd signaling pathway - Drosophila melanogaster (fruit fly) (7)
dme:Dmel_CG1878 CecB; cecropin B
dme:Dmel_CG1373 CecC; cecropin C
dme:Dmel_CG10794 DptB; diptericin B
dme:Dmel_CG15231 IM4; immune induced molecule 4, isoform B
dme:Dmel_CG7496 PGRP-SD; peptidoglycan recognition protein SD
dme:Dmel_CG16705 SPE; Spatzle-Processing enzyme
dme:Dmel_CG6367 psh; persephone
dme04150 mTOR signaling pathway - Drosophila melanogaster (fruit fly) (4)
dme:Dmel_CG2791 CD98hc; CD98 heavy chain, isoform G
dme:Dmel_CG10105 Sin1; SAPK-interacting protein 1
dme:Dmel_CG12403 Vha68-1; vacuolar H[+] ATPase 68kD subunit 1, isoform B
dme:Dmel_CG3297 mnd; minidiscs, isoform A
dme04330 Notch signaling pathway - Drosophila melanogaster (fruit fly) (2)
dme:Dmel_CG8264 Bx42; Bx42, isoform B
dme:Dmel_CG6843 CG6843; uncharacterized protein
dme04391 Hippo signaling pathway - fly - Drosophila melanogaster (fruit fly) (1)
dme:Dmel_CG32018 Zyx; zyxin, isoform H
D. mauritiana
dme04150 mTOR signaling pathway - Drosophila melanogaster (fruit fly) (5)
dme:Dmel_CG5110 CG5110; uncharacterized protein, isoform B
dme:Dmel_CG6622 Pkc53E; protein C kinase 53E, isoform B
dme:Dmel_CG6033 drk; downstream of receptor kinase, isoform A
dme:Dmel_CG4626 fz4; frizzled 4, isoform A
dme:Dmel_CG6070 gb; genderblind, isoform B
dme04624 Toll and Imd signaling pathway - Drosophila melanogaster (fruit fly) (3)
dme:Dmel_CG1651 Ank; ankyrin, isoform E
dme:Dmel_CG4432 PGRP-LC; peptidoglycan recognition protein LC, isoform H
dme:Dmel_CG1857 nec; necrotic
dme04013 MAPK signaling pathway - fly - Drosophila melanogaster (fruit fly) (3)
dme:Dmel_CG9553 chic; chickadee, isoform E
dme:Dmel_CG6033 drk; downstream of receptor kinase, isoform A
dme:Dmel_CG5123 hid; head involution defective, isoform B
dme04310 Wnt signaling pathway - Drosophila melanogaster (fruit fly) (3)
dme:Dmel_CG6622 Pkc53E; protein C kinase 53E, isoform B
dme:Dmel_CG17348 drl; derailed, isoform A
dme:Dmel_CG4626 fz4; frizzled 4, isoform A
dme04068 FoxO signaling pathway - Drosophila melanogaster (fruit fly) (2)
dme:Dmel_CG5059 CG5059; uncharacterized protein, isoform E
dme:Dmel_CG6033 drk; downstream of receptor kinase, isoform A

## Sheet: S4E
S4E. TF expressed in the male genitalia (TPM > 1)
Gene information					Raw read counts						Transcripts per million (TPM)						Differential expression analysis (Dmau versus Dsim)
Fbgn	symbol	chromosome	LhsR6.24	RhsR6.24	Ds_R1	Ds_R2	Ds_R3	Dm_R1	Dm_R2	Dm_R3	Ds_R1_TPM	Ds_R2_TPM	Ds_R3_TPM	Dm_R1_TPM	Dm_R2_TPM	Dm_R3_TPM	baseMean	log2FoldChange	lfcSE	stat	pvalue	padj
FBgn0004362	HmgD	2R	21716727	21701458	14094	9293	13690	12796	12954	13417	1299.4	1165	1230.8	1271.6	1112.5	1106	12590.3	0.106	0.124	0.854	0.393	0.756
FBgn0020238	14-3-3epsilon	3R	18250550	18242531	30165	21227	33526	31032	36662	42708	1194.9	1143.4	1295.1	1324.9	1352.8	1512.6	31809	-0.186	0.083	-2.241	0.025	0.142
FBgn0004907	14-3-3zeta	2R	10109687	10099677	27321	21100	30944	26026	33080	35261	1143.1	1200.5	1262.6	1173.7	1289.2	1319.1	28448.9	-0.051	0.071	-0.722	0.47	0.814
FBgn0264922	smt3	2L	6967644	6966780	9273	6438	8496	9182	9898	9790	1061.6	1002.2	948.5	1133	1055.5	1002.1	8754.98	-0.059	0.129	-0.457	0.647	0.917
FBgn0000370	crc	2L	21319527	21310866	37563	28427	40909	34733	44828	48040	1021.8	1051.5	1085.2	1021	1138.8	1171.4	38402.1	-0.054	0.081	-0.664	0.507	0.837
FBgn0010228	HmgZ	2R	21707861	21697488	9182	5815	7704	8039	8360	8130	854.1	735.5	698.8	806	724.3	676.2	7821.94	0.08	0.163	0.489	0.625	0.905
FBgn0000117	arm	X	1900646	1891401	45945	34581	48254	37762	48966	62160	567.1	580.4	580.9	502.4	563	686	45421.3	0.004	0.124	0.031	0.976	0.996
FBgn0000412	D1	3R	9240654	9238083	12866	8989	12994	14339	14738	16564	436.1	414.3	429.5	520.5	462.3	498.8	13183.1	-0.198	0.096	-2.067	0.039	0.192
FBgn0021872	Xbp1	2R	21145750	21143545	18970	14861	21021	17856	21460	23534	396.1	421.9	428	401.8	417.3	439.3	19329.5	0.004	0.059	0.068	0.946	0.991
FBgn0003607	Su(var)205	2L	8211122	8209626	6746	5103	7174	6557	6873	7151	339.5	349.2	352.1	355.7	322.2	321.8	6539.93	0.078	0.089	0.871	0.384	0.747
FBgn0010602	lwr	2L	542580	540599	5158	3512	5078	5159	5386	6067	335.9	311	322.4	362.1	326.7	353.2	4983.91	-0.081	0.107	-0.75	0.453	0.804
FBgn0004401	Pep	3L	17645036	17638103	21515	16339	25278	20460	22948	28409	313.4	323.6	359	321.2	311.3	369.9	22084.7	0.009	0.075	0.124	0.902	0.987
FBgn0002781	mod(mdg4)	3R	21377401	21350846	8832	6925	9814	9010	10379	12146	299.7	319.6	324.8	329.9	328.4	368.9	9349.88	-0.101	0.065	-1.561	0.118	0.396
FBgn0024244	drm	2L	3548423	3539247	2522	2108	3288	2301	3271	3991	295.2	335.5	375.3	290.3	356.7	417.7	2842.94	-0.067	0.153	-0.438	0.661	0.925
FBgn0002733	E(spl)mbeta-HLH	3R	26006023	26005046	5411	5184	7322	4920	6084	6143	287.6	374.7	379.5	281.9	301.2	291.9	5800.55	0.262	0.1	2.603	0.009	0.067
FBgn0013347	TfIIA-S	3R	23891060	23890388	2947	2240	2756	2713	3258	3112	286.9	296.6	261.7	284.7	295.5	270.9	2814.68	0.012	0.133	0.087	0.93	0.989
FBgn0004893	bowl	2L	3784121	3771700	19008	13231	19357	15483	21456	26372	265.8	251.6	264	233.4	279.5	329.7	18718.6	-0.085	0.143	-0.593	0.553	0.867
FBgn0034534	maf-S	2R	20641668	20640976	3351	2508	3282	3096	3155	3403	253	257.5	241.6	251.9	221.9	229.7	3112.72	0.119	0.115	1.028	0.304	0.667
FBgn0000575	emc	3L	753492	749400	4850	3358	5474	4713	5432	7086	252.6	237.9	278.1	264.6	263.6	330	5026.43	-0.138	0.119	-1.156	0.248	0.598
FBgn0082598	akirin	3L	7373711	7369843	4655	3368	5001	4268	4366	5049	244.5	240.6	256.2	241.6	213.6	237.1	4400.73	0.119	0.087	1.375	0.169	0.492
FBgn0266410	CG45050	3R	9362994	9340216	4393	3937	5494	4971	5490	6301	228.8	278.9	279.1	279.1	266.4	293.5	5019.36	-0.078	0.07	-1.119	0.263	0.618
FBgn0261278	grp	2L	16699926	16680054	10987	8311	11099	11032	13893	15108	223.1	229.5	219.8	241.5	262.8	274.3	11520.8	-0.19	0.095	-2.001	0.045	0.214
FBgn0032429	CG5446	2L	12427709	12426631	1683	1213	1720	1662	1754	1845	201.5	197.5	200.9	214.5	195.6	197.5	1627.22	0.003	0.113	0.024	0.981	0.996
FBgn0036661	CG9705	3L	16782419	16780100	2641	1924	2760	3068	2995	3516	191.1	189.3	194.7	239.2	201.8	227.4	2769.96	-0.195	0.105	-1.852	0.064	0.27
FBgn0263240	Coop	2R	7492589	7490836	6457	4534	6517	6110	6768	8041	187.4	178.9	184.4	191.1	182.9	208.6	6298.33	-0.058	0.096	-0.606	0.545	0.862
FBgn0002780	mod	3R	32054974	32052060	9328	6866	9583	10192	12406	12380	179.6	179.8	180	211.5	222.5	213.2	9938.08	-0.243	0.089	-2.715	0.007	0.052
FBgn0004865	Eip78C	3L	21266503	21226609	14792	10670	16551	11276	18967	27262	179.5	176	195.8	147.8	214.9	296.4	16019.2	-0.231	0.231	-0.997	0.319	0.683
FBgn0261113	Xrp1	3R	18926989	18914968	10939	16612	26798	22440	18375	22501	170.4	351.8	407	376.7	266.5	313.3	19330	-0.048	0.273	-0.177	0.86	0.98
FBgn0000015	Abd-B	3R	16972236	16927212	7980	5947	8801	6428	9165	11277	167.7	170	180.4	144.9	178.6	210.9	8083.89	-0.031	0.146	-0.211	0.833	0.977
FBgn0262732	mbf1	3L	16576871	16574436	3029	2707	4020	3889	4021	4472	167	202.9	216.1	231.1	206.5	220.4	3627.26	-0.155	0.088	-1.751	0.08	0.312
FBgn0015805	HDAC1	3L	4629467	4626734	8207	5086	7271	7026	7669	8732	163.8	138	141.5	151.1	142.6	155.8	7230.33	0.008	0.138	0.058	0.953	0.992
FBgn0026533	Dek	2R	16861738	16856220	10307	8232	12176	9374	11411	12881	160.3	174.1	184.6	157.1	165.3	179.1	10566.6	0.066	0.064	1.039	0.299	0.66
FBgn0051460	CG31460	3R	8563445	8562673	2135	1434	1600	2231	2512	2351	158.1	144.4	115.6	178.1	173.3	155.7	2021.95	-0.249	0.202	-1.231	0.218	0.562
FBgn0026324	Taf10b	2L	2767845	2767286	2033	1315	1840	1380	1625	1531	146.1	128.5	128.9	106.9	108.8	98.4	1616.5	0.386	0.157	2.453	0.014	0.092
FBgn0029512	Aos1	3R	12433822	12432533	4643	3313	4542	4781	4613	5068	143.1	138.9	136.5	158.8	132.4	139.7	4447.94	-0.019	0.123	-0.157	0.876	0.983
FBgn0020496	CtBP	3R	13026275	13011649	6598	4801	7823	7165	8633	11111	142.5	141	164.8	166.9	173.8	214.7	7469.77	-0.289	0.115	-2.511	0.012	0.082
FBgn0027567	CG8108	3L	9870674	9864639	11681	9257	12949	11191	13822	16197	141.1	152	152.5	145.7	155.5	174.9	12290.3	-0.076	0.084	-0.909	0.363	0.728
FBgn0000568	Eip75B	3L	18064696	17950953	15234	12200	15272	10108	19498	25608	139.6	152	136.5	99.9	166.5	209.9	15889.6	-0.128	0.251	-0.511	0.61	0.9
FBgn0000611	exd	X	15996509	15992468	4893	3340	5590	3512	5490	6460	135.2	125.5	150.6	104.6	141.3	159.6	4761.51	0.04	0.176	0.229	0.819	0.974
FBgn0015239	Hr78	3L	21497494	21494019	7766	5781	7641	6270	8547	8999	134	135.6	128.5	116.6	137.3	138.8	7399.74	0.042	0.12	0.348	0.728	0.952
FBgn0024491	Bin1	3R	16189564	16186156	1902	1384	1981	2000	2239	1977	131.2	129.8	133.3	148.7	143.9	122	1892.78	-0.054	0.142	-0.38	0.704	0.942
FBgn0004898	fd96Cb	3R	25096099	25095012	3405	2080	2969	2848	3842	3827	130.4	108.3	110.9	117.6	137.1	131.1	3104.29	-0.115	0.164	-0.699	0.484	0.823
FBgn0029113	Uba2	3L	8127818	8125327	8583	6735	9243	9005	8808	10508	127.4	135.9	133.8	144	121.8	139.4	8710.71	-0.009	0.087	-0.103	0.918	0.989
FBgn0030082	HP1b	X	9082746	9081063	2805	1872	2564	2517	2859	2860	121.3	110	108.1	117.3	115.1	110.5	2551.17	0.01	0.137	0.069	0.945	0.991
FBgn0030788	Sap30	X	16789644	16787283	2016	1406	1994	1493	1946	1852	120.7	114.5	116.4	96.4	108.5	99.1	1769.51	0.231	0.132	1.749	0.08	0.312
FBgn0023214	edl	2R	18673536	18667527	1975	1632	1957	1942	2049	2306	116.3	130.6	112.3	123.2	112.3	121.4	1962.45	0.03	0.12	0.252	0.801	0.97
FBgn0028398	Taf10	2L	2768612	2767890	1860	1305	1677	1374	1399	1207	115.3	110	101.4	91.8	80.8	66.9	1479.04	0.471	0.194	2.427	0.015	0.098
FBgn0278608	Dsp1	X	16340624	16333612	4383	3221	4892	3554	4074	5098	114.7	114.6	124.9	99.4	98.4	118.2	4143.32	0.172	0.096	1.792	0.073	0.294
FBgn0000618	e(y)2	X	11576620	11576118	1122	712	1018	1414	1528	1412	114.6	98.9	101.4	155.7	145.4	128.9	1178	-0.425	0.177	-2.396	0.017	0.105
FBgn0040777	CG14767	2R	8723839	8718017	4700	3590	4905	4111	5215	5913	113.1	117.5	115.1	106.6	116.9	127.2	4665.82	0	0.1	-0.002	0.999	1
FBgn0011715	Snr1	3R	5472754	5470926	3984	2803	3973	3393	3810	4106	111.9	107	108.8	102.7	99.7	103.1	3640.03	0.124	0.099	1.252	0.21	0.554
FBgn0039019	HP1c	3R	22746605	22745620	2530	1907	2107	2480	2573	2669	110.8	113.5	89.9	117	104.9	104.5	2365.89	-0.029	0.17	-0.169	0.866	0.982
FBgn0013753	Bgb	3L	1640952	1639711	2664	1893	2523	2280	2740	2968	109.3	105.6	100.9	100.8	104.7	108.8	2480.61	0.03	0.119	0.255	0.799	0.97
FBgn0000250	cact	2L	16326207	16313036	5133	4324	5633	5439	6234	7305	106.7	122.3	114.2	121.9	120.7	135.8	5588.73	-0.122	0.081	-1.516	0.13	0.419
FBgn0001994	crp	2L	16287730	16263556	6382	5442	8143	5207	6750	9234	105.4	122.2	131.1	92.7	103.8	136.3	6730.13	0.125	0.149	0.838	0.402	0.764
FBgn0025463	Bap60	X	13159508	13157445	5200	3884	5605	5607	6249	6926	105	106.6	110.4	122	117.5	125	5479.47	-0.159	0.068	-2.348	0.019	0.115
FBgn0038043	CG17202	3R	12423606	12422768	1707	1228	1768	1798	2044	1909	103.6	101.3	104.6	114.3	112.3	100.7	1718.73	-0.102	0.126	-0.81	0.418	0.777
FBgn0043001	Chrac-16	X	12017961	12017225	1360	998	1117	977	1031	911	99.8	99.6	79.9	76.2	69.5	58.9	1075.2	0.454	0.211	2.148	0.032	0.166
FBgn0011290	Taf12	3R	11679690	11678386	1858	1342	1831	1552	1763	1782	99.3	97.5	95.4	89.4	87.7	85.1	1676.06	0.177	0.118	1.506	0.132	0.424
FBgn0001139	gro	3R	26049911	26041736	6969	5195	7682	6332	7301	8649	99.3	100.7	106.8	97.3	96.9	110.2	6909.24	0.031	0.075	0.414	0.679	0.932
FBgn0040339	MED22	X	928860	928139	1352	801	1216	941	1099	1064	97.8	78.8	85.8	73.4	74.1	68.8	1071.12	0.305	0.178	1.717	0.086	0.327
FBgn0002783	mor	3R	15972913	15968134	11346	9008	12595	9455	11460	14868	97.7	105.5	105.8	87.8	92	114.6	11277.5	0.092	0.111	0.828	0.407	0.769
FBgn0000251	cad	2L	20783135	20770731	4117	2864	4114	3496	4815	5408	97.3	92	94.8	89	106	114.2	4050.47	-0.099	0.135	-0.738	0.46	0.808
FBgn0003130	Poxn	2R	15835055	15826693	3935	2229	3404	2578	3144	3537	96.2	74.1	81.2	68	71.6	77.3	3100.17	0.243	0.17	1.431	0.152	0.464
FBgn0002521	pho	4	1181628	1172469	4777	3509	5051	4179	5453	5700	95.9	95.8	98.9	90.2	101.8	102.1	4702.1	-0.001	0.098	-0.007	0.995	0.999
FBgn0013746	alien	2L	8997379	8993818	4012	2656	3497	3078	3756	4083	93.9	84.6	79.8	77.7	81.9	85.5	3476.52	0.103	0.143	0.722	0.47	0.814
FBgn0003345	sd	X	15827682	15804370	2234	1975	3100	2381	3483	4525	91.9	110.4	124.3	105.5	133.4	166.4	2856.1	-0.298	0.184	-1.623	0.105	0.367
FBgn0001291	Jra	2R	10098556	10096480	3279	2901	3966	3824	3913	4309	91.6	110.2	108	115.1	101.8	107.6	3654.91	-0.052	0.086	-0.609	0.543	0.86
FBgn0034970	yki	2R	24068485	24065975	3437	2955	3880	3698	4663	4687	90.4	105.7	99.5	104.9	114.3	110.2	3827.5	-0.14	0.091	-1.545	0.122	0.405
FBgn0000504	dsx	3R	7967408	7924323	3098	2095	3340	2368	3533	4803	88.3	81.2	92.9	72.8	93.8	122.5	3113.66	-0.115	0.202	-0.57	0.569	0.874
FBgn0004859	ci	4	57041	47710	11813	9166	14086	12264	16503	21105	87.7	92.6	102	98	114	139.9	13741	-0.301	0.134	-2.255	0.024	0.138
FBgn0262519	Mi-2	3L	19910215	19882051	16426	13510	20001	15646	19773	27676	86.8	97.1	103.1	89.1	97.3	130.7	18371.7	-0.126	0.143	-0.877	0.381	0.745
FBgn0010282	TfIIFalpha	3R	6382604	6380467	4786	3441	4521	3891	4395	4589	86.3	84.3	79.5	76.1	74.3	74.5	4243.86	0.186	0.113	1.648	0.099	0.354
FBgn0022361	Pur-alpha	4	567257	558016	2261	1643	2390	1746	2828	2951	85.3	84.3	88	71	99.4	99.6	2254.53	-0.048	0.173	-0.278	0.781	0.968
FBgn0032694	MESR3	2L	18661776	18617256	2410	1935	2422	1923	2298	2560	83.9	91.6	82.2	72.1	74.5	79.7	2243.87	0.208	0.109	1.91	0.056	0.247
FBgn0261953	TfAP-2	3L	21613349	21586828	3664	2341	3446	2831	3731	4303	80.9	70.3	74.2	67.4	76.7	84.9	3323.34	0.003	0.149	0.019	0.985	0.997
FBgn0035625	Blimp-1	3L	5652094	5630983	9415	7963	12390	6336	14980	16749	80.8	92.9	103.7	58.8	120.1	128.9	10942.7	-0.132	0.277	-0.477	0.633	0.909
FBgn0000577	en	2R	11528210	11524006	4225	3029	4161	3641	4616	5505	79.2	77.2	76	73.9	81	92.7	4120.28	-0.06	0.124	-0.483	0.629	0.908
FBgn0030093	Bap111	X	9151976	9149309	2500	1814	2633	2227	2520	3340	78.8	77.7	80.9	76	74.3	94.6	2459.65	-0.014	0.124	-0.116	0.907	0.988
FBgn0000448	Hr3	2R	10237348	10203995	6557	5487	8396	3184	8451	7690	78.7	89.5	98.2	41.2	94.4	82.5	6504.92	0.3	0.291	1.029	0.303	0.667
FBgn0011289	TfIIA-L	3R	27256463	27251112	2759	2461	3287	2674	3069	3529	78.1	94.7	90.7	81.6	80.9	89.3	2930.5	0.081	0.081	0.993	0.321	0.684
FBgn0037262	MED31	3R	4643292	4641963	1539	1063	1474	1554	1609	1796	77.5	72.7	72.3	84.7	75.8	81.2	1485.12	-0.088	0.129	-0.679	0.497	0.832
FBgn0023001	melt	3L	7143074	7134516	7298	6030	8807	5460	8372	10019	76.4	85.9	89.9	61.6	81.7	93.8	7519.06	0.106	0.159	0.667	0.505	0.836
FBgn0011604	Iswi	2R	12640628	12636671	7523	5409	8479	7478	8298	10013	76.2	74.5	83.8	81.7	78.3	90.7	7711.9	-0.076	0.081	-0.942	0.346	0.712
FBgn0020309	crol	2L	11809438	11794327	6950	5717	9400	6185	8937	13586	75.2	84.1	99.2	72.3	90.2	131.7	8185.28	-0.166	0.213	-0.782	0.434	0.788
FBgn0032979	Clamp	2L	22169143	22165720	4085	2856	4334	3331	4142	4771	75.1	71.4	77.7	66	70.9	78.4	3855.39	0.08	0.105	0.756	0.45	0.801
FBgn0015602	BEAF-32	2R	14772630	14770469	2020	1412	2072	2266	2613	2536	74.1	70.4	74.1	89.6	89.3	83.2	2114.14	-0.241	0.116	-2.081	0.037	0.187
FBgn0013263	Trl	3L	14761049	14747929	4354	3468	4996	3751	4880	5814	73.4	79.5	82.1	68.3	76.8	87.8	4464.53	0.035	0.108	0.319	0.75	0.958
FBgn0270924	zf30C	2L	9762375	9758342	5356	4617	6536	5938	6405	8159	71.8	84.2	85.5	85.8	80	97.8	6056.56	-0.11	0.085	-1.289	0.197	0.537
FBgn0000492	Dr	3R	29565244	29556386	3445	2189	4138	2878	3469	4276	71.2	61.5	83.4	64.1	66.7	79	3318.51	0.061	0.146	0.421	0.673	0.93
FBgn0004795	retn	2R	23654820	23632610	6121	6044	8916	5723	7008	11694	70.1	94.1	99.5	70.9	75	120.1	7400.11	0.008	0.213	0.037	0.97	0.994
FBgn0017578	Max	3L	19264184	19262232	1086	780	1062	875	1052	917	69.8	68.2	66.6	60.7	63	52.7	957.927	0.234	0.162	1.449	0.147	0.453
FBgn0033015	d4	2R	5295965	5259004	3334	2467	3272	3657	3971	4563	69.7	70.2	66.8	82.5	77.4	85.3	3482.74	-0.223	0.101	-2.204	0.028	0.151
FBgn0259785	pzg	3L	21290310	21286099	6615	5446	8295	5839	6732	9707	69.3	77.5	84.7	65.8	65.5	90.7	6966.72	0.076	0.138	0.55	0.582	0.882
FBgn0036761	MED19	3L	17846501	17843725	2117	1625	2586	1868	2314	2729	69.1	72.2	82.4	65.8	70.4	79.7	2165.71	0.068	0.103	0.66	0.509	0.839
FBgn0067779	dbr	2L	71390	66482	6565	6299	8614	6280	9895	11814	67.9	88.5	86.8	70	95.3	109.2	8044.96	-0.161	0.177	-0.909	0.364	0.728
FBgn0034763	RYBP	2R	22673212	22670587	975	785	1220	947	1281	1421	67.3	73.6	82.1	70.4	82.3	87.7	1080.52	-0.094	0.13	-0.722	0.47	0.814
FBgn0040918	schlank	X	6267228	6257668	2576	2298	3138	2321	2913	3049	66.9	81.2	79.5	65	70.5	70.8	2689.17	0.155	0.09	1.732	0.083	0.32
FBgn0001981	esg	2L	15336138	15333866	3004	1957	2649	2440	3362	3645	66.9	59.2	57.5	58.5	69.7	72.5	2790.13	-0.102	0.162	-0.629	0.529	0.852
FBgn0003870	ttk	3R	31735392	31713867	5227	4919	6796	5059	6060	8847	66.9	85.6	84.8	69.8	72.2	101.2	6028.6	-0.019	0.16	-0.119	0.905	0.988
FBgn0001269	inv	2R	11509695	11474465	2787	2118	2901	2150	2778	3177	66.7	69	67.8	55.5	62	68	2619.51	0.154	0.114	1.357	0.175	0.502
FBgn0004892	sob	2L	3580769	3578013	3665	2855	4140	3659	4194	5263	66.2	70.1	72.9	70.8	70.2	84.5	3885.64	-0.097	0.092	-1.053	0.292	0.653
FBgn0036811	MED11	3L	18746623	18745856	1122	880	1066	978	1304	1272	66	70.4	61.2	62	71.5	66.9	1092.38	0	0.153	0.001	0.999	1
FBgn0005771	noc	2L	14494019	14490859	3376	2728	3733	3196	4210	5440	65.4	71.8	70.5	66.7	75.9	94.2	3693.9	-0.169	0.141	-1.193	0.233	0.581
FBgn0032988	Tif-IA	2L	22258260	22249876	2856	2138	2714	2435	2816	3244	65	66.2	60.2	59.7	59.7	66	2672.71	0.069	0.117	0.591	0.554	0.868
FBgn0261239	Hr39	2L	21259675	21237250	5032	4108	6122	5210	8092	10668	64.8	71.9	76.9	72.3	97.1	122.8	6309.17	-0.433	0.189	-2.294	0.022	0.128
FBgn0034985	CG3328	2R	24173660	24162489	8869	7147	9505	6982	10572	13176	64.7	70.9	67.6	54.9	71.9	86	9180.77	-0.044	0.168	-0.262	0.793	0.969
FBgn0261381	mtTFB1	3L	11710570	11708979	2033	1698	2288	2473	2426	2616	64	72.7	70.2	83.9	71.1	73.6	2228.79	-0.127	0.108	-1.175	0.24	0.589
FBgn0003567	su(Hw)	3R	14308589	14304455	5799	4499	6383	5394	6922	7912	64	67.5	68.7	64.1	71.1	78	6037.09	-0.073	0.094	-0.771	0.441	0.794
FBgn0026873	MED18	X	1866887	1865909	1334	922	1316	1167	1516	1521	63.8	59.9	61.3	60.1	67.5	65	1275.63	-0.036	0.135	-0.269	0.788	0.969
FBgn0011648	Mad	2L	3159643	3146056	3190	2504	3741	2721	3615	4508	63.5	67.7	72.6	58.3	67	80.2	3310.79	0.006	0.131	0.048	0.962	0.993
FBgn0050011	gem	2R	10137472	10124293	5597	4870	7122	5228	6927	8027	63.3	74.9	78.6	63.4	72.6	80.7	6179.72	0.007	0.109	0.063	0.95	0.992
FBgn0039904	Hcf	4	375554	359938	8983	7566	11139	7983	11901	14857	62.4	71.4	75.4	59.7	76.9	92.2	10144.6	-0.113	0.16	-0.709	0.478	0.82
FBgn0032202	REPTOR-BP	2L	10265229	10264125	711	535	794	879	1070	969	62.2	63.7	67.8	82.9	87.3	75.8	809.736	-0.328	0.137	-2.392	0.017	0.106
FBgn0005355	Su(fu)	3R	12691468	12689873	2820	2061	2673	2577	3398	3552	62.2	61.8	57.5	61.3	69.8	70	2800.24	-0.125	0.13	-0.966	0.334	0.699
FBgn0261641	CG42724	3R	6368288	6361672	6702	5946	7355	6257	8184	10079	62.1	74.9	66.4	62.3	70.5	83.3	7298.21	-0.071	0.131	-0.54	0.589	0.887
FBgn0032847	Taf13	2L	20093849	20093088	810	645	812	653	726	688	61.6	66.7	60.2	53.5	51.4	46.8	722.791	0.332	0.154	2.158	0.031	0.163
FBgn0001320	kni	3L	20695378	20692330	2538	2216	2790	1611	2474	2841	61.1	72.6	65.5	41.7	55.3	61	2394.03	0.348	0.172	2.03	0.042	0.204
FBgn0261705	CG42741	2R	23042943	23011078	1928	1300	1974	1321	2542	2197	60.6	55.5	60.5	44.7	74.4	61.7	1837.69	-0.016	0.225	-0.07	0.945	0.991
FBgn0011481	Ssdp	3R	18199595	18192494	2751	1945	3206	2495	3703	4242	59.7	57.4	67.9	58	74.4	81.8	2970.35	-0.202	0.157	-1.288	0.198	0.537
FBgn0000097	aop	2L	2178754	2156484	4235	3944	6322	3998	6039	7998	59.7	75.6	86.9	61	79.6	101.2	5267.48	-0.105	0.199	-0.527	0.598	0.893
FBgn0011763	Dp	2R	13228202	13222433	2542	1886	2717	2341	2738	3176	59.5	60	62	59	59.7	66.4	2525.52	-0.008	0.089	-0.094	0.925	0.989
FBgn0029867	CG3847	X	6349236	6347103	2173	1595	2933	2407	2668	3244	59.3	59.2	78	70	67.1	78.3	2439.54	-0.133	0.123	-1.082	0.279	0.637
FBgn0039938	Sox102F	4	834393	800436	3327	2682	3636	2783	4232	4960	59.1	64.8	63	53.3	70	78.8	3526.2	-0.093	0.162	-0.575	0.565	0.873
FBgn0028926	NC2beta	2L	15008538	15007813	1038	723	959	1163	1320	1235	58.8	55.7	53	71	69.6	62.5	1056.96	-0.256	0.16	-1.605	0.109	0.375
FBgn0001168	h	3L	8679253	8675759	1904	1799	3976	2058	1793	2496	58.7	75.4	119.5	68.4	51.5	68.8	2292.57	0.428	0.247	1.727	0.084	0.322
FBgn0033183	CG1620	2R	7496466	7493806	3280	2364	3493	2912	3213	3703	58.2	57.1	60.5	55.7	53.1	58.8	3118.96	0.09	0.084	1.063	0.288	0.647
FBgn0000411	D	3L	14178620	14175610	2130	1343	1972	2187	2931	3309	57.9	49.7	52.3	64.1	74.3	80.5	2246.18	-0.426	0.159	-2.681	0.007	0.056
FBgn0027866	CG9776	3R	4334071	4327814	6982	5920	7985	6110	7403	9284	57.9	66.7	64.5	54.6	57.2	68.8	7179.41	0.086	0.103	0.831	0.406	0.767
FBgn0040078	pont	3R	10263899	10262123	2539	1897	2771	2755	2413	2913	57.9	58.8	61.6	67.7	51.2	59.4	2520.57	0.021	0.131	0.157	0.875	0.983
FBgn0266441	CG45071	3L	15110730	15105882	2379	2073	2994	2644	2629	3561	57.6	68.3	70.7	69	59.3	77.1	2667.69	-0.047	0.113	-0.416	0.677	0.932
FBgn0010278	Ssrp	2R	23809004	23806361	3943	3788	4741	5297	4779	5722	56.8	74.2	66.6	82.2	64.1	73.6	4663.14	-0.14	0.131	-1.068	0.285	0.644
FBgn0035357	MEP-1	3L	2641984	2631715	6236	5057	8173	6194	7727	10595	56.3	62.1	72	60.3	65	85.5	7134.95	-0.131	0.143	-0.916	0.36	0.726
FBgn0041205	key	2R	24787411	24785514	2095	1783	2437	2468	2811	2615	56.2	65	63.8	71.4	70.2	62.7	2338.33	-0.129	0.11	-1.175	0.24	0.589
FBgn0039923	MED26	4	788978	778516	7972	6278	8412	6668	9646	10716	56	60	57.6	50.5	63.1	67.3	8134.19	-0.039	0.132	-0.298	0.765	0.965
FBgn0000283	Cp190	3R	15275241	15270432	5895	5212	7436	5309	6365	7589	55.9	67.2	68.8	54.3	56.3	64.4	6219.85	0.149	0.087	1.714	0.087	0.328
FBgn0033581	CG12391	2R	11150068	11147602	3147	2470	3304	3298	3443	4132	55.8	59.5	57.1	63	56.8	65.5	3252.26	-0.083	0.09	-0.924	0.356	0.721
FBgn0037655	CG11984	3R	9014909	9010282	3198	2560	3660	2993	3485	4223	55.8	60.7	62.3	56.2	56.6	65.8	3299.86	0.018	0.083	0.221	0.825	0.975
FBgn0008646	E5	3R	13874916	13867345	2816	1912	2713	2202	2928	3347	55.7	51.4	52.3	47.1	54.1	59.4	2607.62	0.019	0.141	0.134	0.894	0.986
FBgn0002283	l(3)73Ah	3L	16590132	16588475	1187	874	1307	997	1204	1207	55.5	55.5	59.5	50.2	52.4	50.4	1117.12	0.175	0.106	1.65	0.099	0.354
FBgn0000289	cg	2R	14182838	14173693	4372	3573	5569	3558	4686	6330	55.4	61.6	68.8	47.9	54.5	70.6	4583.93	0.098	0.153	0.644	0.52	0.847
FBgn0267978	ap	2R	5727525	5706202	2490	1649	2512	1920	2918	3061	55.2	49.7	54.3	45.9	60.2	60.7	2373.35	-0.045	0.165	-0.273	0.785	0.969
FBgn0032816	Nf-YB	2L	19737088	19736044	829	462	818	547	797	786	55.1	41.8	53	39.2	49.4	46.7	693.432	0.172	0.214	0.806	0.42	0.778
FBgn0037051	CG10565	3L	21136353	21133250	3417	2924	4199	4179	4001	4276	54.9	63.8	65.7	72.3	59.8	61.4	3789.01	-0.055	0.109	-0.507	0.612	0.901
FBgn0011291	Taf11	2L	9763262	9762424	1037	671	941	1004	1104	1164	54.8	48.3	48.5	57.2	54.4	55	972.299	-0.11	0.157	-0.704	0.481	0.822
FBgn0267821	da	2L	10393228	10388105	3671	3081	4748	3376	4564	5460	53.6	61.2	67.7	53.1	62	71.2	4061.1	-0.018	0.127	-0.138	0.89	0.986
FBgn0001222	Hsf	2R	18134634	18130303	3759	2795	4339	3088	3779	4303	53.4	53.9	60.1	47.2	50	54.6	3622.82	0.159	0.085	1.874	0.061	0.261
FBgn0024291	Sirt1	2L	13169551	13165564	4228	3145	4740	3503	4724	6092	53.3	53.9	58.2	47.6	55.4	68.6	4306.04	-0.032	0.146	-0.222	0.825	0.974
FBgn0040071	tara	3R	16260329	16225651	4636	3878	5665	4083	5155	7405	53.2	60.5	63.4	50.7	55.3	76.2	5022.93	-0.017	0.159	-0.106	0.916	0.989
FBgn0263757	Rpb4	3R	18255487	18252843	712	486	615	625	753	778	53.1	49.3	44.7	50.2	52.3	51.9	653.626	-0.044	0.177	-0.249	0.803	0.971
FBgn0030065	CG12075	X	8872774	8838323	5040	4379	5865	3490	5099	5958	52.8	62.4	59.9	39.5	49.9	56	4920.32	0.29	0.145	1.994	0.046	0.216
FBgn0261283	SREBP	3L	19798979	19793935	5634	4255	6890	4638	5678	6923	52.7	54.1	62.8	46.8	49.5	57.9	5571.12	0.156	0.101	1.537	0.124	0.408
FBgn0015904	ara	3L	12596018	12580672	3579	2280	3271	2986	3712	4616	52.3	45.3	46.6	47.5	51	60.9	3336.58	-0.102	0.155	-0.659	0.51	0.84
FBgn0004597	CycC	3R	14890205	14889004	1337	908	1376	1030	1155	1316	52	48	52.2	43.2	41.8	45.7	1174.42	0.242	0.119	2.039	0.041	0.201
FBgn0020493	Dad	3R	17070408	17054007	2827	2535	3622	2909	3911	5129	51.6	62.9	64.4	57.3	66.6	83.8	3400.28	-0.197	0.155	-1.272	0.203	0.544
FBgn0261802	CG42748	2L	22166221	22131221	8286	7041	10457	7643	13007	16108	51	58.9	62.8	50.7	74.6	88.6	10091.6	-0.293	0.199	-1.472	0.141	0.44
[truncated: 646 more rows]
