# Supplementary material for: Unraveling the Genetic Basis for the Rapid Diversification of Male Genitalia between Drosophila Species
Source: Mol Biol Evol. 2020 Sep 15;38(2):437–48. doi: 10.1093/molbev/msaa232 (PMC7826188; doi:10.1093/molbev/msaa232)
Supplement: msaa232_Supplementary_Data [file msaa232_supplementary_data.zip › msaa232_Supplementary_Data/msaa232-suppl_data/Supplementary File 5_corrected.xlsx]

## Sheet: S5
S5.
Candidate Region	Gene information							RNASeq Analysis																					RNAi Analysis
	Gene ID		Location (D. melanogaster)			Gene Ontology Analysis		Raw read counts						Transcripts per million (TPM)						Expressed? (TPM > 1 in all three replicates)			Dmau D1 versus Dsim w501						Clasper bristle number		Posterior lobe size
	Fbgn	Symbol	Chromosome	LhsR6.24	RhsR6.24	Family	Protein class	Dsim_R1	Dsim_R2	Dsim_R3	Dmau_R1	Dmau_R2	Dmau_R3	Dsim_R1_TPM	Dsim_R2_TPM	Dsim_R3_TPM	Dmau_R1_TPM	Dmau_R2_TPM	Dmau_R3_TPM	Dsim	Dmau	Both	baseMean	log2FoldChange	lfcSE	stat	pvalue	padj	Effect_summary	Effect size(%)	Effect_summary	Effect size (%)
C0/P1	FBgn0029117	Surf1	3L	6959586	6958346	SURFEIT LOCUS PROTEIN 1 (PTHR23427:SF2)	chaperone(PC00072)	269	217	222	481	594	555	9.3	10.2	7.5	17.9	19.2	17.2	Y	Y	Y	378.784	-0.985	0.232	-4.239	0	0
C0/P1	FBgn0035661	CG10477	3L	6034611	6033199	AT07769P-RELATED (PTHR24260:SF90)		0	0	1	40	57	92	0	0	0	1.6	2	3.1	N	Y	N	28.593	-7.216	1.399	-5.158	0	0
C0/P1	FBgn0035669	CG6592	3L	6061378	6059658	AT07769P-RELATED (PTHR24260:SF90)		16	20	18	91	239	104	0.4	0.7	0.4	2.3	5.3	2.2	N	Y	N	76.694	-2.776	0.602	-4.615	0	0
C0/P1	FBgn0035702	CG10147	3L	6488424	6486167	IP01005P (PTHR24390:SF142)	C2H2 zinc finger transcription factor(PC00248)	90	78	117	179	236	261	2.1	2.5	2.6	4.5	5.1	5.4	Y	Y	Y	153.54	-1.046	0.236	-4.44	0	0
C0/P1	FBgn0035710	SP1173	3L	6703521	6689327	FI19426P1 (PTHR16172:SF27)		1617	1474	2092	3155	4770	4664	22.6	28.1	28.6	47.7	62.4	58.6	Y	Y	Y	2840.14	-1.075	0.144	-7.469	0	0	untested	0	ns	0
C0/P1	FBgn0035726	CG9953	3L	6971666	6969658	SERINE PROTEASE 16 (PTHR11010:SF87)	serine protease(PC00203)	4760	3859	5542	3229	3575	3723	97.4	107.4	110.6	71.2	68.2	68.1	Y	Y	Y	4120.76	0.62	0.065	9.596	0	0	ns	0	Smaller posterior lobes	-1.70387
C0/P1	FBgn0028980	tant	3L	6057002	6055136			1861	1494	1940	2416	2623	2868	64.9	70.9	66	90.8	85.2	89.4	Y	Y	Y	2158.04	-0.377	0.094	-3.987	0	0.001
C0/P1	FBgn0035721	CG9948	3L	6957440	6955991	GH22016P-RELATED (PTHR12243:SF49)		350	327	402	552	738	640	16.7	21.2	18.6	28.3	32.7	27.2	Y	Y	Y	489.785	-0.633	0.185	-3.423	0.001	0.008
C0/P1	FBgn0020641	Lcp65Ad	3L	6144101	6143395	CUTICLE PROTEIN DCP2-RELATED (PTHR10380:SF197)	extracellular matrix structural protein(PC00103)	60	56	140	203	236	217	5.7	7.3	13	20.9	21	18.5	Y	Y	Y	144.933	-1.217	0.382	-3.191	0.001	0.015
C0/P1	FBgn0035694	CG13299	3L	6232361	6231805			33	22	44	4	12	6	3	2.8	4	0.4	1	0.5	Y	N	N	20.468	2.344	0.745	3.148	0.002	0.017
C0/P1	FBgn0020765	Acp65Aa	3L	6152745	6152050	ADULT CUTICLE PROTEIN 65AA-RELATED (PTHR10380:SF218)	extracellular matrix structural protein(PC00103)	146	128	204	40	102	32	14.9	17.7	20.3	4.4	9.7	2.9	Y	Y	Y	110.725	1.632	0.562	2.905	0.004	0.033
C0/P1	FBgn0035715	CG10103	3L	6756497	6754017	IST1 HOMOLOG (PTHR12161:SF5)		2768	2435	3489	3482	3823	4104	71.3	85.2	87.6	95.5	90.6	93.4	Y	Y	Y	3291.7	-0.199	0.073	-2.731	0.006	0.05
C0/P1	FBgn0020637	Lcp65Ag2	3L	6133593	6132990	CUTICLE PROTEIN DCP2-RELATED (PTHR10380:SF197)	extracellular matrix structural protein(PC00103)	120	67	164	58	80	57	11.8	9	15.7	6.1	7.3	5	Y	Y	Y	90.181	0.993	0.402	2.467	0.014	0.09
C0/P1	FBgn0001258	ImpL3	3L	6262694	6259105	L-LACTATE DEHYDROGENASE (PTHR43128:SF16)	dehydrogenase(PC00092)	4896	3278	14469	4272	1511	2182	153.2	139.5	441.4	144.1	44	61	Y	Y	Y	4990.68	1.545	0.695	2.222	0.026	0.146	ns	0	ns	0
C0/P1	FBgn0035703	CG8270	3L	6491210	6488681	REGULATOR OF MON1-CCZ1 COMPLEX (PTHR12897:SF4)		941	755	954	776	841	912	15.2	16.6	15.1	13.6	12.7	13.2	Y	Y	Y	860.799	0.271	0.126	2.149	0.032	0.166
C0/P1	FBgn0035679	CG10467	3L	6094747	6093204	ALDOSE 1-EPIMERASE (PTHR10091:SF0)	epimerase/racemase(PC00096)	369	331	549	489	619	686	10.5	12.8	15.3	15	16.5	17.5	Y	Y	Y	493.002	-0.333	0.169	-1.973	0.049	0.224
C0/P1	FBgn0035677	CG13293	3L	6092188	6082883	PROTEIN SCAI (PTHR21243:SF15)		65	47	125	96	173	197	1.1	1.1	2.1	1.8	2.8	3.1	Y	Y	Y	110.68	-0.808	0.432	-1.87	0.062	0.263
C0/P1	FBgn0035704	Vps8	3L	6495297	6491230	VPS8 SUBUNIT OF CORVET COMPLEX (PTHR12616:SF8)	membrane traffic protein(PC00150)	1180	896	1399	979	1093	1376	10	10.3	11.6	8.9	8.6	10.4	Y	Y	Y	1137.62	0.206	0.112	1.849	0.064	0.271
C0/P1	FBgn0005626	ple	3L	6719525	6713356	TYROSINE 3-MONOOXYGENASE (PTHR11473:SF15)		4798	420	837	835	628	527	86.2	10.3	14.7	16.2	10.5	8.5	Y	Y	Y	1372.74	1.754	0.989	1.773	0.076	0.302
C0/P1	FBgn0035724	CG10064	3L	6967897	6965260	CILIA- AND FLAGELLA-ASSOCIATED PROTEIN 52 (PTHR13720:SF14)		60	56	262	528	175	225	0.8	1.1	3.6	8	2.3	2.8	N	Y	N	210.968	-1.277	0.725	-1.762	0.078	0.307	ns	0	ns	0
C0/P1	FBgn0035719	tow	3L	6949313	6942856	SIMILAR TO RIKEN CDNA 1700025G04 GENE (PTHR14974:SF3)		49	39	61	33	36	21	1.1	1.2	1.4	0.8	0.8	0.4	Y	N	N	40.277	0.891	0.508	1.753	0.08	0.311
C0/P1	FBgn0040060	yip7	3L	6036175	6035216	AT07769P-RELATED (PTHR24260:SF90)		0	9	0	30	30	45	0	0.5	0	1.2	1.1	1.5	N	Y	N	17.999	-3.071	1.778	-1.727	0.084	0.322
C0/P1	FBgn0035699	CG13300	3L	6352390	6329324			2423	1880	2769	2221	3490	4341	65.1	68.6	72.5	64.3	87.3	104.2	Y	Y	Y	2767.49	-0.291	0.187	-1.555	0.12	0.4
C0/P1	FBgn0035692	CG13298	3L	6193179	6192124	SPLICING FACTOR 3B SUBUNIT 6 (PTHR12785:SF7)	RNA splicing factor(PC00148)	3053	2150	2845	3156	3685	3699	260.7	249.7	236.9	290.5	293.1	282.4	Y	Y	Y	3050.64	-0.189	0.124	-1.523	0.128	0.415
C0/P1	FBgn0035695	CG10226	3L	6240068	6234323	MULTIDRUG RESISTANCE PROTEIN HOMOLOG 65 (PTHR24221:SF538)	ATP-binding cassette (ABC) transporter(PC00003)	86	102	110	127	156	197	0.7	1.1	0.8	1.1	1.1	1.4	N	Y	N	126.852	-0.457	0.307	-1.489	0.137	0.433
C0/P1	FBgn0035688	CG10289	3L	6173880	6164916	SERINE/THREONINE-PROTEIN PHOSPHATASE 6 REGULATORY SUBUNIT (PTHR12634:SF8)	phosphatase modulator(PC00184)	2528	2096	3145	2573	3413	3974	26.4	29.8	32	29	33.2	37.1	Y	Y	Y	2886.68	-0.155	0.114	-1.358	0.175	0.502
C0/P1	FBgn0005658	Ets65A	3L	6123913	6097617	DNA-BINDING PROTEIN D-ETS-3-RELATED (PTHR11849:SF204)	winged helix/forkhead transcription factor(PC00246)	46	26	43	47	73	74	1	0.8	0.9	1.1	1.4	1.4	N	Y	N	49.719	-0.557	0.424	-1.314	0.189	0.524
C0/P1	FBgn0035674	CG13295	3L	6075245	6073490	T-CELL ACTIVATION INHIBITOR, MITOCHONDRIAL (PTHR31596:SF1)		437	320	409	420	578	594	9.4	9.3	8.5	9.7	11.5	11.4	Y	Y	Y	450.817	-0.238	0.187	-1.278	0.201	0.542
C0/P1	FBgn0061492	loj	3L	6096517	6094987	TRANSMEMBRANE EMP24 DOMAIN-CONTAINING PROTEIN 6 (PTHR22811:SF45)	vesicle coat protein(PC00235)	4294	2884	3766	2942	4177	3830	188	171.7	160.8	138.8	170.3	149.9	Y	Y	Y	3621.45	0.205	0.163	1.259	0.208	0.551
C0/P1	FBgn0261801	CG42747	3L	6485964	6400590			3874	2740	3943	3359	4965	5586	99.7	95.8	98.9	93.1	119	128.5	Y	Y	Y	3979.53	-0.188	0.152	-1.233	0.217	0.561
C0/P1	FBgn0035720	CG10077	3L	6955904	6949491	ATP-DEPENDENT RNA HELICASE DDX17-RELATED (PTHR47958:SF59)		11683	10499	14665	8154	12304	16407	149.1	182.2	182.5	112.2	146.3	187.2	Y	Y	Y	12085.7	0.222	0.182	1.221	0.222	0.567
C0/P1	FBgn0035690	CG10274	3L	6181829	6178677	CHORION TRANSCRIPTION FACTOR CF2-RELATED (PTHR24388:SF77)	C2H2 zinc finger transcription factor(PC00248)	1080	771	1087	923	984	1135	13	12.6	12.8	12	11.1	12.2	Y	Y	Y	986.764	0.147	0.121	1.212	0.225	0.571
C0/P1	FBgn0022699	D19B	3L	6184920	6182176	CHORION TRANSCRIPTION FACTOR CF2-RELATED (PTHR24388:SF77)	C2H2 zinc finger transcription factor(PC00248)	2152	1847	2722	2336	2606	3393	28.9	33.8	35.7	33.8	32.6	40.8	Y	Y	Y	2458.24	-0.109	0.107	-1.012	0.312	0.676
C0/P1	FBgn0035670	CG10472	3L	6062910	6061372	AT07769P-RELATED (PTHR24260:SF90)		86	77	116	77	99	82	3.1	3.7	4	3	3.3	2.6	Y	Y	Y	88.94	0.299	0.309	0.968	0.333	0.699
C0/P1	FBgn0047334	BG642312	3L	6233381	6232469			10	0	4	8	12	14	1.3	0	0.5	1.2	1.5	1.7	N	Y	N	7.521	-1.125	1.44	-0.781	0.435	0.788
C0/P1	FBgn0263973	jv	3L	6589479	6563197			1427	1694	2845	1118	2608	2065	7.8	12.6	15.1	6.6	13.2	10.1	Y	Y	Y	1920.97	0.241	0.318	0.757	0.449	0.8
C0/P1	FBgn0035711	CG8519	3L	6709000	6704860	RE30129P (PTHR45704:SF10)		63	77	78	57	65	89	3.2	5.2	3.8	3.1	3	4	Y	Y	Y	71.56	0.283	0.383	0.739	0.46	0.807
C0/P1	FBgn0042185	CG18769	3L	6593940	6550738	CALCIUM UNIPORTER PROTEIN, MITOCHONDRIAL (PTHR13462:SF10)		955	795	1086	779	998	1270	25.3	28.7	28.1	22.3	24.6	30.1	Y	Y	Y	965.85	0.11	0.151	0.729	0.466	0.812
C0/P1	FBgn0035689	CG7376	3L	6178941	6174248	E3 UBIQUITIN-PROTEIN LIGASE SHPRH (PTHR45865:SF1)		1256	888	1037	841	1138	1392	10.3	9.9	8.3	7.4	8.7	10.2	Y	Y	Y	1080.87	0.143	0.205	0.697	0.486	0.824
C0/P1	FBgn0086680	vvl	3L	6794941	6790158	POU DOMAIN PROTEIN CF1A (PTHR11636:SF89)		1570	1080	1723	1013	1529	2085	23	21.5	24.6	16	20.8	27.3	Y	Y	Y	1465.45	0.131	0.217	0.601	0.548	0.863	ns	0	ns	0
C0/P1	FBgn0024921	Trn	3L	6200385	6193480	FI21453P1 (PTHR10527:SF3)	transporter(PC00227)	1691	1475	2846	1638	2361	3699	19.7	23.4	32.3	20.6	25.6	38.5	Y	Y	Y	2198.92	-0.158	0.263	-0.599	0.549	0.864
C0/P1	FBgn0262985	CG43293	3L	6185853	6185189			36	33	73	67	24	5	3.7	4.6	7.3	7.4	2.3	0.5	Y	N	N	40.282	0.612	1.023	0.598	0.55	0.865
C0/P1	FBgn0004513	Mdr65	3L	6245746	6240500	MULTIDRUG RESISTANCE PROTEIN HOMOLOG 65 (PTHR24221:SF538)	ATP-binding cassette (ABC) transporter(PC00003)	268	237	337	236	358	501	2.1	2.6	2.6	2	2.7	3.6	Y	Y	Y	313.896	-0.156	0.273	-0.573	0.566	0.873
C0/P1	FBgn0035696	Best2	3L	6256665	6245933	BESTROPHIN 2 (PTHR10736:SF11)	ion channel(PC00133)	1148	764	1446	1030	1351	1727	14.8	13.4	18.1	14.3	16.2	19.9	Y	Y	Y	1207.45	-0.103	0.182	-0.565	0.572	0.876
C0/P1	FBgn0035675	CG6610	3L	6076258	6075536	U6 SNRNA-ASSOCIATED SM-LIKE PROTEIN LSM5 (PTHR20971:SF0)	RNA splicing factor(PC00148)	736	507	560	678	792	765	83.3	78.1	61.8	82.8	83.5	77.5	Y	Y	Y	667.606	-0.098	0.22	-0.447	0.655	0.921
C0/P1	FBgn0035714	CG8549	3L	6754029	6752913	RIBOSOME MATURATION PROTEIN SBDS (PTHR10927:SF1)	RNA binding protein(PC00031)	748	744	1065	1210	945	930	30.8	41.7	42.8	53.7	36.2	34.2	Y	Y	Y	934.453	-0.1	0.239	-0.419	0.675	0.931
C0/P1	FBgn0035727	CG10063	3L	6972467	6971579			22	18	103	78	4	0	1.1	1.2	4.9	4.1	0.2	0	Y	N	N	37.145	0.712	1.74	0.409	0.682	0.934
C0/P1	FBgn0035708	CG8398	3L	6619113	6609325	AXUNDEAD, ISOFORM A (PTHR45774:SF7)	ubiquitin-protein ligase(PC00234)	52	89	224	206	40	48	1	2.3	4.2	4.3	0.7	0.8	Y	N	N	110.105	0.351	0.877	0.401	0.689	0.936
C0/P1	FBgn0035685	CG13297	3L	6157377	6156592			18	14	19	12	40	19	1.3	1.4	1.4	1	2.8	1.3	Y	Y	Y	19.876	-0.269	0.755	-0.356	0.721	0.949
C0/P1	FBgn0052392	CG32392	3L	6763246	6756629	RADIAL SPOKE HEAD PROTEIN 3 HOMOLOG (PTHR21648:SF0)	cytoskeletal protein(PC00085)	64	87	302	455	63	47	1	1.9	4.6	7.7	0.9	0.7	Y	N	N	169.794	-0.34	1.008	-0.337	0.736	0.955
C0/P1	FBgn0022935	D19A	3L	6189123	6185830	CHORION TRANSCRIPTION FACTOR CF2-RELATED (PTHR24388:SF77)	C2H2 zinc finger transcription factor(PC00248)	2616	2237	3213	2491	2824	3749	32.2	37.5	38.6	33.1	32.4	41.3	Y	Y	Y	2807.02	0.038	0.114	0.33	0.741	0.957
C0/P1	FBgn0002526	La	3L	6218022	6203831	LAMININ SUBUNIT ALPHA (PTHR10574:SF406)	extracellular matrix protein(PC00102)	25653	25591	34608	21462	30373	44419	72	97.6	94.7	64.9	79.4	111.4	Y	Y	Y	29741.6	0.063	0.197	0.323	0.747	0.958
C0/P1	FBgn0035722	CG10075	3L	6958108	6956946	UBIQUINOL-CYTOCHROME-C REDUCTASE COMPLEX ASSEMBLY FACTOR 1 (PTHR12184:SF1)		648	456	575	589	653	614	26	24.8	22.5	25.4	24.4	22	Y	Y	Y	585.576	0.053	0.188	0.282	0.778	0.968
C0/P1	FBgn0001104	Galphai	3L	6980044	6972750	G PROTEIN ALPHA I SUBUNIT (PTHR10218:SF310)	heterotrimeric G-protein(PC00117)	5037	3757	5272	4532	5333	6075	147.4	149.5	150.5	143	145.4	159	Y	Y	Y	4929.15	0.021	0.083	0.257	0.797	0.969
C0/P1	FBgn0035691	CG7386	3L	6192049	6189745	CHORION TRANSCRIPTION FACTOR CF2-RELATED (PTHR24388:SF77)	C2H2 zinc finger transcription factor(PC00248)	223	247	309	295	309	324	3.5	5.3	4.7	5	4.5	4.6	Y	Y	Y	282.109	-0.05	0.216	-0.234	0.815	0.973
C0/P1	FBgn0035707	CG8368	3L	6608739	6603684	#N/A	#N/A	1705	1434	2581	2344	1781	2035	26	29.8	38.4	38.6	25.3	27.8	Y	Y	Y	1955.17	0.048	0.21	0.231	0.818	0.974
C0/P1	FBgn0035713	velo	3L	6752752	6744426	FI06413P-RELATED (PTHR46896:SF3)	cysteine protease(PC00081)	5228	4943	6803	4860	6074	8358	29.8	38.3	37.8	29.8	32.2	42.5	Y	Y	Y	5934.84	0.033	0.151	0.216	0.829	0.976
C0/P1	FBgn0035678	CG10469	3L	6093313	6092188	AT07769P-RELATED (PTHR24260:SF90)		211	263	310	282	292	361	8.2	13.9	11.8	11.8	10.6	12.5	Y	Y	Y	283.905	-0.038	0.247	-0.156	0.876	0.983
C0/P1	FBgn0259969	Sfp65A	3L	6350829	6350276			28	29	22	19	32	52	2.1	2.9	1.6	1.5	2.2	3.4	Y	Y	Y	29.904	-0.102	0.635	-0.161	0.872	0.983
C0/P1	FBgn0035657	alphaKap4	3L	6011021	6009446	IMPORTIN SUBUNIT ALPHA (PTHR23316:SF28)	transporter(PC00227)	57	90	406	442	16	2	1.3	2.9	9.3	11.2	0.4	0	Y	N	N	168.913	0.182	1.498	0.121	0.904	0.988
C0/P1	FBgn0035673	CG6602	3L	6073539	6072139			82	44	112	73	72	129	2	1.4	2.6	1.9	1.6	2.7	Y	Y	Y	82.165	-0.033	0.431	-0.076	0.939	0.99
C0/P1	FBgn0250849	CG32388	3L	6984586	6983473			22	9	110	137	1	4	2.9	1.6	14	19.3	0.1	0.5	Y	N	N	46.525	-0.138	1.655	-0.083	0.934	0.99	ns	0	ns	0
C0/P1	FBgn0263387	CG43439	3L	6984586	6983473			6	23	121	143	3	6	1.1	5.7	21.6	28.2	0.5	1	Y	N	N	50.007	-0.115	1.568	-0.073	0.942	0.991
C0/P1	FBgn0020251	sfl	3L	6550104	6495680	BIFUNCTIONAL HEPARAN SULFATE N-DEACETYLASE/N-SULFOTRANSFERASE (PTHR10605:SF36)		1195	1185	1766	1167	1626	2042	11.9	16.1	17.2	12.5	15	18.1	Y	Y	Y	1464.26	-0.012	0.185	-0.065	0.949	0.992
C0/P1	FBgn0261934	dikar	3L	6743164	6728800	REMODELING AND SPACING FACTOR 1 (PTHR14296:SF3)		1563	1390	2458	1125	1886	3358	9.7	11.7	14.8	7.5	10.9	18.5	Y	Y	Y	1891.46	-0.015	0.326	-0.045	0.964	0.993
C0/P1	FBgn0035725	Mis12	3L	6969048	6968035			253	168	204	190	275	257	14.5	13.1	11.4	11.7	14.6	13.1	Y	Y	Y	221.974	0.004	0.268	0.016	0.988	0.997
C0/P1	FBgn0261445	sgl	3L	6964758	6959554	UDP-GLUCOSE 6-DEHYDROGENASE (PTHR11374:SF3)		2902	2394	3130	2609	3316	3834	63.4	71.1	66.7	61.4	67.5	74.9	Y	Y	Y	2986.85	0.001	0.108	0.005	0.996	0.999	Less bristles (Claspers smaller)	15.6995	ns	0
C0/P1	FBgn0052396	CG32396	3L	6532429	6530729	TUBULIN BETA CHAIN-RELATED (PTHR11588:SF293)	tubulin(PC00228)	70	61	246	295	22	16	1.6	1.9	5.4	7.2	0.5	0.3	Y	N	N	118.63	2.189	1.173	0.114	NA	0.01
C0/P1	FBgn0035709	eIF4E-4	3L	6665641	6664224	AT15894P-RELATED (PTHR11960:SF8)	translation initiation factor(PC00224)	75	61	325	410	13	0	3.4	3.8	14.4	20	0.5	0	Y	N	N	147.501	3.736	1.723	0.02	NA	0.006
C0/P1	FBgn0250815	Jon65Aiv	3L	6040135	6039155	AT07769P-RELATED (PTHR24260:SF90)		2	0	4	18	30	52	0.1	0	0.1	0.7	1.1	1.8	N	N	N	15.885	-3.908	1.132	-3.452	0.001	0.007
C0/P1	FBgn0004619	GluRIA	3L	6635059	6624032	GLUTAMATE RECEPTOR 1-RELATED (PTHR18966:SF505)		12	2	6	1	3	0	0.1	0	0.1	0	0	0	N	N	N	4.067	2.453	1.763	1.391	0.164	0.484
C0/P1	FBgn0045759	bin	3L	6994447	6990622	FORKHEAD BOX PROTEIN BINIOU (PTHR46262:SF2)		48	71	131	51	62	80	0.7	1.5	2	0.8	0.9	1.1	N	N	N	72.725	0.556	0.477	1.164	0.245	0.594
C0/P1	FBgn0259164	CG42269	3L	6071545	6066296	ORGANIC CATION TRANSPORTER PROTEIN-LIKE PROTEIN (PTHR24064:SF316)		18	27	50	41	51	62	0.3	0.6	0.8	0.7	0.8	0.9	N	N	N	39.97	-0.515	0.545	-0.946	0.344	0.71
C0/P1	FBgn0002926	ndl	3L	6603366	6593938	SERINE PROTEASE NUDEL (PTHR24258:SF133)	serine protease(PC00203)	4	24	52	13	16	17	0	0.1	0.2	0.1	0.1	0.1	N	N	N	20.688	0.949	1.009	0.941	0.347	0.712
C0/P1	FBgn0035665	Jon65Aiii	3L	6051690	6050757	AT07769P-RELATED (PTHR24260:SF90)		0	2	0	3	6	2	0	0.1	0	0.1	0.2	0.1	N	N	N	2.152	-2.064	2.414	-0.855	0.392	0.756
C0/P1	FBgn0041624	Or65b	3L	6327049	6325612	ODORANT RECEPTOR 19A-RELATED (PTHR21137:SF39)	G-protein coupled receptor(PC00021)	6	4	6	4	21	10	0.2	0.1	0.1	0.1	0.5	0.2	N	N	N	8.117	-0.917	1.076	-0.852	0.394	0.757
C0/P1	FBgn0052406	PVRAP	3L	6026317	5997208	PVR ADAPTOR PROTEIN-RELATED (PTHR45734:SF7)	non-motor actin binding protein(PC00165)	10	17	6	22	16	27	0.2	0.5	0.1	0.5	0.3	0.5	N	N	N	16.352	-0.678	0.859	-0.79	0.43	0.785
C0/P1	FBgn0035697	CG10163	3L	6258760	6257423	MIP10846P1-RELATED (PTHR11610:SF161)	lipase(PC00143)	0	4	1	6	6	3	0	0.1	0	0.2	0.2	0.1	N	N	N	3.393	-1.266	1.814	-0.698	0.485	0.824
C0/P1	FBgn0042119	Cpr65Au	3L	6132109	6131242	CUTICLE PROTEIN DCP2-RELATED (PTHR10380:SF197)	extracellular matrix structural protein(PC00103)	6	0	8	14	4	8	0.6	0	0.8	1.5	0.4	0.7	N	N	N	6.387	-0.864	1.533	-0.564	0.573	0.877
C0/P1	FBgn0035676	ssp6	3L	6082491	6076722	SHORT SPINDLE 6, ISOFORM A (PTHR15963:SF5)		56	41	41	41	86	65	0.7	0.7	0.5	0.5	1	0.7	N	N	N	54.148	-0.245	0.493	-0.496	0.62	0.904
C0/P1	FBgn0041625	Or65a	3L	6322098	6320611	ODORANT RECEPTOR 19A-RELATED (PTHR21137:SF39)	G-protein coupled receptor(PC00021)	6	8	14	2	6	16	0.1	0.3	0.3	0.1	0.1	0.4	N	N	N	8.357	0.47	1.122	0.419	0.675	0.931
C0/P1	FBgn0035687	CG13296	3L	6164682	6163127	ENHANCER OF VARIEGATION 3-9-RELATED (PTHR24403:SF88)	C2H2 zinc finger transcription factor(PC00248)	16	4	14	6	15	29	0.4	0.1	0.3	0.1	0.3	0.6	N	N	N	13.124	-0.353	0.977	-0.362	0.718	0.947
C0/P1	FBgn0035718	CG14820	3L	6934824	6932926	RE62864P-RELATED (PTHR11705:SF123)	metalloprotease(PC00153)	23	6	22	18	41	2	0.6	0.2	0.5	0.5	1	0	N	N	N	18.291	-0.164	1.215	-0.135	0.892	0.986
C0/P1	FBgn0041194	Prat2	3L	6914876	6911999	AMIDOPHOSPHORIBOSYLTRANSFERASE (PTHR11907:SF0)	transferase(PC00220)	42	55	102	125	34	48	0.8	1.4	1.9	2.6	0.6	0.8	N	N	N	67.952	0.043	0.734	0.059	0.953	0.992
C0/P1	FBgn0262787	CG43168	3L	6277035	6275787			10	5	18	22	4	10	1.2	0.8	2.2	2.9	0.5	1.1	N	N	N	11.319	-0.06	1.078	-0.055	0.956	0.992
C0/P1	FBgn0002440	l(3)mbn	3L	6128807	6123934	PROTEIN LETHAL(3)MALIGNANT BLOOD NEOPLASM 1 (PTHR10380:SF119)	extracellular matrix structural protein(PC00103)	0	0	0	2	2	0	0	0	0	0.1	0.1	0	N	N	N	0.653	-2.726	3.97	-0.687	0.492	NA
C0/P1	FBgn0020640	Lcp65Ae	3L	6138118	6137583	CUTICLE PROTEIN DCP2-RELATED (PTHR10380:SF197)	extracellular matrix structural protein(PC00103)	1	1	5	0	0	0	0.2	0.2	0.9	0	0	0	N	N	N	1.134	3.74	3.554	1.052	0.293	NA
C0/P1	FBgn0020642	Lcp65Ac	3L	6145393	6144819	CUTICLE PROTEIN DCP2-RELATED (PTHR10380:SF197)	extracellular matrix structural protein(PC00103)	2	0	2	2	0	2	0.2	0	0.2	0.2	0	0.2	N	N	N	1.272	0.08	2.679	0.03	0.976	NA
C0/P1	FBgn0020645	Lcp65Aa	3L	6151803	6151304	CUTICLE PROTEIN LCP65AA-RELATED (PTHR10380:SF173)	extracellular matrix structural protein(PC00103)	0	2	2	0	0	0	0	0.3	0.2	0	0	0	N	N	N	0.731	3.095	3.972	0.779	0.436	NA
C0/P1	FBgn0024177	zpg	3L	6606032	6604366	INNEXIN INX4-RELATED (PTHR11893:SF43)	gap junction(PC00105)	0	0	0	0	0	0	0	0	0	0	0	0	N	N	N	0	NA	NA	NA	NA	NA
C0/P1	FBgn0035663	CG6462	3L	6038188	6037111	CHYMOTRYPSIN-LIKE PROTEIN (PTHR24253:SF109)	serine protease(PC00203)	0	0	0	0	2	4	0	0	0	0	0.1	0.1	N	N	N	0.863	-3.138	3.954	-0.794	0.427	NA
C0/P1	FBgn0035666	Jon65Aii	3L	6053215	6052321	AT07769P-RELATED (PTHR24260:SF90)		0	0	0	0	0	0	0	0	0	0	0	0	N	N	N	0	NA	NA	NA	NA	NA
C0/P1	FBgn0035667	Jon65Ai	3L	6054443	6053493	AT07769P-RELATED (PTHR24260:SF90)		0	0	0	0	2	0	0	0	0	0	0.1	0	N	N	N	0.307	-1.644	4.039	-0.407	0.684	NA
C0/P1	FBgn0035686	Cpr65Az	3L	6161589	6160814	CUTICULAR PROTEIN 49AE-RELATED (PTHR10380:SF217)	extracellular matrix structural protein(PC00103)	2	0	0	0	0	0	0.1	0	0	0	0	0	N	N	N	0.352	2.048	4.04	0.507	0.612	NA
C0/P1	FBgn0041232	CG32395	3L	6667816	6666638			0	0	6	2	0	0	0	0	0.2	0.1	0	0	N	N	N	1.235	1.396	3.904	0.358	0.721	NA
C0/P1	FBgn0052404	Cpr65Aw	3L	6142413	6141903	ADULT CUTICLE PROTEIN 65AA-RELATED (PTHR10380:SF218)	extracellular matrix structural protein(PC00103)	0	0	2	0	0	0	0	0	0.2	0	0	0	N	N	N	0.296	1.857	4.056	0.458	0.647	NA
C0/P1	FBgn0052405	Cpr65Av	3L	6139974	6139223	CUTICLE PROTEIN DCP2-RELATED (PTHR10380:SF197)	extracellular matrix structural protein(PC00103)	0	0	2	0	2	0	0	0	0.2	0	0.2	0	N	N	N	0.603	0.007	4.014	0.002	0.999	NA
C0/P1	FBgn0085300	Cpr65Ay	3L	6158630	6158075	CUTICLE PROTEIN DCP2-RELATED (PTHR10380:SF197)	extracellular matrix structural protein(PC00103)	0	3	0	2	0	4	0	0.4	0	0.2	0	0.3	N	N	N	1.553	-0.496	3.593	-0.138	0.89	NA
C0/P1	FBgn0261631	CG42714	3L	6234056	6233491			0	0	0	0	0	0	0	0	0	0	0	0	N	N	N	0	NA	NA	NA	NA	NA
C1	FBgn0000121	Arr2	3L	8648936	8647261	PHOSRESTIN-1 (PTHR11792:SF23)	scaffold/adaptor protein(PC00226)	30	10	13	150	148	127	0.8	0.4	0.3	4.2	3.6	2.9	N	Y	N	75.672	-2.821	0.565	-4.991	0	0	ns	0	unphenotyped	0
C1	FBgn0035904	GstO3	3L	8520295	8518885	GLUTATHIONE S-TRANSFERASE OMEGA 1-RELATED (PTHR43968:SF6)		2534	1590	2646	693	1086	841	109.1	93.1	111.1	32.2	43.5	32.4	Y	Y	Y	1586.37	1.553	0.201	7.74	0	0	ns	0	ns	0
C1	FBgn0035907	GstO1	3L	8524866	8523742	GLUTATHIONE S-TRANSFERASE OMEGA 1-RELATED (PTHR43968:SF6)		598	333	511	115	99	78	24.4	18.5	20.4	5.1	3.8	2.8	Y	Y	Y	299.116	2.467	0.333	7.406	0	0	ns	0	unphenotyped	0
C1	FBgn0035936	Tsp66E	3L	8932065	8912499	FI23944P1-RELATED (PTHR19282:SF402)		2082	1358	1965	2694	3417	4063	80.9	71.8	74.5	112.9	123.7	141.2	Y	Y	Y	2506.97	-0.707	0.146	-4.841	0	0
C1	FBgn0003149	Prm	3L	8745310	8732858	PARAMYOSIN, LONG FORM (PTHR22988:SF58)	non-receptor serine/threonine protein kinase(PC00167)	933	1172	1636	631	897	828	11	18.9	18.9	8.1	9.9	8.8	Y	Y	Y	1022.9	0.869	0.228	3.813	0	0.002	ns	0	Smaller posterior lobes	6.88932
C1	FBgn0035900	ZC3H3	3L	8509763	8507469	ZINC FINGER CCCH DOMAIN-CONTAINING PROTEIN 3 (PTHR46156:SF1)		1121	896	1267	1278	1564	1592	19.5	21.2	21.5	24	25.4	24.8	Y	Y	Y	1261.7	-0.236	0.094	-2.507	0.012	0.083	ns	0	ns	0
C1	FBgn0086348	se	3L	8521489	8520552	GLUTATHIONE S-TRANSFERASE OMEGA 1-RELATED (PTHR43968:SF6)		149	158	192	110	132	158	6.4	9.2	8	5.1	5.2	6	Y	Y	Y	150.205	0.535	0.255	2.098	0.036	0.182	ns	0	unphenotyped	0
C1	FBgn0266084	Fhos	3L	8798719	8753619	FORMIN HOMOLOGY 2 DOMAIN CONTAINING, ISOFORM I (PTHR45920:SF4)		2555	2353	3884	3196	4118	5684	10.5	13.2	15.6	14.2	15.8	21	Y	Y	Y	3510.23	-0.362	0.177	-2.042	0.041	0.2	ns	0	unphenotyped	0
C1	FBgn0017429	CG5989	3L	8604149	8602411	LETM1 DOMAIN-CONTAINING PROTEIN 1 (PTHR14009:SF13)	secondary carrier transporter(PC00258)	714	631	834	614	744	754	17	20.5	19.4	15.8	16.5	16.1	Y	Y	Y	711.317	0.247	0.122	2.032	0.042	0.203	ns	0	unphenotyped	0
C1	FBgn0020633	Mcm7	3L	8894310	8891596	DNA REPLICATION LICENSING FACTOR MCM7 (PTHR11630:SF26)	DNA binding protein(PC00009)	988	645	1212	1728	1132	1468	14.3	12.7	17.1	26.9	15.2	19	Y	Y	Y	1169.93	-0.454	0.253	-1.798	0.072	0.292	Less bristles (Claspers smaller)	32.7104	Smaller posterior lobes	76.7923
C1	FBgn0001168	h	3L	8679253	8675759	PROTEIN DEADPAN-RELATED (PTHR10985:SF137)	basic helix-loop-helix transcription factor(PC00055)	1904	1799	3976	2058	1793	2496	58.7	75.4	119.5	68.4	51.5	68.8	Y	Y	Y	2292.57	0.428	0.247	1.727	0.084	0.322	More bristles (Claspers larger)	-11.779	ns	0
C1	FBgn0035911	CG6638	3L	8576078	8574407	ISOVALERYL-COA DEHYDROGENASE, MITOCHONDRIAL-RELATED (PTHR43884:SF12)	dehydrogenase(PC00092)	914	820	955	768	912	958	22.6	27.6	23	20.5	21	21.2	Y	Y	Y	886.228	0.241	0.141	1.717	0.086	0.327	ns	0	unphenotyped	0
C1	FBgn0017579	RpL14	3L	8602392	8601006	60S RIBOSOMAL PROTEIN L14 (PTHR11127:SF2)	ribosomal protein(PC00202)	62185	43941	58453	52484	57469	58168	3895	3742.4	3570.3	3543.2	3352.8	3257.5	Y	Y	Y	55118.1	0.166	0.111	1.489	0.136	0.433	lethal	0	unphenotyped	0
C1	FBgn0263930	dally	3L	8891192	8827505	DIVISION ABNORMALLY DELAYED PROTEIN (PTHR10822:SF29)		3084	2896	4373	3203	4696	6340	59.9	76.5	82.8	67.1	85	110.1	Y	Y	Y	3974.71	-0.245	0.194	-1.263	0.207	0.548	ns	0	Smaller posterior lobes	12.7672
C1	FBgn0052022	CG32022	3L	8721272	8720280			664	596	840	660	752	753	38.6	47.2	47.7	41.4	40.8	39.2	Y	Y	Y	704.856	0.15	0.123	1.217	0.223	0.569	ns	0	unphenotyped	0
C1	FBgn0035902	CG6683	3L	8514921	8513874	GH22016P-RELATED (PTHR12243:SF49)		309	248	276	194	307	313	16.1	17.6	14	10.9	14.9	14.6	Y	Y	Y	273.252	0.261	0.259	1.011	0.312	0.676	ns	0	unphenotyped	0
C1	FBgn0052029	Cpr66D	3L	8643584	8640439	CUTICULAR PROTEIN 66D (PTHR12236:SF18)		949	963	1751	803	1616	837	36.5	50.3	65.6	33.4	58.1	28.9	Y	Y	Y	1138.7	0.337	0.34	0.993	0.321	0.684	More bristles (Claspers larger)	-4.32578	ns	0
C1	FBgn0035918	Cdc6	3L	8634069	8631509	CELL DIVISION CONTROL PROTEIN 6 HOMOLOG (PTHR10763:SF26)	replication origin binding protein(PC00199)	455	249	550	380	355	481	7.2	5.3	8.5	6.5	5.2	6.8	Y	Y	Y	402.604	0.207	0.249	0.832	0.405	0.767	untested	0	untested	0
C1	FBgn0035916	GAPsec	3L	8623901	8622039	TBC1 DOMAIN FAMILY MEMBER 13 (PTHR22957:SF27)	GTPase-activating protein(PC00257)	1400	992	1331	1359	1513	1727	36.1	34.8	33.5	37.8	36.3	39.8	Y	Y	Y	1366.02	-0.102	0.126	-0.813	0.416	0.776	ns	0	unphenotyped	0
C1	FBgn0035934	TrpA1	3L	8904790	8894404	TRANSIENT RECEPTOR POTENTIAL CATION CHANNEL SUBFAMILY A MEMBER 1 (PTHR24123:SF33)	scaffold/adaptor protein(PC00226)	133	88	437	242	344	356	1.1	1	3.6	2.2	2.7	2.7	Y	Y	Y	251.354	-0.423	0.531	-0.798	0.425	0.781	ns	0	unphenotyped	0
C1	FBgn0035923	CG6511	3L	8726108	8721324	ERYTHROID DIFFERENTIATION-RELATED FACTOR 1 (PTHR15000:SF1)		1106	1265	1938	1002	1268	2103	9.5	14.8	16.2	9.3	10.2	16.2	Y	Y	Y	1416.47	0.196	0.269	0.729	0.466	0.812
C1	FBgn0010825	Gug	3L	8472669	8449922	GRUNGE, ISOFORM J (PTHR13859:SF11)		1677	1269	2213	1121	2148	3871	22.8	23.5	29.4	16.4	27.2	47.1	Y	Y	Y	1959.68	-0.24	0.353	-0.68	0.496	0.832	Less bristles (Claspers smaller)	36.636	Smaller posterior lobes	51.5757
C1	FBgn0024236	foi	3L	8534503	8525244	ZINC TRANSPORTER FOI (PTHR12191:SF30)	transporter(PC00227)	1961	1808	2723	1848	2176	2992	28.9	36.2	39.1	29.4	29.9	39.4	Y	Y	Y	2210.24	0.094	0.15	0.622	0.534	0.856	fused appendages	0	fused appendages	0
C1	FBgn0260442	rhea	3L	8574409	8545001	RHEA, ISOFORM B (PTHR19981:SF1)		9437	10207	16055	8741	11267	18124	34.7	51	57.5	34.6	38.5	59.5	Y	Y	Y	12014.2	0.119	0.229	0.521	0.602	0.896	lethal	0	lethal	0
C1	FBgn0011509	SrpRbeta	3L	8720225	8718949	SIGNAL RECOGNITION PARTICLE RECEPTOR SUBUNIT BETA (PTHR11485:SF34)	transfer/carrier protein(PC00219)	2340	1797	2382	2045	2652	2595	99.5	103.9	98.8	93.7	105	98.7	Y	Y	Y	2275.95	0.042	0.115	0.368	0.713	0.946	lethal	0	lethal	0
C1	FBgn0035909	ergic53	3L	8538013	8534977	LECTIN, MANNOSE-BINDING, 1 (PTHR12223:SF8)	membrane traffic protein(PC00150)	9130	6381	9433	7441	10674	11246	185.8	176.6	187.2	162.9	201.9	204.2	Y	Y	Y	8876.52	-0.032	0.128	-0.249	0.803	0.971	untested	0	untested	0
C1	FBgn0052026	CG32026	3L	8838843	8836462	ISOCITRATE DEHYDROGENASE [NAD] SUBUNIT ALPHA, MITOCHONDRIAL (PTHR11835:SF34)	dehydrogenase(PC00092)	101	118	456	514	14	28	1.5	2.3	6.4	8	0.2	0.4	Y	N	N	205.897	0.226	1.245	0.182	0.856	0.98	ns	0	unphenotyped	0
C1	FBgn0035906	GstO2	3L	8523501	8521429	GLUTATHIONE S-TRANSFERASE OMEGA 1-RELATED (PTHR43968:SF6)		506	311	510	389	483	613	20.9	17.5	20.6	17.3	18.6	22.7	Y	Y	Y	458.652	0.035	0.202	0.173	0.862	0.981	ns	0	unphenotyped	0
C1	FBgn0017430	Nelf-E	3L	8600879	8599442	NEGATIVE ELONGATION FACTOR E (PTHR17250:SF0)		854	601	1002	835	943	975	31.7	30.3	36.2	33.4	32.6	32.3	Y	Y	Y	853.765	0.017	0.121	0.143	0.886	0.985	lethal	0	lethal	0
C1	FBgn0035901	CG6745	3L	8513007	8510003	PSEUDOURIDYLATE SYNTHASE 7 HOMOLOG (PTHR13326:SF21)		536	430	512	535	545	659	7.6	8.3	7.1	8.2	7.2	8.4	Y	Y	Y	531.237	-0.024	0.166	-0.147	0.883	0.985	ns	0	ns	0
C1	FBgn0262788	CG43169	3L	8888633	8888145			24	34	110	124	24	27	3.5	6.8	15.7	19.6	3.3	3.5	Y	Y	Y	56.786	-0.045	0.966	-0.046	0.963	0.993
C1	FBgn0264696	CG43965	3L	8725774	8725520			30	56	57	52	44	70	8	20.3	14.8	15	10.9	16.7	Y	Y	Y	51.357	0.018	0.523	0.035	0.972	0.994
C1	FBgn0262719	CG43163	3L	8507146	8472807	RESPONSE REGULATOR ASPARTATE PHOSPHATASE G (PTHR10098:SF106)	scaffold/adaptor protein(PC00226)	7891	6855	9386	5730	9172	13342	32.6	38.5	37.8	25.5	35.3	49.3	Y	Y	Y	8519.39	0.005	0.223	0.023	0.982	0.996	ns	0	unphenotyped	0
C1	FBgn0035915	S-Lap1	3L	8619474	8617235	AT03383P-RELATED (PTHR11963:SF25)	metalloprotease(PC00153)	767	905	4245	5232	140	96	14.4	23.1	77.6	105.7	2.4	1.6	Y	Y	Y	1900.18	0.032	1.645	0.019	0.985	0.997	untested	0	untested	0
C1	FBgn0052351	S-Lap2	3L	8622091	8619888	AT03383P-RELATED (PTHR11963:SF25)	metalloprotease(PC00153)	593	557	2670	3293	198	238	11.2	14.3	49.1	66.9	3.5	4	Y	Y	Y	1253.87	1.824	1.347	-0.021	NA	0	untested	0	untested	0
C1	FBgn0000356	Cp16	3L	8732599	8731944			6	5	6	0	0	0	0.4	0.5	0.4	0	0	0	N	N	N	3.03	5.151	2.481	2.076	0.038	0.189	ns	0	unphenotyped	0
C1	FBgn0000357	Cp18	3L	8727613	8726791			12	16	14	8	0	6	0.7	1.3	0.8	0.5	0	0.3	N	N	N	9.878	1.793	1.372	1.306	0.191	0.529	ns	0	unphenotyped	0
C1	FBgn0035922	Pex7	3L	8651011	8647145	PEROXISOMAL TARGETING SIGNAL 2 RECEPTOR (PTHR46027:SF1)		19	4	19	18	32	37	0.6	0.2	0.6	0.6	0.9	1	N	N	N	20.188	-0.895	0.794	-1.127	0.26	0.615	ns	0	unphenotyped	0
C1	FBgn0085455	CG34426	3L	8803599	8802463			0	0	4	13	2	2	0	0	0.1	0.5	0.1	0.1	N	N	N	3.426	-2.201	2.377	-0.926	0.354	0.72	ns	0	unphenotyped	0
C1	FBgn0000355	Cp15	3L	8729066	8728481			0	2	0	4	2	4	0	0.3	0	0.4	0.2	0.3	N	N	N	1.989	-1.92	2.422	-0.793	0.428	0.784	ns	0	unphenotyped	0
C1	FBgn0035921	CG13305	3L	8646822	8644916			22	18	21	23	10	22	0.7	0.8	0.7	0.8	0.3	0.6	N	N	N	19.459	0.346	0.698	0.496	0.62	0.904	Less bristles (Claspers smaller)	13.396	unphenotyped	0
C1	FBgn0035917	Zasp66	3L	8638813	8624371	Z BAND ALTERNATIVELY SPLICED PDZ-MOTIF PROTEIN 66, ISOFORM E (PTHR24214:SF55)	actin or actin-binding cytoskeletal protein(PC00041)	26	26	42	30	31	35	0.6	0.9	1	0.8	0.7	0.8	N	N	N	31.251	0.153	0.475	0.323	0.747	0.958	ns	0	ns	0
C1	FBgn0035903	CG6765	3L	8518738	8512767	ZINC FINGER AND BTB DOMAIN-CONTAINING PROTEIN 14-LIKE PROTEIN (PTHR23110:SF93)		42	34	74	58	40	56	0.6	0.7	1.1	1	0.6	0.8	N	N	N	49.685	0.111	0.469	0.236	0.813	0.973	ns	0	ns	0
C1	FBgn0035914	CG6282	3L	8617074	8604657	3-OXO-5-ALPHA-STEROID 4-DEHYDROGENASE (DUF1295) (PTHR32251:SF15)	dehydrogenase(PC00092)	16	9	14	5	22	22	0.3	0.3	0.3	0.1	0.4	0.4	N	N	N	14.14	-0.097	0.878	-0.111	0.912	0.988	ns	0	unphenotyped	0
C1	FBgn0266757	mfr	3L	8912671	8905918	MISFIRE, ISOFORM F (PTHR12546:SF58)	membrane trafficking regulatory protein(PC00151)	6	4	70	60	0	0	0	0	0.4	0.4	0	0	N	N	N	22.673	0.249	2.377	0.105	0.917	0.989	ns	0	unphenotyped	0
C1	FBgn0262508	CG43078	3L	8599617	8576808			126	170	263	103	258	280	0.5	0.9	1.1	0.5	1	1	N	N	N	194.363	0.025	0.454	0.055	0.956	0.992	ns	0	unphenotyped	0
C1	FBgn0000358	Cp19	3L	8730604	8729865			0	0	0	0	0	0	0	0	0	0	0	0	N	N	N	0	NA	NA	NA	NA	NA	ns	0	unphenotyped	0
C1	FBgn0035924	CG6576	3L	8757167	8755989			12	12	70	72	0	0	0.5	0.6	2.7	3	0	0	N	N	N	27.542	0.28	2.241	0.125	NA	NA	ns	0	unphenotyped	0
C1	FBgn0035926	CG5804	3L	8788545	8788144	ACYL-COA-BINDING PROTEIN HOMOLOG-RELATED (PTHR23310:SF62)	transfer/carrier protein(PC00219)	0	0	0	0	0	0	0	0	0	0	0	0	N	N	N	0	NA	NA	NA	NA	NA	ns	0	unphenotyped	0
C1	FBgn0035928	CG13310	3L	8800532	8798730	SUBFAMILY NOT NAMED (PTHR33236:SF6)		0	0	2	0	0	2	0	0	0.1	0	0	0	N	N	N	0.574	0.131	4.026	0.033	0.974	NA	ns	0	unphenotyped	0
C1	FBgn0035929	CG13311	3L	8802164	8801540			0	0	0	0	0	0	0	0	0	0	0	0	N	N	N	0	NA	NA	NA	NA	NA	ns	0	unphenotyped	0
C1	FBgn0035931	CG13312	3L	8807213	8805811	EG:56G7.1 PROTEIN-RELATED (PTHR23301:SF61)		0	0	0	0	0	0	0	0	0	0	0	0	N	N	N	0	NA	NA	NA	NA	NA	ns	0	unphenotyped	0
C1	FBgn0035932	CG13308	3L	8809307	8808544			0	0	0	4	0	1	0	0	0	0.2	0	0	N	N	N	0.831	-3.072	3.956	-0.777	0.437	NA	ns	0	unphenotyped	0
C1	FBgn0035933	CG13309	3L	8811265	8810395			0	0	0	0	0	2	0	0	0	0	0	0.1	N	N	N	0.278	-1.519	4.051	-0.375	0.708	NA	ns	0	unphenotyped	0
C1	FBgn0040828	CG13306	3L	8749726	8749139			0	4	0	0	0	1	0	0.6	0	0	0	0.1	N	N	N	1.008	2.371	3.962	0.598	0.55	NA	ns	0	unphenotyped	0
C1	FBgn0052023	CG32023	3L	8804182	8803602			0	0	0	0	0	0	0	0	0	0	0	0	N	N	N	0	NA	NA	NA	NA	NA	ns	0	unphenotyped	0
C1	FBgn0052024	CG32024	3L	8808407	8807601			0	0	0	0	0	6	0	0	0	0	0	0.3	N	N	N	0.833	-3.091	3.956	-0.781	0.435	NA	ns	0	unphenotyped	0
C1	FBgn0085456	CG34427	3L	8805812	8804764			0	0	0	6	0	0	0	0	0	0.3	0	0	N	N	N	1.038	-3.392	3.947	-0.86	0.39	NA	ns	0	unphenotyped	0
P2	FBgn0035968	Slc45-1	3L	9208853	9203065	LP09277P (PTHR19432:SF35)	secondary carrier transporter(PC00258)	1344	895	1541	696	824	1122	23.3	21.1	26.1	13	13.3	17.4	Y	Y	Y	1061.76	0.711	0.169	4.204	0	0	unphenotyped	0	ns	0
P2	FBgn0035971	CG4477	3L	9251338	9250225	SERINE PROTEASE H64 (PTHR24256:SF503)	serine protease(PC00203)	30	33	106	202	0	2	1	1.5	3.4	7.2	0	0.1	Y	N	N	63.365	-0.322	1.864	-0.173	NA	NA
P2	FBgn0004244	Rdl	3L	9182149	9145838	GAMMA-AMINOBUTYRIC ACID RECEPTOR SUBUNIT BETA (PTHR18945:SF856)	ligand-gated ion channel(PC00141)	34	46	51	16	33	33	0.7	1.2	1	0.3	0.6	0.6	N	N	N	35.945	0.915	0.549	1.665	0.096	0.347	unphenotyped	0	ns	0
P2	FBgn0035969	CG4476	3L	9215256	9211880	TRANSPORTER (PTHR11616:SF269)	primary active transporter(PC00068)	0	0	18	6	0	0	0	0	0.3	0.1	0	0	N	N	N	3.705	1.374	3.785	0.363	0.717	0.947
P2	FBgn0035970	CG4483	3L	9236648	9235150	PALMITOYLTRANSFERASE ZDHHC6 (PTHR22883:SF35)		0	0	8	5	0	0	0	0	0.2	0.1	0	0	N	N	N	2.05	0.475	3.816	0.124	0.901	0.987
P2	FBgn0263456	nwk	3L	9145693	9137860	PROTEIN NERVOUS WRECK (PTHR15735:SF10)		62	50	62	38	65	109	0.8	0.9	0.8	0.5	0.8	1.3	N	N	N	62.639	-0.039	0.488	-0.08	0.936	0.99	unphenotyped	0	ns	0
P2	FBgn0264000	GluRIB	3L	9288522	9251978	GLUTAMATE RECEPTOR 1-RELATED (PTHR18966:SF505)		2	4	2	0	0	0	0	0.1	0	0	0	0	N	N	N	1.517	4.147	3.167	1.309	0.19	NA	ns	0	ns	0
P3	FBgn0035998	CG3437	3L	9457669	9456342	SAC3 DOMAIN-CONTAINING PROTEIN 1 (PTHR12436:SF31)	scaffold/adaptor protein(PC00226)	681	499	709	1036	1213	1200	20.3	20.2	20.6	33.3	33.7	32	Y	Y	Y	865.232	-0.675	0.124	-5.45	0	0
P3	FBgn0036000	CG3434	3L	9460799	9459369	QUEUINE TRNA-RIBOSYLTRANSFERASE ACCESSORY SUBUNIT 2 (PTHR46064:SF1)		742	536	673	1218	1193	1261	18.4	18.1	16.3	32.6	27.6	28	Y	Y	Y	915.541	-0.715	0.169	-4.239	0	0
P3	FBgn0036008	CG3408	3L	9509583	9506818	LEUCINE-RICH REPEAT-CONTAINING PROTEIN 18 (PTHR45752:SF99)	scaffold/adaptor protein(PC00226)	1218	993	1386	1597	1744	1977	38.3	42.5	42.5	54.2	51.1	55.6	Y	Y	Y	1453.74	-0.366	0.08	-4.583	0	0
P3	FBgn0036028	CG16717	3L	9681060	9679201	METALLOPHOSPHOESTERASE DOMAIN-CONTAINING PROTEIN 1 (PTHR12905:SF0)	esterase(PC00097)	347	319	507	665	833	806	12	15	17.1	24.8	26.9	24.9	Y	Y	Y	560.259	-0.788	0.161	-4.904	0	0	More bristles (Claspers larger)	-6.30292	ns	0
P3	FBgn0036040	CG6749	3L	9733807	9731238	LP04042P (PTHR45617:SF104)		4827	3358	4742	2660	3434	3474	90.9	86	87.1	54	60.3	58.5	Y	Y	Y	3750.5	0.634	0.117	5.432	0	0
P3	FBgn0052036	CG32036	3L	9489233	9488050	AGAP001203-PA (PTHR22933:SF19)		72	99	168	6	28	16	4.3	8.1	9.8	0.4	1.5	0.8	Y	N	N	66.619	2.961	0.669	4.424	0	0
P3	FBgn0266101	CG44838	3L	9475475	9461050	OSTEOCLAST-STIMULATING FACTOR 1 (PTHR24155:SF10)		1431	1269	1921	2044	2607	3056	17.9	21.6	23.5	27.6	30.4	34.2	Y	Y	Y	1990.06	-0.537	0.119	-4.506	0	0
P3	FBgn0036005	pall	3L	9487790	9486448	F-BOX ONLY PROTEIN 28 (PTHR13252:SF9)		937	1025	1221	719	839	926	31	46.1	39.4	25.6	25.8	27.4	Y	Y	Y	950.105	0.573	0.162	3.527	0	0.005
P3	FBgn0036036	CG14174	3L	9720464	9719328	NUCLEOLUS AND NEURAL PROGENITOR PROTEIN (PTHR34761:SF1)		387	318	415	545	611	570	11.6	12.9	12.1	17.6	17	15.3	Y	Y	Y	465.833	-0.429	0.164	-2.619	0.009	0.065
P3	FBgn0036018	CG3335	3L	9627321	9624237	RNA-BINDING PROTEIN 19-RELATED (PTHR23147:SF48)	RNA splicing factor(PC00148)	929	822	947	731	782	896	10.5	12.7	10.5	8.9	8.3	9.1	Y	Y	Y	853.149	0.377	0.145	2.598	0.009	0.068
P3	FBgn0260859	Bet3	3L	9442267	9438482	TRAFFICKING PROTEIN PARTICLE COMPLEX SUBUNIT (PTHR13048:SF0)		741	548	700	877	1106	1005	43.1	43.4	39.7	55	60	52.3	Y	Y	Y	814.087	-0.386	0.163	-2.364	0.018	0.111
P3	FBgn0023129	aay	3L	9424781	9423253	PHOSPHOSERINE PHOSPHATASE (PTHR43344:SF2)	phosphatase(PC00181)	326	407	644	928	718	799	12.5	21.3	24.1	38.5	25.7	27.5	Y	Y	Y	622.851	-0.662	0.291	-2.276	0.023	0.132	ns	0	ns	0
P3	FBgn0036007	path	3L	9505328	9494555	PROTON-COUPLED AMINO ACID TRANSPORTER-LIKE PROTEIN PATHETIC (PTHR22950:SF154)	amino acid transporter(PC00046)	2064	1898	2557	2575	2771	3298	46	57.5	55.6	61.9	57.5	65.7	Y	Y	Y	2482.87	-0.204	0.091	-2.234	0.026	0.143
P3	FBgn0035989	CG3967	3L	9426758	9413596	ALPHA-TUBULIN N-ACETYLTRANSFERASE 1 (PTHR12327:SF0)		1099	873	1255	860	1133	1236	24.8	26.8	27.6	21.1	24	25.1	Y	Y	Y	1063.16	0.202	0.117	1.73	0.084	0.321
P3	FBgn0015321	Ubc4	3L	9700481	9698336	UBIQUITIN-CONJUGATING ENZYME E2 K (PTHR24068:SF147)	ubiquitin-protein ligase(PC00234)	2031	1500	2288	2270	2549	2537	105.8	106.2	116.2	127.5	123.7	118.2	Y	Y	Y	2158.21	-0.152	0.095	-1.606	0.108	0.375
P3	FBgn0259163	CG42268	3L	9760395	9734012			4621	3587	5670	3630	5022	5443	32.3	34.1	38.7	27.4	32.8	34.1	Y	Y	Y	4586.54	0.175	0.112	1.56	0.119	0.397
P3	FBgn0264489	CG43897	3L	9834345	9813847	AGAP005807-PA (PTHR24214:SF54)	actin or actin-binding cytoskeletal protein(PC00041)	355	310	359	193	334	393	4.5	5.3	4.4	2.6	3.9	4.4	Y	Y	Y	322.191	0.391	0.28	1.398	0.162	0.479
P3	FBgn0011327	Uch-L5	3L	9476965	9475493	UBIQUITIN CARBOXYL-TERMINAL HYDROLASE ISOZYME L5 (PTHR10589:SF16)	cysteine protease(PC00081)	3596	2470	3255	3834	3971	4313	115.3	107.7	101.8	132.5	118.6	123.6	Y	Y	Y	3522.82	-0.181	0.133	-1.36	0.174	0.5
P3	FBgn0035993	Nf-YA	3L	9442267	9440056	NUCLEAR TRANSCRIPTION FACTOR Y SUBUNIT ALPHA (PTHR12632:SF6)	DNA-binding transcription factor(PC00218)	1056	838	1215	1108	1346	1418	27.7	29.9	31.1	31.3	32.9	33.3	Y	Y	Y	1142.94	-0.12	0.091	-1.322	0.186	0.52
P3	FBgn0036030	CG6767	3L	9696700	9683579	RIBOSE-PHOSPHATE PYROPHOSPHOKINASE 2 (PTHR10210:SF32)	nucleotide kinase(PC00172)	1188	1019	1444	1540	1401	1729	31.8	37.1	37.7	44.5	34.9	41.4	Y	Y	Y	1365.76	-0.163	0.125	-1.307	0.191	0.528
P3	FBgn0036032	CG16711	3L	9710329	9704331	PHD ZINC FINGER-CONTAINING PROTEIN-RELATED (PTHR13270:SF4)		1690	1488	2529	1801	2440	3552	11.7	14	17.1	13.5	15.8	22	Y	Y	Y	2174.5	-0.245	0.209	-1.172	0.241	0.591
P3	FBgn0010408	RpS9	3L	9511531	9509793	40S RIBOSOMAL PROTEIN S9 (PTHR11831:SF5)	ribosomal protein(PC00202)	75458	53132	70345	68030	70662	70025	4011	3840.3	3646.3	3897.5	3498.5	3327.9	Y	Y	Y	67571.1	0.124	0.125	0.991	0.321	0.684
P3	FBgn0045823	vsg	3L	9717716	9714324	VISGUN, ISOFORM E (PTHR11337:SF8)		6502	5707	8390	5897	7656	8622	254.7	303.9	320.4	248.9	279.3	301.9	Y	Y	Y	7018.81	0.096	0.097	0.991	0.321	0.684
P3	FBgn0036035	CG18178	3L	9719144	9717786	PROTEIN MAK16 HOMOLOG (PTHR23405:SF4)		853	708	1036	1022	1130	1058	23.7	26.7	28.1	30.6	29.2	26.3	Y	Y	Y	954.45	-0.12	0.129	-0.932	0.351	0.717
P3	FBgn0267348	LanB2	3L	9623980	9614914	LAMININ SUBUNIT GAMMA-1 (PTHR10574:SF79)	extracellular matrix protein(PC00102)	20248	19076	25804	16356	23430	30021	128.6	164.8	159.9	112	138.6	170.5	Y	Y	Y	22122.7	0.122	0.159	0.766	0.444	0.796
P3	FBgn0261555	CG42673	3L	9596713	9547220	CARBOXYL-TERMINAL PDZ LIGAND OF NEURONAL NITRIC OXIDE SYNTHASE PROTEIN (PTHR11232:SF17)	scaffold/adaptor protein(PC00226)	2314	2146	3296	2665	2881	4076	26.8	33.8	37.2	33.3	31.1	42.3	Y	Y	Y	2830.72	-0.11	0.146	-0.754	0.451	0.802
P3	FBgn0036038	defl	3L	9726706	9723423	INTEGRATOR COMPLEX SUBUNIT 7 (PTHR13322:SF2)		1128	1019	1271	1253	1302	1634	11.7	14.4	12.9	14	12.6	15.2	Y	Y	Y	1251.55	-0.083	0.123	-0.677	0.498	0.832
P3	FBgn0019644	ATPsynB	3L	9731224	9729999	ATP SYNTHASE F(0) COMPLEX SUBUNIT B1, MITOCHONDRIAL (PTHR12733:SF3)	ATP synthase(PC00002)	6392	4545	5793	6517	7323	6662	272.9	263.9	241.2	299.9	291.2	254.3	Y	Y	Y	6146.07	-0.097	0.145	-0.67	0.503	0.835
P3	FBgn0260431	CG42526	3L	9435399	9433686	GH22016P-RELATED (PTHR12243:SF49)		18	29	33	22	42	64	0.8	1.7	1.4	1	1.7	2.5	N	Y	N	33.496	-0.423	0.633	-0.668	0.504	0.836
P3	FBgn0035997	phol	3L	9456281	9452803	TRANSCRIPTION FACTOR YY1-RELATED (PTHR14003:SF1)	C2H2 zinc finger transcription factor(PC00248)	1619	1220	1876	1541	1912	2171	25.2	25.8	28.4	25.8	27.7	30.2	Y	Y	Y	1689.2	-0.058	0.098	-0.593	0.553	0.867
P3	FBgn0036043	CG8177	3L	9786466	9763544	ANION EXCHANGE PROTEIN (PTHR11453:SF47)	secondary carrier transporter(PC00258)	627	563	810	703	672	1140	5.1	6.3	6.5	6.2	5.1	8.3	Y	Y	Y	735.645	-0.12	0.212	-0.567	0.571	0.875
P3	FBgn0036020	CG8336	3L	9631795	9628676	GH06403P (PTHR11071:SF497)		1188	979	1348	1289	1463	1435	32.2	36.1	35.7	37.7	37	34.8	Y	Y	Y	1268.11	-0.058	0.105	-0.556	0.578	0.88
P3	FBgn0266124	ghi	3L	9452790	9451876			327	232	309	347	374	346	41.5	40.1	38.3	47.5	44.3	39.3	Y	Y	Y	319.158	-0.106	0.208	-0.512	0.608	0.899
P3	FBgn0035995	CG3529	3L	9450785	9446864	GH05942P (PTHR13856:SF137)		1327	982	1406	1247	1489	1689	25.4	25.6	26.3	25.7	26.6	28.9	Y	Y	Y	1333.8	-0.052	0.103	-0.507	0.613	0.901
P3	FBgn0015296	Shc	3L	9428671	9427010	DSHC PROTEIN (PTHR10337:SF11)	scaffold/adaptor protein(PC00226)	1672	1487	2122	1873	2026	2329	42.5	51.4	52.6	51.3	48	52.9	Y	Y	Y	1889.85	-0.042	0.083	-0.497	0.619	0.904	More bristles (Claspers larger)	-0.875421	ns	0
P3	FBgn0005533	RpS17	3L	9429821	9428795	40S RIBOSOMAL PROTEIN S17 (PTHR10732:SF0)	ribosomal protein(PC00202)	55053	37593	51162	54627	57639	58942	4367.2	4055	3957.8	4670.7	4258.9	4180.5	Y	Y	Y	51908.9	-0.059	0.119	-0.491	0.623	0.905
P3	FBgn0053926	CG33926	3L	9446388	9443232			56	20	109	86	33	24	2.9	1.4	5.4	4.7	1.6	1.1	Y	Y	Y	53.613	0.39	0.841	0.463	0.643	0.916
P3	FBgn0035999	CG3552	3L	9459370	9456318	GDP-D-GLUCOSE PHOSPHORYLASE 1 (PTHR20884:SF8)		642	325	597	537	593	507	16.4	11.3	14.8	14.7	14.1	11.5	Y	Y	Y	526.252	0.098	0.256	0.383	0.701	0.942	ns	0	ns	0
P3	FBgn0036039	a60	3L	9729650	9726895	N-ALPHA-ACETYLTRANSFERASE 60 (PTHR14744:SF15)	acetyltransferase(PC00038)	452	338	459	325	496	557	17	17.3	16.8	13.2	17.4	18.7	Y	Y	Y	430.618	0.074	0.211	0.349	0.727	0.952
P3	FBgn0016081	fry	3L	9679103	9631834	PROTEIN FURRY (PTHR12295:SF30)	scaffold/adaptor protein(PC00226)	4556	3928	5312	3239	4695	7457	13.4	15.7	15.2	10.3	12.9	19.6	Y	Y	Y	4758.07	0.076	0.229	0.331	0.741	0.957
P3	FBgn0036004	Jarid2	3L	9486530	9477038	JUMONJI, AT RICH INTERACTIVE DOMAIN 2 (PTHR10694:SF117)	histone modifying enzyme(PC00261)	3280	2768	4270	2826	3898	5779	14.5	16.7	18.4	13.5	16.1	22.9	Y	Y	Y	3700.49	-0.062	0.198	-0.313	0.755	0.961
P3	FBgn0040305	MTF-1	3L	9439490	9430312	METAL RESPONSE ELEMENT-BINDING TRANSCRIPTION FACTOR-1, ISOFORM C (PTHR24377:SF792)		570	681	1179	742	907	1294	5.9	9.6	11.9	8.3	8.8	12	Y	Y	Y	870.145	-0.081	0.271	-0.298	0.765	0.965
P3	FBgn0040475	SH3PX1	3L	9713827	9710422	SORTING NEXIN (PTHR45827:SF1)		3070	2536	3825	3131	3382	4114	56.5	63.5	68.7	62.1	58	67.7	Y	Y	Y	3289.51	0.022	0.075	0.298	0.766	0.965
P3	FBgn0261530	nbs	3L	9723194	9720414	NIBRIN (PTHR12162:SF0)	damaged DNA-binding protein(PC00086)	998	1103	1452	1473	1155	1452	12.7	19.1	18	20.2	13.7	16.5	Y	Y	Y	1263.97	-0.008	0.208	-0.038	0.97	0.994	ns	0	ns	0
P3	FBgn0036014	CG3222	3L	9600341	9598988	MORN REPEAT-CONTAINING PROTEIN 5 (PTHR46437:SF1)		48	87	322	437	4	8	1.3	3.2	8.6	12.9	0.1	0.2	Y	N	N	152.359	-0.042	1.497	-0.028	0.978	0.996
P3	FBgn0035996	CG3448	3L	9451572	9450545	DNA REPAIR PROTEIN XRCC4 (PTHR28559:SF1)		49	68	152	122	73	101	3.1	5.8	9.2	8.2	4.2	5.6	Y	Y	Y	92.245	-0.01	0.537	-0.018	0.986	0.997
P3	FBgn0035988	CG3982	3L	9417388	9415755			234	244	1010	1532	125	129	7.1	10.1	29.9	50.2	3.5	3.5	Y	Y	Y	545.875	1.339	1.008	-0.306	NA	0.001
P3	FBgn0036029	CG16719	3L	9686250	9685171	ZGC:66426 (PTHR12509:SF9)		68	63	220	474	14	12	2.6	3.3	8.2	19.6	0.5	0.4	Y	N	N	144.036	2.474	1.326	-0.42	NA	0.001
P3	FBgn0036009	Or67a	3L	9531386	9529067	ODORANT RECEPTOR 13A-RELATED (PTHR21137:SF35)	G-protein coupled receptor(PC00021)	20	28	36	8	13	12	0.5	1	0.9	0.2	0.3	0.3	N	N	N	19.98	1.56	0.656	2.38	0.017	0.108
P3	FBgn0052037	CG32037	3L	9492215	9489502			30	13	36	6	14	4	1.2	0.7	1.4	0.3	0.5	0.1	N	N	N	17.175	1.851	0.871	2.125	0.034	0.173
P3	FBgn0044050	Ilp3	3L	9802120	9801298	INSULIN-LIKE PEPTIDE 2-RELATED (PTHR13647:SF4)		4	2	12	0	0	0	0.3	0.2	1	0	0	0	N	N	N	2.916	5.101	2.663	1.915	0.055	0.245
P3	FBgn0036019	Or67b	3L	9629193	9627316	ODORANT RECEPTOR 10A-RELATED (PTHR21137:SF26)	G-protein coupled receptor(PC00021)	0	5	28	1	3	0	0	0.2	0.7	0	0.1	0	N	N	N	5.869	3.057	2.326	1.314	0.189	0.524
P3	FBgn0036044	Zasp67	3L	9797687	9787933	Z BAND ALTERNATIVELY SPLICED PDZ-MOTIF PROTEIN 67, ISOFORM G (PTHR24214:SF56)	actin or actin-binding cytoskeletal protein(PC00041)	8	0	8	0	0	0	0.1	0	0.1	0	0	0	N	N	N	2.592	4.929	3.925	1.256	0.209	0.552
P3	FBgn0053702	CG33702	3L	9513409	9512797	FI12029P-RELATED (PTHR20898:SF0)		0	7	1	1	0	0	0	0.6	0.1	0.1	0	0	N	N	N	1.842	3.319	3.496	0.95	0.342	0.708
P3	FBgn0044328	CG32052	3L	9808713	9787046	ENDOPOLYPHOSPHATASE (PTHR10340:SF13)	phosphodiesterase(PC00185)	7	2	0	4	15	2	0.1	0.1	0	0.1	0.3	0	N	N	N	4.937	-0.981	1.837	-0.534	0.594	0.89
P3	FBgn0087040	alphaTub67C	3L	9683370	9681268	TUBULIN-LIKE PROTEIN ALPHA-4B-RELATED (PTHR11588:SF239)	tubulin(PC00228)	42	20	24	36	28	25	0.9	0.6	0.5	0.9	0.6	0.5	N	N	N	29.282	0.13	0.627	0.207	0.836	0.977
P3	FBgn0036010	Ir67a	3L	9543999	9542245	IONOTROPIC RECEPTOR 20A-RELATED (PTHR42643:SF13)		0	0	4	0	2	4	0	0	0.1	0	0	0.1	N	N	N	1.455	-0.523	3.565	-0.147	0.883	NA
P3	FBgn0267796	Tmc	3L	9614001	9597764	TRANSMEMBRANE CHANNEL-LIKE, ISOFORM C (PTHR23302:SF40)		6	1	2	0	0	0	0.6	0.1	0.2	0	0	0	N	N	N	1.568	4.203	3.24	1.297	0.195	NA
P3	FBgn0036015	CG3088	3L	9601325	9600490	AT07769P-RELATED (PTHR24260:SF90)		3	0	0	4	0	0	0.1	0	0	0.2	0	0	N	N	N	1.219	-0.378	3.88	-0.097	0.922	NA
P3	FBgn0036016	CG3306	3L	9602548	9601523	MORN REPEAT-CONTAINING PROTEIN 5 (PTHR46437:SF1)		20	16	131	183	6	0	0.7	0.8	4.6	7.1	0.2	0	N	N	N	58.974	-0.301	1.827	-0.165	NA	NA
P3	FBgn0267796	Tmc	3L	9614001	9597764	TRANSMEMBRANE CHANNEL-LIKE, ISOFORM C (PTHR23302:SF40)		6	1	2	0	0	0	0.6	0.1	0.2	0	0	0	N	N	N	1.568	4.203	3.24	1.297	0.195	NA
P3	FBgn0036022	CG8329	3L	9639021	9638112	AT07769P-RELATED (PTHR24260:SF90)		0	0	0	0	0	3	0	0	0	0	0	0.1	N	N	N	0.417	-2.098	4.004	-0.524	0.6	NA
P3	FBgn0036023	CG18179	3L	9640140	9639271	AT07769P-RELATED (PTHR24260:SF90)		2	0	0	0	0	0	0.1	0	0	0	0	0	N	N	N	0.352	2.048	4.04	0.507	0.612	NA
P3	FBgn0036024	CG18180	3L	9641913	9641013	AT07769P-RELATED (PTHR24260:SF90)		0	0	4	0	2	6	0	0	0.2	0	0.1	0.2	N	N	N	1.733	-0.924	3.466	-0.266	0.79	NA
P3	FBgn0036031	CG6761	3L	9703595	9700517	SI:CH211-189K9.2 (PTHR20946:SF0)		56	54	275	371	16	16	0.7	0.9	3.1	4.7	0.2	0.2	N	N	N	131.169	-0.142	1.279	-0.111	NA	NA
P3	FBgn0036046	Ilp2	3L	9800440	9799698	INSULIN-LIKE PEPTIDE 2-RELATED (PTHR13647:SF4)		0	0	0	0	0	0	0	0	0	0	0	0	N	N	N	0	NA	NA	NA	NA	NA
P3	FBgn0044049	Ilp4	3L	9804263	9803399	INSULIN-LIKE 3 (PTHR10423:SF3)		4	0	2	1	2	2	0.3	0	0.2	0.1	0.1	0.1	N	N	N	1.757	0.413	2.02	0.204	0.838	NA
P3	FBgn0044051	Ilp1	3L	9799050	9798420	INSULIN-LIKE PEPTIDE 1-RELATED (PTHR13647:SF3)		1	0	0	0	0	0	0.1	0	0	0	0	0	N	N	N	0.176	1.168	4.08	0.286	0.775	NA
P3	FBgn0053696	CNMaR	3L	9659433	9644109	CNMAMIDE RECEPTOR (PTHR46641:SF12)		2	2	0	1	2	2	0	0.1	0	0	0	0	N	N	N	1.544	0.016	2.096	0.008	0.994	NA
P3	FBgn0053700	CG33700	3L	9525544	9514119	FI12029P-RELATED (PTHR20898:SF0)		0	0	0	0	2	2	0	0	0	0	0.1	0.1	N	N	N	0.585	-2.578	3.976	-0.648	0.517	NA
P3	FBgn0053703	CG33703	3L	9512660	9512008	FI12029P-RELATED (PTHR20898:SF0)		0	2	0	0	0	0	0	0.2	0	0	0	0	N	N	N	0.435	2.316	4.018	0.576	0.564	NA
P4	FBgn0036330	CG11263	3L	13007881	13006817	PIRNA BIOGENESIS PROTEIN EXD1 (PTHR46628:SF1)		64	68	88	254	306	337	2.5	3.6	3.3	10.6	11.1	11.7	Y	Y	Y	176.771	-1.822	0.238	-7.643	0	0
P4	FBgn0036306	CG10973	3L	12754774	12753239	HSP70-BINDING PROTEIN 1 (PTHR19316:SF18)		1509	1360	1867	1113	1216	1584	51.2	62.8	61.8	40.7	38.4	48.1	Y	Y	Y	1436.57	0.482	0.119	4.047	0	0.001
P4	FBgn0036324	CG12520	3L	12902737	12901247			2	0	50	474	618	595	0.1	0	1.4	14.3	16.1	14.9	N	Y	N	267.239	-5.048	1.219	-4.14	0	0.001
P4	FBgn0036332	CG11261	3L	13011685	13009399	CULLIN-1 (PTHR11932:SF81)	ubiquitin-protein ligase(PC00234)	364	309	363	227	211	280	6.9	8	6.8	4.7	3.7	4.8	Y	Y	Y	295.454	0.741	0.209	3.548	0	0.005
P4	FBgn0014343	mirr	3L	12710249	12693639	MIRROR, ISOFORM C (PTHR11211:SF2)	homeodomain transcription factor(PC00119)	908	743	974	520	640	892	13.9	15.4	14.5	8.5	9.1	12.2	Y	Y	Y	777.447	0.575	0.181	3.184	0.001	0.015
P4	FBgn0083978	CG17672	3L	13036504	13028962	RE41427P (PTHR41153:SF2)		4129	3182	4398	4625	5102	5542	172.1	180.3	178.7	207.7	198	206.5	Y	Y	Y	4421.69	-0.186	0.073	-2.531	0.011	0.079
P4	FBgn0036323	CG14118	3L	12894758	12892658	IP10440P-RELATED (PTHR13966:SF16)		761	1562	2038	931	943	1083	18	50.3	47.1	23.8	20.8	22.9	Y	Y	Y	1231.34	0.765	0.349	2.188	0.029	0.155
P4	FBgn0036317	CG10948	3L	12850117	12844254	ECTO-NOX DISULFIDE-THIOL EXCHANGER 1-LIKE PROTEIN (PTHR16001:SF4)	oxidoreductase(PC00176)	2422	2160	3050	2116	2713	2764	31.4	38.1	38.6	29.6	32.8	32.1	Y	Y	Y	2513.33	0.207	0.096	2.171	0.03	0.16
P4	FBgn0261674	CG42709	3L	12796084	12790192			418	707	939	495	404	552	9.5	21.8	20.8	12.1	8.5	11.2	Y	Y	Y	590.529	0.707	0.335	2.11	0.035	0.179
P4	FBgn0036305	CG10984	3L	12753402	12750119	AGAP005649-PA (PTHR24153:SF15)	non-motor actin binding protein(PC00165)	4005	2991	3963	2938	3860	4049	63.3	64.3	61.1	50.1	56.8	57.2	Y	Y	Y	3604.16	0.223	0.115	1.931	0.053	0.239
P4	FBgn0036333	MICAL-like	3L	13015332	13011976	MICAL-LIKE 1A-RELATED (PTHR23167:SF59)		3495	2655	3961	3546	4438	4847	36	37.2	39.8	39.3	42.5	44.6	Y	Y	Y	3745.91	-0.146	0.081	-1.815	0.07	0.285
P4	FBgn0036309	Hip1	3L	12773573	12768432	HUNTINGTIN INTERACTING PROTEIN 1 (PTHR10407:SF15)	non-motor actin binding protein(PC00165)	1383	1417	1878	1369	1582	1787	12.8	17.8	17	13.7	13.6	14.8	Y	Y	Y	1557.09	0.188	0.128	1.468	0.142	0.442
P4	FBgn0011284	RpS4	3L	13044234	13041756	40S RIBOSOMAL PROTEIN S4 (PTHR11581:SF0)	ribosomal protein(PC00202)	88598	65058	86554	77987	86636	89377	3532.1	3526.7	3364.9	3351	3217.1	3185.7	Y	Y	Y	81736	0.118	0.095	1.237	0.216	0.56
P4	FBgn0260945	Atg1	3L	12805116	12784429	AUTOPHAGY-RELATED 1, ISOFORM B (PTHR24348:SF39)	non-receptor serine/threonine protein kinase(PC00167)	2132	1883	2937	1686	2310	2978	25.9	31.2	34.9	22.1	26.2	32.4	Y	Y	Y	2278.91	0.202	0.165	1.223	0.221	0.567
P4	FBgn0260965	CG42588	3L	12824650	12814254	GENERAL TRANSCRIPTION FACTOR 3C POLYPEPTIDE 2 (PTHR15052:SF2)		1006	1305	2733	1284	1209	1838	3.9	6.9	10.3	5.4	4.4	6.4	Y	Y	Y	1528.29	0.385	0.319	1.205	0.228	0.575
P4	FBgn0015919	caup	3L	12621798	12609631	HOMEOBOX PROTEIN ARAUCAN-RELATED (PTHR11211:SF40)	homeodomain transcription factor(PC00119)	2619	1666	2969	2410	3150	3799	39.7	34.3	43.8	39.4	44.6	51.6	Y	Y	Y	2690.3	-0.178	0.152	-1.167	0.243	0.593
P4	FBgn0261933	SmD1	3L	12734611	12733364	SMALL NUCLEAR RIBONUCLEOPROTEIN SM D1 (PTHR23338:SF18)	RNA splicing factor(PC00148)	1344	916	1374	1381	1604	1570	112	103.8	111.7	124.1	124.5	117	Y	Y	Y	1342	-0.138	0.126	-1.089	0.276	0.634
P4	FBgn0036316	CG10960	3L	12843106	12824880	GH07001P-RELATED (PTHR48021:SF63)		7914	5649	7698	6762	10037	10565	152.7	148.2	144.8	140.6	180.4	182.2	Y	Y	Y	7936.83	-0.152	0.144	-1.055	0.291	0.651
P4	FBgn0036314	CG10754	3L	12814019	12813028	SPLICING FACTOR 3A SUBUNIT 2 (PTHR23205:SF0)	RNA splicing factor(PC00148)	1906	1561	1939	1955	2365	2400	74.9	83.4	74.3	82.8	86.6	84.4	Y	Y	Y	1996.03	-0.106	0.112	-0.946	0.344	0.71
P4	FBgn0036334	CG11267	3L	13016903	13016050	10 KDA HEAT SHOCK PROTEIN, MITOCHONDRIAL (PTHR10772:SF0)	chaperonin(PC00073)	1715	1570	2279	1963	1859	2108	172.9	215.2	224.1	213.3	174.6	190	Y	Y	Y	1897.95	0.096	0.122	0.784	0.433	0.788
P4	FBgn0036337	AdenoK	3L	13022688	13019715	ADENOSINE KINASE (PTHR45769:SF3)		561	449	686	538	598	696	17.1	18.6	20.4	17.7	17	19	Y	Y	Y	579.334	0.082	0.116	0.706	0.48	0.822
P4	FBgn0036331	CG14117	3L	13009450	13008285			294	162	212	254	296	331	18.5	13.8	13	17.3	17.4	18.7	Y	Y	Y	253.634	-0.195	0.281	-0.693	0.488	0.826
P4	FBgn0052110	CG32110	3L	12810096	12808721	DENEDDYLASE 1, ISOFORM C-RELATED (PTHR12606:SF1)	protease(PC00190)	65	85	196	179	15	23	1.7	3	4.9	5	0.4	0.5	Y	N	N	95.393	0.696	1.045	0.666	0.505	0.836
P4	FBgn0015904	ara	3L	12596018	12580672	HOMEOBOX PROTEIN ARAUCAN-RELATED (PTHR11211:SF40)	homeodomain transcription factor(PC00119)	3579	2280	3271	2986	3712	4616	52.3	45.3	46.6	47.5	51	60.9	Y	Y	Y	3336.58	-0.102	0.155	-0.659	0.51	0.84	ns	0	ns	0
P4	FBgn0036341	Syx13	3L	13046894	13044434	T-SNARE DOMAIN-CONTAINING PROTEIN 1 (PTHR19957:SF212)	SNARE protein(PC00034)	1104	808	1191	1121	1287	1277	40.4	40.2	42.5	44.2	43.8	41.7	Y	Y	Y	1114.91	-0.058	0.111	-0.521	0.602	0.896
P4	FBgn0036318	Wbp2	3L	12853169	12850165	WW DOMAIN BINDING PROTEIN 2, ISOFORM E (PTHR31606:SF1)		1455	1439	2103	1862	1876	2243	39.4	52.9	55.5	54.3	47.3	54.3	Y	Y	Y	1801.59	-0.066	0.129	-0.513	0.608	0.899
P4	FBgn0036336	ste14	3L	13019687	13018266	PROTEIN-S-ISOPRENYLCYSTEINE O-METHYLTRANSFERASE (PTHR12714:SF9)	methyltransferase(PC00155)	582	396	443	476	463	592	20.2	18.7	15	17.8	15	18.4	Y	Y	Y	489.615	0.107	0.233	0.46	0.645	0.917
P4	FBgn0010235	Klc	3L	12750056	12746616	KINESIN LIGHT CHAIN (PTHR45783:SF3)		6649	5289	7471	6238	7525	8129	136.1	147.2	149.1	137.6	143.5	148.8	Y	Y	Y	6788.05	0.026	0.062	0.424	0.671	0.929
P4	FBgn0052109	CG32109	3L	12746770	12745344	ALPHA- AND GAMMA-ADAPTIN-BINDING PROTEIN P34 (PTHR14659:SF1)		715	498	752	592	762	811	32.1	30.4	32.9	28.7	31.9	32.6	Y	Y	Y	677.318	0.057	0.14	0.404	0.686	0.935
P4	FBgn0260441	RpS12	3L	13024762	13023352	#N/A	#N/A	55592	38212	49945	51862	59924	58767	4137	3866.7	3624.4	4159.7	4153.7	3910	Y	Y	Y	51806	-0.048	0.125	-0.382	0.703	0.942
P4	FBgn0014007	Ptp69D	3L	12741568	12734945	TYROSINE-PROTEIN PHOSPHATASE 69D (PTHR19134:SF495)	protein phosphatase(PC00195)	4544	3807	5148	4096	5308	6598	32.4	36.9	35.7	31.4	35.2	42	Y	Y	Y	4828.37	-0.031	0.122	-0.251	0.801	0.97
P4	FBgn0262714	Sap130	3L	12813036	12805902	HISTONE DEACETYLASE COMPLEX SUBUNIT SAP130 (PTHR13497:SF3)	histone modifying enzyme(PC00261)	3435	2892	4051	3014	3830	4929	27.6	31.6	31.8	26.2	28.7	35.5	Y	Y	Y	3626.25	0.03	0.128	0.238	0.812	0.973
P4	FBgn0052112	CG32112	3L	12745154	12741718	PROTEIN ABHD18 (PTHR13617:SF14)		394	360	515	434	508	544	8	10	10.2	9.5	9.6	9.9	Y	Y	Y	452.388	-0.031	0.139	-0.225	0.822	0.974
P4	FBgn0266709	Zmynd10	3L	13026437	13024763	ZINC FINGER MYND DOMAIN-CONTAINING PROTEIN 10 (PTHR13244:SF7)		129	117	268	300	104	88	3	3.7	6	7.5	2.2	1.8	Y	Y	Y	167.882	0.135	0.65	0.208	0.835	0.977
P4	FBgn0036342	CG11279	3L	13048919	13046977			194	152	157	185	205	176	19.6	20.9	15.5	20.2	19.3	15.9	Y	Y	Y	178.302	0.039	0.296	0.131	0.896	0.987	ns	0	ns	0
P4	FBgn0052113	CG32113	3L	12768605	12755049	VACUOLAR PROTEIN SORTING-ASSOCIATED PROTEIN 13D (PTHR16166:SF93)		1395	1213	1681	1207	1607	2106	3.7	4.4	4.4	3.5	4	5	Y	Y	Y	1505.8	0.018	0.162	0.113	0.91	0.988
P4	FBgn0036340	SRm160	3L	13040976	13036821	SERINE/ARGININE REPETITIVE MATRIX PROTEIN 1 (PTHR23148:SF0)	RNA processing factor(PC00147)	4289	3273	4930	3789	4463	6019	46.9	48.7	52.6	44.7	45.5	58.9	Y	Y	Y	4372	0.013	0.123	0.102	0.919	0.989
P4	FBgn0036335	mRpL20	3L	13017867	13017149	LP04985P (PTHR10986:SF23)	ribosomal protein(PC00202)	1024	760	904	971	1048	1053	70.7	71.3	60.8	72.2	67.4	65	Y	Y	Y	954.15	0.012	0.168	0.07	0.944	0.991
P4	FBgn0052107	CG32107	3L	12861305	12857282			2	0	4	39	100	99	0	0	0	0.4	1	0.9	N	N	N	36.789	-5.152	0.965	-5.337	0	0
P4	FBgn0052115	CG32115	3L	12913646	12912027			18	10	59	0	0	0	0.4	0.3	1.3	0	0	0	N	N	N	14.079	7.371	1.821	4.048	0	0.001
P4	FBgn0264486	CG43894	3L	12892162	12889770	GH09530P-RELATED (PTHR39956:SF1)		0	0	0	4	4	6	0	0	0	0.2	0.2	0.2	N	N	N	2.139	-4.444	2.759	-1.611	0.107	0.372
P4	FBgn0041622	Or69a	3L	12967733	12964360	ODORANT RECEPTOR 13A-RELATED (PTHR21137:SF35)	G-protein coupled receptor(PC00021)	0	0	4	17	0	0	0	0	0.1	0.5	0	0	N	N	N	3.533	-2.287	3.822	-0.598	0.55	0.865
P4	FBgn0036319	Ent3	3L	12857428	12853646	EQUILIBRATIVE NUCLEOSIDE TRANSPORTER 4 (PTHR10332:SF4)	transporter(PC00227)	32	40	61	51	52	75	0.5	0.8	0.9	0.9	0.8	1	N	N	N	50.575	-0.222	0.439	-0.505	0.613	0.901
P4	FBgn0036325	CG10752	3L	12954647	12952686	AT01380P-RELATED (PTHR22667:SF0)		6	12	69	131	2	2	0.1	0.3	1.3	2.8	0	0	N	N	N	37.128	-0.739	1.689	-0.437	0.662	0.925
P4	FBgn0036327	CG10748	3L	12972359	12971214	MALATE DEHYDROGENASE, MITOCHONDRIAL (PTHR11540:SF16)	dehydrogenase(PC00092)	30	4	52	115	2	0	0.9	0.2	1.5	3.7	0.1	0	N	N	N	34.044	-0.541	1.939	-0.279	0.78	0.968
P4	FBgn0052117	CG32117	3L	12903711	12902925			14	38	45	110	10	8	0.7	2.5	2.1	5.7	0.4	0.3	N	N	N	39.057	-0.316	1.231	-0.257	0.797	0.969
P4	FBgn0036321	CG14120	3L	12889244	12885039	IP10440P-RELATED (PTHR13966:SF16)		0	6	16	6	8	18	0	0.1	0.1	0.1	0.1	0.1	N	N	N	8.44	-0.373	1.537	-0.242	0.808	0.972
P4	FBgn0036310	CG10969	3L	12781097	12778750			10	22	67	123	0	2	0.2	0.6	1.2	2.5	0	0	N	N	N	38.017	-0.386	1.896	-0.204	0.839	0.977
P4	FBgn0036329	CG11262	3L	12997418	12995135	P PROTEIN (PTHR43568:SF1)	primary active transporter(PC00068)	30	40	208	226	4	4	0.4	0.8	3	3.6	0.1	0.1	N	N	N	85.042	0.156	1.516	0.103	0.918	0.989
P4	FBgn0052106	CG32106	3L	12778716	12773951			6	18	144	150	0	2	0	0.2	1	1.2	0	0	N	N	N	52.523	0.007	1.994	0.003	0.997	1
P4	FBgn0036311	CG17666	3L	12784377	12781325			64	70	481	457	0	8	0.8	1.1	5.6	5.9	0	0.1	N	N	N	177.882	0.287	2.307	0.124	NA	NA
P4	FBgn0036328	CG10749	3L	12973650	12972474	MALATE DEHYDROGENASE, MITOCHONDRIAL (PTHR11540:SF16)	dehydrogenase(PC00092)	30	30	158	198	2	4	0.9	1.2	4.6	6.4	0.1	0.1	N	N	N	70.311	0.006	1.561	0.004	NA	NA
P5	FBgn0036386	CG8833	3L	13929000	13925882	G PATCH DOMAIN-CONTAINING PROTEIN 1 (PTHR13384:SF19)		1021	896	1219	763	856	1024	11.2	13.4	13.1	9	8.7	10	Y	Y	Y	960.375	0.451	0.107	4.225	0	0
P5	FBgn0036410	CG8100	3L	14086421	14083615	FAT-BODY PROTEIN 1-RELATED (PTHR11511:SF5)	storage protein(PC00210);oxidase(PC00175)	274	363	647	34	20	40	4.4	7.9	10.1	0.6	0.3	0.6	Y	N	N	237.416	3.943	0.43	9.167	0	0
P5	FBgn0027375	RecQ5	3L	14632077	14628160	ATP-DEPENDENT DNA HELICASE Q5 (PTHR13710:SF124)	DNA helicase(PC00011)	878	672	968	614	729	735	9.2	9.6	9.9	6.9	7.1	6.9	Y	Y	Y	763.97	0.471	0.113	4.166	0	0.001
P5	FBgn0036436	CG4914	3L	14678147	14674538	IP10114P-RELATED (PTHR24256:SF458)	serine protease(PC00203)	16477	12817	17048	9612	14513	12666	454.1	480.3	458.2	287.8	375.6	314.6	Y	Y	Y	13856.8	0.539	0.139	3.886	0	0.002
P5	FBgn0026409	Mpcp	3L	14540441	14537651	SOLUTE CARRIER FAMILY 25 (MITOCHONDRIAL CARRIER PHOSPHATE CARRIER), MEMBER 3, LIKE-RELATED (PTHR45671:SF10)		11000	7834	12520	7646	10088	10532	321	310.9	356.3	240.5	274.2	274.8	Y	Y	Y	9824.72	0.342	0.097	3.52	0	0.005
P5	FBgn0262581	CG43121	3L	14672437	14671935			44	39	122	228	8	5	3.9	4.7	10.5	21.7	0.7	0.4	Y	N	N	75.642	3.077	1.379	-0.195	NA	0.007
P5	FBgn0036405	CG6833	3L	14052469	14051206	RNA EXONUCLEASE 4 (PTHR12801:SF135)	exoribonuclease(PC00099)	370	281	323	562	670	604	13.2	13.7	11.3	21.8	22.5	19.5	Y	Y	Y	457.892	-0.708	0.207	-3.418	0.001	0.008
P5	FBgn0036402	CG6650	3L	14034909	14031450	ADP-DEPENDENT GLUCOKINASE 2 (PTHR21208:SF1)	kinase(PC00137)	1579	1127	1660	1871	2056	2329	32.8	31.8	33.6	41.9	39.7	43.2	Y	Y	Y	1731.08	-0.325	0.096	-3.379	0.001	0.009
P5	FBgn0036396	CG17359	3L	13999251	13997900	GH18834P-RELATED (PTHR24390:SF157)	C2H2 zinc finger transcription factor(PC00248)	216	102	199	316	414	374	6.7	4.3	6	10.5	11.9	10.3	Y	Y	Y	259.766	-0.922	0.289	-3.191	0.001	0.015
P5	FBgn0042630	Sox21b	3L	14131324	14112405	SOX21A, ISOFORM B-RELATED (PTHR10270:SF305)	HMG box transcription factor(PC00024)	1402	1080	1333	1568	2303	2670	25.1	26.3	23.3	30.3	38.5	42.8	Y	Y	Y	1674.17	-0.554	0.178	-3.108	0.002	0.019
P5	FBgn0025874	Meics	3L	13964702	13962658	IP01015P-RELATED (PTHR24377:SF809)		1203	1026	1344	1416	1801	2028	21.5	24.9	23.4	27.2	29.9	32.4	Y	Y	Y	1436.58	-0.343	0.114	-3.025	0.002	0.024
P5	FBgn0259175	ome	3L	14747868	14672839	IP17501P (PTHR11731:SF192)	serine protease(PC00203)	1039	727	1065	1079	1764	1940	10.3	9.8	10.3	11.6	16.4	17.3	Y	Y	Y	1225.25	-0.545	0.199	-2.735	0.006	0.05
P5	FBgn0000411	D	3L	14178620	14175610	SOX DOMAIN-CONTAINING PROTEIN DICHAETE (PTHR10270:SF307)	HMG box transcription factor(PC00024)	2130	1343	1972	2187	2931	3309	57.9	49.7	52.3	64.1	74.3	80.5	Y	Y	Y	2246.18	-0.426	0.159	-2.681	0.007	0.056
P5	FBgn0250848	26-29-p	3L	13996571	13994231	ZGC:110239 (PTHR12411:SF575)	cysteine protease(PC00081)	29018	26468	40373	36243	43745	48612	549.7	681.7	745.8	740	771.8	823.3	Y	Y	Y	36569.2	-0.229	0.087	-2.643	0.008	0.061
P5	FBgn0263232	Nxf3	3L	13973067	13965203	NUCLEAR RNA EXPORT FACTOR 1-RELATED (PTHR10662:SF22)	RNA binding protein(PC00031)	96	87	142	139	240	412	1.8	2.2	2.5	2.8	4.1	6.8	Y	Y	Y	174.923	-1.056	0.418	-2.53	0.011	0.079
P5	FBgn0036382	CG13737	3L	13883056	13878994			293	364	563	214	373	219	38.6	65.3	72.4	30.4	45.8	25.8	Y	Y	Y	338.703	0.78	0.359	2.173	0.03	0.159
P5	FBgn0036406	CG13484	3L	14053079	14052428			422	316	444	278	394	333	28.4	28.9	29.1	20.4	25	20.3	Y	Y	Y	363.444	0.43	0.198	2.173	0.03	0.159
P5	FBgn0061515	endos	3L	14031706	14029579	ENDOSULFINE, ISOFORM A (PTHR10358:SF6)		2706	1715	2935	2996	3457	3538	234.9	202.5	248.5	280.4	279.6	274.6	Y	Y	Y	2823.42	-0.263	0.123	-2.129	0.033	0.172
P5	FBgn0036381	CG8745	3L	13866905	13860027	ALANINE--GLYOXYLATE AMINOTRANSFERASE 2-LIKE (PTHR45688:SF13)		503	533	1083	313	642	580	10.6	15.3	22.2	7.1	12.6	10.9	Y	Y	Y	597.942	0.645	0.338	1.907	0.056	0.248
P5	FBgn0043550	Tsp68C	3L	13845316	13843656	TETRASPANIN 68C, ISOFORM A (PTHR19282:SF428)		204	187	188	252	325	360	5.9	7.3	5.3	7.8	8.7	9.2	Y	Y	Y	247.822	-0.464	0.244	-1.898	0.058	0.252
P5	FBgn0029148	NHP2	3L	14802168	14801328	H/ACA RIBONUCLEOPROTEIN COMPLEX SUBUNIT 2 (PTHR23105:SF54)	ribosomal protein(PC00202)	1532	1044	1434	1673	1812	1882	99.1	91.9	90.5	116.7	109.2	108.9	Y	Y	Y	1537.52	-0.226	0.136	-1.656	0.098	0.351
P5	FBgn0036446	CG9384	3L	14767703	14762028	FI02046P (PTHR12062:SF9)		839	624	1025	790	1201	1539	14.9	15	17.7	15.1	19.8	24.4	Y	Y	Y	969.687	-0.298	0.209	-1.426	0.154	0.466
P5	FBgn0036433	CG9628	3L	14628174	14622796	GH08457P (PTHR36692:SF1)		10061	7713	9633	7485	10301	10336	595.6	620.8	556.1	477.6	568	547	Y	Y	Y	9183.21	0.176	0.127	1.392	0.164	0.483
P5	FBgn0013718	nuf	3L	14233250	14190870	NUCLEAR FALLOUT, ISOFORM J (PTHR15726:SF7)		2750	2760	4225	2771	3351	3734	53.1	72.4	79.5	57.8	60.4	64.6	Y	Y	Y	3221.4	0.177	0.132	1.342	0.18	0.51
P5	FBgn0036449	bmm	3L	14786412	14776496	BRUMMER, ISOFORM B-RELATED (PTHR12406:SF41)	phospholipase(PC00186)	1322	1081	1214	1154	1849	2138	24.9	27.6	22.3	23.4	32.4	35.9	Y	Y	Y	1427.52	-0.271	0.216	-1.253	0.21	0.554
P5	FBgn0052137	CG32137	3L	13962647	13939250	BICAUDAL D-RELATED PROTEIN HOMOLOG (PTHR32123:SF13)	membrane trafficking regulatory protein(PC00151)	1332	1165	1948	1366	1465	1721	22.6	26.8	32.2	24.8	23	25.9	Y	Y	Y	1476.09	0.149	0.124	1.206	0.228	0.574
P5	FBgn0036415	CG7768	3L	14218974	14218204	PEPTIDYL-PROLYL CIS-TRANS ISOMERASE D-RELATED (PTHR11071:SF380)		134	61	812	286	18	4	8.5	5.2	50	19.5	1.1	0.2	Y	N	N	209.908	1.575	1.382	1.14	0.254	0.606
P5	FBgn0036428	Gbs-70E	3L	14550975	14540937	PROTEIN PHOSPHATASE 1 REGULATORY SUBUNIT (PTHR12307:SF47)	phosphatase modulator(PC00184)	2129	1512	2233	1746	2931	3181	57.6	55.6	58.9	50.9	73.9	77	Y	Y	Y	2227.35	-0.208	0.191	-1.088	0.277	0.634
P5	FBgn0036395	CG17361	3L	13998055	13997191			182	114	198	260	192	232	9.1	7.8	9.7	13.7	8.7	10.1	Y	Y	Y	192.765	-0.306	0.295	-1.038	0.299	0.66
P5	FBgn0267795	Frl	3L	14071583	14053215	FORMIN-LIKE PROTEIN (PTHR45857:SF6)		6508	6029	9315	5770	7436	9530	57.1	72	79.7	54.6	60.8	74.8	Y	Y	Y	7297.26	0.147	0.141	1.039	0.299	0.66
P5	FBgn0267795	Frl	3L	14071583	14053215	FORMIN-LIKE PROTEIN (PTHR45857:SF6)		6508	6029	9315	5770	7436	9530	57.1	72	79.7	54.6	60.8	74.8	Y	Y	Y	7297.26	0.147	0.141	1.039	0.299	0.66
P5	FBgn0036454	CG17839	3L	14882224	14805136	NEURONAL IGCAM (PTHR13817:SF141)		995	851	1117	820	1534	1742	6.3	7.3	6.9	5.6	9	9.8	Y	Y	Y	1144.56	-0.238	0.243	-0.978	0.328	0.692
P5	FBgn0087007	bbg	3L	14536276	14412828	BIG BANG, ISOFORM C (PTHR11324:SF8)	interleukin superfamily(PC00128)	1662	1501	3028	874	2192	2560	11.2	13.7	19.8	6.3	13.7	15.4	Y	Y	Y	1910.16	0.34	0.351	0.967	0.333	0.699
P5	FBgn0264001	bru3	3L	13803400	13521907	BRUNO 3, ISOFORM A (PTHR24012:SF789)		115	185	203	107	126	221	4	8.7	6.8	4	4	6.8	Y	Y	Y	159.035	0.398	0.418	0.951	0.342	0.708
P5	FBgn0036419	CG13482	3L	14329885	14329346			155	61	41	131	167	151	17.2	9.2	4.4	15.6	17.2	15	Y	Y	Y	115.84	-0.574	0.611	-0.938	0.348	0.714
P5	FBgn0260233	CG42507	3L	14757962	14747929			687	545	752	678	826	924	23	24.8	24.6	24.2	25.4	27.3	Y	Y	Y	723.001	-0.088	0.117	-0.754	0.451	0.801
P5	FBgn0041604	dlp	3L	14671609	14632601	DALLY-LIKE, ISOFORM A (PTHR10822:SF30)		3725	4136	5087	3686	4571	5668	58.4	88.2	77.8	62.3	66.8	79.5	Y	Y	Y	4433.65	0.117	0.158	0.745	0.456	0.805
P5	FBgn0054039	CG34039	3L	14562613	14560000	COMM DOMAIN-CONTAINING PROTEIN 4 (PTHR16231:SF4)		875	589	810	697	885	804	46	42.1	41.5	39.5	43.3	37.8	Y	Y	Y	769.88	0.127	0.172	0.734	0.463	0.81
P5	FBgn0003388	shd	3L	14622205	14614458	ECDYSONE 20-MONOOXYGENASE (PTHR24305:SF111)	oxygenase(PC00177)	258	190	232	165	229	309	5	5	4.4	3.4	4.1	5.3	Y	Y	Y	227.62	0.18	0.276	0.653	0.514	0.842
P5	FBgn0036438	CG13477	3L	14691962	14691347			63	29	257	168	12	6	5.8	3.6	22.9	16.5	1	0.5	Y	N	N	87.188	0.808	1.313	0.616	0.538	0.858
P5	FBgn0001216	Hsc70-1	3L	13977761	13974061	HEAT SHOCK COGNATE 71 KDA PROTEIN-RELATED (PTHR19375:SF457)		96	159	423	330	94	78	1.6	3.5	6.7	5.8	1.4	1.1	Y	Y	Y	196.438	0.473	0.784	0.602	0.547	0.863
P5	FBgn0036389	ssp2	3L	13973067	13965203			4213	3495	5683	4059	5383	6867	44.7	50.4	58.7	46.4	53.1	65.1	Y	Y	Y	4824.14	-0.084	0.143	-0.588	0.557	0.868
P5	FBgn0036416	CG7924	3L	14234609	14233469			155	118	151	174	103	136	8.6	8.9	8.1	10.4	5.3	6.8	Y	Y	Y	140.055	0.217	0.371	0.586	0.558	0.869
P5	FBgn0036398	upSET	3L	14020148	14002127	UPSET, ISOFORM A (PTHR46462:SF3)		3242	2673	4877	2576	4259	6983	10.9	12.2	15.9	9.3	13.3	20.9	Y	Y	Y	3942.5	-0.143	0.285	-0.504	0.615	0.902
P5	FBgn0052133	Ptip	3L	14029121	14020315	MEDIATOR OF DNA DAMAGE CHECKPOINT PROTEIN 1 (PTHR23196:SF1)		1011	898	1499	1061	1150	2047	4.7	5.6	6.7	5.3	4.9	8.4	Y	Y	Y	1239.29	-0.115	0.24	-0.48	0.631	0.909
P5	FBgn0053260	CG33260	3L	14761844	14760520	TRNA-SPLICING ENDONUCLEASE SUBUNIT SEN34 (PTHR13070:SF0)	endoribonuclease(PC00094)	224	168	248	157	305	368	8.4	8.6	9.1	6.4	10.7	12.4	Y	Y	Y	237.71	-0.153	0.326	-0.469	0.639	0.914
P5	FBgn0000639	Fbp1	3L	14098053	14094589	FAT-BODY PROTEIN 1-RELATED (PTHR11511:SF5)	storage protein(PC00210);oxidase(PC00175)	8554	13333	19385	18342	6392	14368	135.2	286.6	298.9	312.4	94.1	203	Y	Y	Y	13422.2	0.242	0.548	0.442	0.659	0.923
P5	FBgn0013563	Pex1	3L	14076123	14071892	PEROXISOME BIOGENESIS FACTOR 1 (PTHR23077:SF12)		802	666	992	762	949	1245	8.3	9.4	10	8.5	9.1	11.5	Y	Y	Y	883.062	-0.059	0.154	-0.381	0.704	0.942
P5	FBgn0026418	Hsc70Cb	3L	14043686	14037019	HSC70CB, ISOFORM G (PTHR45639:SF4)		5888	5653	7423	6213	7009	9568	181.5	236.9	223.1	206.4	201.2	263.7	Y	Y	Y	6842.59	-0.049	0.13	-0.379	0.705	0.942
P5	FBgn0026376	Rgl	3L	13925335	13906897	RAL GUANINE NUCLEOTIDE DISSOCIATION STIMULATOR-LIKE, ISOFORM E (PTHR23113:SF312)	guanyl-nucleotide exchange factor(PC00113)	3072	2517	3519	2583	3352	4299	32.9	36.7	36.8	29.8	33.4	41.1	Y	Y	Y	3166.71	0.045	0.134	0.336	0.737	0.955
P5	FBgn0013263	Trl	3L	14761049	14747929	TRANSCRIPTION FACTOR GAGA (PTHR23110:SF10)		4354	3468	4996	3751	4880	5814	73.4	79.5	82.1	68.3	76.8	87.8	Y	Y	Y	4464.53	0.035	0.108	0.319	0.75	0.958
P5	FBgn0036451	CG9425	3L	14801089	14789935	HELICASE WITH ZINC FINGER DOMAIN-RELATED (PTHR10887:SF365)	RNA helicase(PC00032);DNA helicase(PC00011)	3807	3620	5221	3194	4830	7612	29.6	38.3	39.6	26.7	34.9	52.8	Y	Y	Y	4580.46	-0.077	0.242	-0.317	0.751	0.959
P5	FBgn0040812	CG8750	3L	13843017	13842377			14	6	54	91	2	4	1.9	1.1	7.1	13.3	0.3	0.5	Y	N	N	28.367	-0.49	1.553	-0.316	0.752	0.96
P5	FBgn0036423	CG3919	3L	14412732	14410626	COREPRESSOR OF PANGOLIN, ISOFORM A-RELATED (PTHR12243:SF47)		232	207	266	241	269	268	7.6	9.2	8.5	8.5	8.2	7.9	Y	Y	Y	245.371	0.057	0.187	0.307	0.759	0.963
P5	FBgn0003459	stwl	3L	14409939	14402930	LD17962P (PTHR12243:SF46)		1613	1147	1723	1441	1477	2081	16.3	15.8	17	15.8	14	18.9	Y	Y	Y	1553.05	0.043	0.141	0.303	0.762	0.964
P5	FBgn0036397	Nprl3	3L	14001880	13999380	GATOR COMPLEX PROTEIN NPRL3 (PTHR13153:SF5)		488	417	496	501	557	614	8.3	9.7	8.2	9.2	8.8	9.4	Y	Y	Y	507.314	-0.045	0.153	-0.294	0.769	0.965
P5	FBgn0040318	HGTX	3L	14599540	14583222	GTX/NKX6B-LIKE HOMEODOMAIN PROTEIN (PTHR24340:SF35)	homeodomain transcription factor(PC00119)	2455	1547	2358	1922	2437	2754	49.8	42.6	46.6	42	46	49.9	Y	Y	Y	2206.09	0.037	0.144	0.255	0.798	0.97
P5	FBgn0001085	fz	3L	14368639	14274343	FRIZZLED (PTHR11309:SF47)	transmembrane signal receptor(PC00197)	1457	1201	1790	1242	1716	2353	67.7	75.8	81.1	62.2	74.2	97.7	Y	Y	Y	1587.34	-0.042	0.184	-0.227	0.821	0.974
P5	FBgn0028418	Lk	3L	14560764	14560139			84	85	139	109	105	156	5.4	7.5	8.8	7.6	6.3	9	Y	Y	Y	110.468	-0.073	0.317	-0.23	0.818	0.974
P5	FBgn0001108	DCTN1-p150	3L	13934656	13929387	DYNACTIN SUBUNIT 1 (PTHR18916:SF6)	chaperone(PC00072)	4627	3855	5031	4287	5249	6388	38.1	43.1	40.4	38	40.2	47	Y	Y	Y	4830.87	-0.023	0.105	-0.219	0.826	0.975
P5	FBgn0036450	Tdrd3	3L	14789665	14786791	RE01471P (PTHR13681:SF24)		2862	2469	3638	2752	3213	4226	35.4	41.5	43.8	36.7	37	46.8	Y	Y	Y	3134.75	0.02	0.117	0.174	0.862	0.981
P5	FBgn0036448	mop	3L	14776129	14769341	TYROSINE-PROTEIN PHOSPHATASE NON-RECEPTOR TYPE 23 (PTHR23030:SF37)	membrane traffic protein(PC00150)	5733	4981	7890	5235	6819	9776	32.8	38.7	44	32.1	36.1	49.7	Y	Y	Y	6569.09	-0.022	0.171	-0.13	0.896	0.987
P5	FBgn0052141	CG32141	3L	14204294	14203323			98	32	237	286	12	12	4.3	1.9	10	13.4	0.5	0.5	Y	N	N	112.271	0.165	1.294	0.127	0.899	0.987
P5	FBgn0036441	CG13476	3L	14706157	14705464			14	22	62	83	6	0	1	2.1	4.2	6.2	0.4	0	Y	N	N	31.704	0.108	1.713	0.063	0.95	0.992
P5	FBgn0036437	CG5048	3L	14685842	14684768	PROTEIN PIH1D3 (PTHR21083:SF0)		59	68	407	558	18	4	2.9	4.6	19.6	29.7	0.8	0.2	Y	N	N	185.279	-0.223	1.47	-0.152	NA	NA
P5	FBgn0036443	CG13471	3L	14733517	14732589			16	12	84	76	0	0	1.2	1.2	5.9	5.9	0	0	Y	N	N	31.011	0.446	2.224	0.2	NA	NA
P5	FBgn0036403	CG6661	3L	14036751	14034776	DELTA-1-PYRROLINE-5-CARBOXYLATE DEHYDROGENASE 1, ISOFORM A-RELATED (PTHR42862:SF1)	dehydrogenase(PC00092)	69	46	386	352	6	0	1.2	1.1	6.7	6.8	0.1	0	Y	N	N	141.119	4.612	1.8	0.201	NA	0
P5	FBgn0029167	Hml	3L	13860001	13846054	HEMOLECTIN, ISOFORM A (PTHR11339:SF383)	extracellular matrix protein(PC00102)	113	105	278	78	90	44	0.3	0.4	0.7	0.2	0.2	0.1	N	N	N	117.287	1.332	0.529	2.516	0.012	0.081
P5	FBgn0005592	btl	3L	14083229	14075772	#N/A	#N/A	46	58	124	60	28	29	0.5	0.8	1.2	0.6	0.3	0.3	N	N	N	57.765	1.069	0.646	1.654	0.098	0.352
P5	FBgn0036426	CG9592	3L	14518475	14517825	COILED-COIL DOMAIN-CONTAINING PROTEIN 115 (PTHR31996:SF2)		0	2	26	2	0	0	0	0.2	1.7	0.1	0	0	N	N	N	4.633	3.667	3.04	1.206	0.228	0.574
P5	FBgn0264006	dysc	3L	13903236	13867414	WHIRLIN (PTHR23116:SF37)	cytoskeletal protein(PC00085)	23	9	26	21	25	70	0.2	0.1	0.2	0.2	0.2	0.5	N	N	N	27.043	-0.8	0.758	-1.056	0.291	0.651
P5	FBgn0262580	CG43120	3L	14383299	14381913	GH09976P (PTHR24410:SF17)		6	2	2	2	0	2	0.2	0.1	0.1	0.1	0	0.1	N	N	N	2.409	1.523	1.877	0.811	0.417	0.776
P5	FBgn0036422	CG3868	3L	14402725	14400769			4	0	0	8	2	2	0.1	0	0	0.3	0.1	0.1	N	N	N	2.672	-1.474	2.449	-0.602	0.547	0.863
P5	FBgn0036421	CG13481	3L	14369707	14368925	E3 UBIQUITIN-PROTEIN LIGASE RFWD3 (PTHR16047:SF7)	ubiquitin-protein ligase(PC00234)	17	2	78	38	0	2	1	0.2	4.5	2.4	0	0.1	N	N	N	21.83	1.135	1.93	0.588	0.556	0.868
P5	FBgn0036417	CG7906	3L	14238272	14236635			33	12	16	70	12	14	1	0.5	0.5	2.2	0.3	0.4	N	N	N	26.673	-0.556	1.049	-0.53	0.596	0.891
P5	FBgn0036440	CG17177	3L	14701678	14697313	ACETYL-COENZYME A CARBOXYLASE CARBOXYL TRANSFERASE SUBUNIT BETA, CHLOROPLASTIC (PTHR42995:SF5)		0	0	4	4	3	2	0	0	0	0	0	0	N	N	N	2.023	-1.217	2.423	-0.502	0.615	0.902
P5	FBgn0036414	n	3L	14189648	14186249	NANCHUNG, ISOFORM B (PTHR10582:SF28)	ion channel(PC00133)	4	6	4	2	6	4	0	0.1	0	0	0.1	0	N	N	N	4.422	0.492	1.218	0.404	0.687	0.935
P5	FBgn0085274	CG34245	3L	14894416	14893734			0	0	8	10	4	0	0	0	0.6	0.9	0.3	0	N	N	N	3.529	-0.964	3.186	-0.303	0.762	0.964
P5	FBgn0036447	CG17173	3L	14769283	14767703	ALPHA-1,3-MANNOSYL-GLYCOPROTEIN 4-BETA-N-ACETYLGLUCOSAMINYLTRANSFERASE A-LIKE (PTHR12062:SF0)		8	2	26	26	10	6	0.2	0.1	0.5	0.6	0.2	0.1	N	N	N	12.558	-0.251	1.229	-0.204	0.838	0.977
P5	FBgn0261816	CG42758	3L	14568133	14567440			8	19	54	59	2	0	0.7	2.2	4.4	5.3	0.2	0	N	N	N	24.047	0.369	1.839	0.201	0.841	0.978
P5	FBgn0262891	CG43246	3L	14537272	14536634			8	11	56	55	3	2	0.6	1.1	3.9	4.3	0.2	0.1	N	N	N	22.345	0.246	1.512	0.163	0.871	0.983
P5	FBgn0036442	CG13473	3L	14729343	14728760	GEO12009P1 (PTHR45663:SF11)	oxidoreductase(PC00176)	8	18	116	158	0	2	0.6	1.8	8.3	12.5	0	0.1	N	N	N	50.11	-0.292	1.965	-0.149	0.882	0.985
P5	FBgn0036391	CG17364	3L	13993400	13977905			24	0	7	6	12	13	0.4	0	0.1	0.1	0.2	0.2	N	N	N	9.941	0.169	1.56	0.108	0.914	0.988
P5	FBgn0036439	CG13474	3L	14697105	14696551			0	0	6	7	0	0	0	0	0.4	0.5	0	0	N	N	N	2.1	-0.425	3.816	-0.111	0.911	0.988
P5	FBgn0036427	CG4613	3L	14521690	14519760	LD47230P-RELATED (PTHR24256:SF477)	serine protease(PC00203)	17	8	19	18	16	16	0.5	0.3	0.5	0.5	0.4	0.4	N	N	N	15.333	-0.035	0.693	-0.051	0.96	0.992
P5	FBgn0085273	CG34244	3L	14235941	14235053			4	2	0	6	0	0	0.4	0.3	0	0.6	0	0	N	N	N	2.175	0.136	3.471	0.039	0.969	0.994
P5	FBgn0001120	gnu	3L	14803360	14802380			0	0	0	0	0	2	0	0	0	0	0	0.1	N	N	N	0.278	-1.519	4.051	-0.375	0.708	NA
P5	FBgn0036380	CG8757	3L	13842240	13840197	DEHYDROGENASE/REDUCTASE SDR FAMILY MEMBER 11 (PTHR43115:SF4)	oxidoreductase(PC00176)	0	0	0	0	0	0	0	0	0	0	0	0	N	N	N	0	NA	NA	NA	NA	NA
P5	FBgn0036390	CG13738	3L	13973477	13973123			0	1	0	0	4	5	0	0.2	0	0	0.5	0.6	N	N	N	1.526	-2.776	3.409	-0.814	0.415	NA
P5	FBgn0036393	CG17362	3L	13987184	13986620			0	0	0	0	0	0	0	0	0	0	0	0	N	N	N	0	NA	NA	NA	NA	NA
P5	FBgn0036394	CG9040	3L	13988626	13987878			0	0	0	4	0	0	0	0	0	0.3	0	0	N	N	N	0.692	-2.804	3.966	-0.707	0.48	NA
P5	FBgn0036411	Sox21a	3L	14108118	14103481	SOX21A, ISOFORM B-RELATED (PTHR10270:SF305)	HMG box transcription factor(PC00024)	0	6	0	0	2	0	0	0.2	0	0	0	0	N	N	N	1.611	2.073	3.901	0.531	0.595	NA
P5	FBgn0262813	CG43184	3L	13838080	13837756			0	0	0	0	0	0	0	0	0	0	0	0	N	N	N	0	NA	NA	NA	NA	NA
