# Supplementary material for: Unraveling the Genetic Basis for the Rapid Diversification of Male Genitalia between Drosophila Species
Source: Mol Biol Evol. 2020 Sep 15;38(2):437–48. doi: 10.1093/molbev/msaa232 (PMC7826188; doi:10.1093/molbev/msaa232)
Supplement: msaa232_Supplementary_Data [file msaa232_supplementary_data.zip › msaa232_Supplementary_Data/msaa232-suppl_data/Supplementary File 6_corrected.xlsx]

## Sheet: S6A
S6A. RNAi Screen statistics
Region	Gene	Fbgn	D. mel location R6.24		Cross information				Tibia length (x102mm)							CL bristle number								PL size (x103mm2)							Reference
			MIN	MAX	Stock #	NP6333 line used	Line	Temp.	Mean	sd	N	Initial Dunnett's test (RNAi vs NP6333)	ANOVA (if available) inc both ctrl	vs NP6333	vs RNAi	Mean	sd	N	Initial Dunnets test (RNAi vs NP6333)	ANOVA (if available) inc both ctrl	vs NP6333	vs RNAi	Effect size compared to average of parental (%)	Mean	sd	N	Initial Dunnets test (RNAi vs NP6333)	ANOVA (if available) inc both ctrl	vs NP6333	vs RNAi
NA	NP6333_Dicer		NA				NP6333 - caps28020	25℃	49.7194	0.89317	8	NA				26.5	1.16496	8	na					3.575	0.154087	8	na
							NP6333_Dicer_J	25℃	50.6487	1.1212	10					26	1.446	12						3.53727	0.237659	11
							NP6333 - trn202895	25℃	51.5027	0.753097	7					25.8571	0.626783	7						3.58333	0.126912	6
							NP6333_Dicer_C	25℃	51.7519	1.26361	32					25.9032	0.889001	31						3.23562	0.179478	32
							NP6333_Dicer_Ed	25℃	50.1704	1.33606	24					25.55	1.29676	20						3.17455	0.211609	22
							NP6333_Dicer_StevenS	25℃	49.6691	1.07514	32					25.9565	1.10693	23						3.335	0.204103	20
							NP6333 - h27738	25℃	51.0335	2.15646	16					25.5357	1.1345	14						3.7275	0.227801	12
							NP6333-Sam	25℃	31.55	1.12578	22					23.5476	2.09108	21						3.91636	0.349522	11
							NP6333-K25	25℃	Missing raw data							26.5385	0.236572	13						3.32955	0.31	15
							NP6333-K28	28℃								26.1333	0.298674	15						3.16115	0.56	15
							NP6333-LucyH	25℃								25.4286	2.92159	8
							NP6333_Dicer_NewP2	25℃																3.26	0.31	18
P3	aay	FBgn0023129	9424781	9423253	23179	NP6333-K28	RNAi	28℃	Unphenotyped							25.5333	0.25103	15	ns	na				3.24697	0.0375871	15	ns	na			Tanaka et al 2015
-	APP-BP1	FBgn0261112	11100578	11098412	7728	NP6333-K28	RNAi	28℃								26.1429	0.259059	14	ns					3.23711	0.0318516	15	ns				Tanaka et al 2015
-	blos2	FBgn0036118	11062215	11061571	107449	NP6333-K25	RNAi	25℃								25.4583	0.278377	12	ns					3.17631	0.0384388	12	ns				Tanaka et al 2015
C0/P1	CG10064	FBgn0035724	6967897	6965260	38323	NP6333-K28	RNAi	28℃								25.4643	0.192327	14	ns					3.22994	0.0429026	15	ns				Tanaka et al 2015
-	CG11652	FBgn0036194	11696963	11693879	38549	NP6333-K28	uas-parental	28℃																3.28433	0.563875	15		Untested		<0.001	Tanaka et al 2015
-							RNAi									25.8214	0.265234	14	ns					2.96818	0.025859	15	<0.01		<0.01		Tanaka et al 2015
-	CG11811	FBgn0036099	10692598	10691024	30917	NP6333-K28	uas-parental	28℃																3.27854	0.455341	15		Untested		ns	Tanaka et al 2015
-							RNAi									26.5	0.169031	15	ns					3.39847	0.0432817	15	<0.001		<0.001		Tanaka et al 2015
-	CG14130	FBgn0036210	11816710	11815444	31911	NP6333-K28	uas-parental	28℃																3.6697	0.543168	12		Untested		ns	Tanaka et al 2015
-							RNAi									26.3214	0.249214	14	ns					3.62484	0.0258721	15	<0.001		<0.001		Tanaka et al 2015
-	CG14132	FBgn0040817	11715285	11712229	43494	NP6333-K25	RNAi	28℃								26.3077	0.230234	13	ns					3.33	0.02	15	ns	na			Tanaka et al 2015
-	CG14835	FBgn0035782	7437466	7436808	43595	NP6333-K28	uas-parental	28℃																3.34273	0.464483	12		Untested		<0.01	Tanaka et al 2015
-							RNAi									27	0.282038	12	ns					3.62582	0.0616746	15	<0.01		<0.01		Tanaka et al 2015
-	CG14838	FBgn0035799	7587248	7583454	105707	NP6333-K28	uas-parental	28℃																3.13965	0.395522	15		Untested		<0.001	Tanaka et al 2015
-							RNAi									26.3077	0.230234	13	ns					3.32687	0.0241217	15	<0.05		<0.05		Tanaka et al 2015
P3	CG16717	FBgn0036028	9681060	9679201	105831	NP6333-K28	uas-parental	28℃								25.1714	0.25773	14		Untested		<0.001						na			Tanaka et al 2015
							RNAi									27.2692	0.351806	13	<0.05		<0.05			3.29925	0.0313597	15	ns				Tanaka et al 2015
-	CG32055	FBgn0052055	10220164	10218504	6335	NP6333-K28	uas-parental	28℃												na				3.23557	0.448149	15		Untested		<0.01	Tanaka et al 2015
-							RNAi									26.3	0.174574	15	ns					3.36775	0.0284696	15	<0.01		<0.01		Tanaka et al 2015
-	CG32081	FBgn0052081	11029444	11027579	5209	NP6333-K28	uas-parental	28℃																3.58263	0.416766	15		Untested		<0.001	Tanaka et al 2015
-							RNAi									25.5667	0.200396	15	ns					3.33238	0.0307765	15	<0.05		<0.05		Tanaka et al 2015
-	CG32082	FBgn0052082	11163984	11136049	50019	NP6333-K28	uas-parental	28℃																3.17381	0.295642	15		Untested		<0.001	Tanaka et al 2015
-							RNAi									25.9615	0.199852	13	ns					3.34967	0.0204975	15	<0.01		<0.01		Tanaka et al 2015
-	CG32088	FBgn0052088	11732016	11728348	34055	NP6333-K28	RNAi	28℃								26.0667	0.243324	15	ns					3.18755	0.032659	15	ns	na			Tanaka et al 2015
-	CG32095	FBgn0052095	11825732	11824207	13833	NP6333-K28	uas-parental	28℃								24.8214	0.193345	14		Untested		0.436747									Tanaka et al 2015
-							RNAi									24.5714	0.250588	14	<0.001		<0.001			3.09944	0.0489423	15	ns				Tanaka et al 2015
-	CG32388	FBgn0250849	6984586	6983473	15323	NP6333-K28	RNAi	28℃								25.6538	0.273771	13	ns	na				3.28405	0.0335287	15	ns				Tanaka et al 2015
P3	CG3552	FBgn0035999	9459370	9456318	30952	NP6333-K28	RNAi	28℃								26.1	0.163299	15	ns					3.15895	0.0418384	15	ns				Tanaka et al 2015
-	CG42575	FBgn0260795	11134663	11123348	49971	NP6333-K28	RNAi	28℃								26.2083	0.328324	12	ns					3.19843	0.0314711	15	ns				Tanaka et al 2015
-	CG5946	FBgn0036211	11822275	11816695	110688	NP6333-K28	RNAi	28℃								25.2333	0.194365	15	ns					3.09211	0.040337	15	ns				Tanaka et al 2015
-	CG6053	FBgn0036195	11699263	11697126	35050	NP6333-K28	RNAi	28℃								26.2143	0.201057	14	ns					3.26215	0.0324063	15	ns				Tanaka et al 2015
-	CG6707	FBgn0036058	9898575	9894807	110291	NP6333-K28	RNAi	28℃								25.7667	0.323179	15	ns					3.02693	0.0329057	15	ns				Tanaka et al 2015
C1	CG6745	FBgn0035901	8513007	8510003	46747	NP6333-K28	uas-parental	28℃																3.31676	0.377531	15		Untested		ns	Tanaka et al 2015
							RNAi									26.3	0.167616	15	ns					3.35902	0.0428024	15	<0.01		<0.01		Tanaka et al 2015
C1	CG6765	FBgn0035903	8518738	8512767	22424	NP6333-K28	RNAi	28℃								25.8214	0.325674	14	ns					3.21701	0.0360743	15	ns	na			Tanaka et al 2015
C1	CG6776	FBgn0035904	8520295	8518885	105274	NP6333-K28	RNAi	28℃								26.0333	0.133333	15	ns					3.28045	0.0305396	15	ns				Tanaka et al 2015
-	CG7546	FBgn0035793	7517316	7510986	35253	NP6333-K28	RNAi	28℃								25.5417	0.249684	12	ns					3.15672	0.0472284	15	ns				Tanaka et al 2015
-	CG8596	FBgn0035767	7345183	7341884	5090	NP6333-K28	uas-parental	28℃																3.44881	0.656138	15		Untested		ns	Tanaka et al 2015
-							RNAi									25.5333	0.20393	15	ns					3.44423	0.0293152	15	<0.001		<0.001		Tanaka et al 2015
C0/P1	CG9953	FBgn0035726	6971666	6969658	9024	NP6333-K28	uas-parental	28℃																3.56933	0.552622	15		< 0.001	< 0.001	> 0.05	Tanaka et al 2015
							RNAi									25.1667	0.143649	15	ns					3.42258	0.0348744	15	<0.001		<0.001		Tanaka et al 2015
-	chrb	FBgn0036165	11499055	11487550	105757	NP6333-K25	RNAi	25℃								26.2727	0.182951	11	ns					3.48211	0.0503117	12	ns	na			Tanaka et al 2015
C1	Cpr66D	FBgn0052029	8643584	8640439	106563	NP6333-K28	uas-parental	28℃								26.4583	0.189283	12		< 0.01	ns	<0.05	-4.32578								Tanaka et al 2015
							RNAi									27.4333	0.243324	15	<0.01		<0.05			3.26234	0.0404935	15	ns				Tanaka et al 2015
C1	dally	FBgn0263930	8891192	8827505	14136	NP6333-K28	uas-parental	28℃								24.6154	0.184661	13		< 0.001	< 0.01	ns		3.29326	0.654364	13		Untested		<0.001	Tanaka et al 2015
							RNAi									23.8333	0.30342	15	<0.001		<0.001			2.81518	0.0323099	15	<0.01		<0.01		Tanaka et al 2015
-	E(z)	FBgn0000629	10638130	10634575	27645	NP6333-K25	RNAi	25℃	lethal																						Tanaka et al 2015
-	eco	FBgn0035766	7339340	7335442	35982	NP6333-K28	RNAi	28℃	Unphenotyped							25.3077	0.237093	13	ns	na				3.2816	0.0500877	15	ns	na			Tanaka et al 2015
-	hay	FBgn0001179	10633969	10631079	41022	NP6333-K25	RNAi	25℃								25.875	0.2761	12	ns					3.39952	0.028337	12	ns				Tanaka et al 2015
C0/P1	ImpL3	FBgn0001258	6262694	6259105	31192	NP6333-K28	uas-parental	28℃																3.44743	0.343447	15		< 0.001	< 0.001	ns	Tanaka et al 2015
							RNAi									25.9	0.177281	15	ns					3.45298	0.0228547	15	<0.001		<0.001		Tanaka et al 2015
-	iPLA2-VIA	FBgn0036053	9864349	9860217	108294	NP6333-K28	uas-parental	28℃																3.46631	0.347667	14		Untested		<0.001	Tanaka et al 2015
-							RNAi									26.5333	0.215289	15	ns					3.47115	0.05346	15	<0.001		<0.001		Tanaka et al 2015
C1	Mcm7	FBgn0020633	8894310	8891596	106648	NP6333-K25	uas-parental	25℃								25.7727	0.255518	11		< 0.001	ns	<0.001	32.7104	3.41777	0.449359	12		Untested		<0.001	Tanaka et al 2015
							RNAi									17.6	1.69853	5	<0.001		<0.001			0.78295	0.220712	8	<0.001		<0.001		Tanaka et al 2015
-	Mob2	FBgn0259481	11562233	11522757	107327	NP6333-K28	uas-parental	28℃												na				2.82128	0.56517	15		Untested		<0.001	Tanaka et al 2015
-							RNAi									26.1333	0.25103	15	ns					3.32347	0.0450636	15	<0.05		<0.05		Tanaka et al 2015
-	msl-3	FBgn0002775	7125533	7123213	2998	NP6333-K25	uas-parental	25℃								25.875	0.394685	12		Untested		0.129448		3.3499	0.452629	12		Untested		<0.001	Tanaka et al 2015
-							RNAi									24.9	0.481894	10	<0.01		<0.01			4.76195	0.0868833	11	<0.001		<0.001		Tanaka et al 2015
P3	nbs	FBgn0261530	9723194	9720414	28215	NP6333-K28	RNAi	28℃								26.6667	0.600925	15	ns	na				3.21282	0.0358819	15	ns	na			Tanaka et al 2015
-	pst	FBgn0035770	7360263	7357275	107243	NP6333-K28	RNAi	28℃								25.2308	0.223717	13	ns					3.27314	0.0314618	15	ns				Tanaka et al 2015
-	Rac1 (Rac2)	FBgn0010333	1302683	1300879	49246	NP6333-K28	uas-parental	28℃																3.21892	0.489597	15		Untested		<0.001	Tanaka et al 2015
-							RNAi									25.2308	0.192948	13	ns					2.92064	0.0325843	15	<0.001		<0.001		Tanaka et al 2015
C0/P1	sgl	FBgn0261445	6964758	6959554	29434	NP6333-K25	uas-parental	25℃	Unphenotyped							23.7917	0.217234	12		< 0.001	< 0.001	<0.001	15.6995					na			This study
							RNAi									21.2143	0.321886	14	<0.001		<0.001			3.24628	0.0525589	12	ns				This study
-	Sh3beta	FBgn0035772	7369260	7364584	35970	NP6333-K28	RNAi	28℃								25.8667	0.25103	15	ns	na				3.22532	0.0216507	15	ns				This study
P3	Shc	FBgn0015296	9428671	9427010	40464	NP6333-K28	uas-parental	28℃								23.3667	0.215289	15				<0.001									This study
							RNAi									24.9667	0.150132	15	<0.05		<0.05			3.27515	0.03548	15	ns				This study
C0/P1	SP1173	FBgn0035710	6703521	6689327	5076	NP6333-K25	RNAi	25℃								25.2917	0.178995	12	ns	na				3.4855	0.0251606	12	ns				This study
-	Ufd1-like	FBgn0036136	11123216	11121966	24700	NP6333-K28	RNAi	28℃	Unphenotyped							25.9333	0.211945	15	ns					3.23655	0.0345405	15	ns	na			This study
C0/P1	vvl	FBgn0086680	6794941	6790158	110723	NP6333-K25	RNAi	25℃								26.625	0.282876	12	ns					3.33524	0.0483272	12	ns				This study
-	wls	FBgn0036141	11169625	11166620	5214	NP6333-K28	uas-parental	28℃								24.6667	0.188144	15				<0.05									This study
-							RNAi									24.6667	0.193136	15	<0.001		<0.001			3.13877	0.0378545	15	ns				This study
C1	Zasp66	FBgn0035917	8638813	8624371	102980	NP6333-K28	RNAi	28℃								25.6	0.202367	15	ns	na				3.14526	0.0353353	12	ns				This study
C1	ZC3H3	FBgn0035900	8509763	8507469	103643	NP6333-K25	RNAi	25℃								25.875	0.247143	12	ns					3.1963	0.0311393	12	ns				This study
C1	rhea	FBgn0260442	8574409	8545001	40400	NP6333-K28	RNAi	28℃	lethal																						Tanaka et al 2015
					40400	NP6333-K25	RNAi	25℃																							Tanaka et al 2015
					40400	NP6333-J	RNAi	25℃																							This study
C2	caps	FBgn0023095	13279642	13228692	28020	NP6333 - caps28020	uas-parental	25℃	50.2282	1.63669	16	ns	na			27.9	0.948683	15	ns	na				Unphenotyped							Hagen et al 2019
						NP6333 - caps28020	RNAi	25℃	53.3363	1.16281	15					27.3846	1.35637	13													Hagen et al 2019
					27097	NP6333-J	uas-parental	25℃	54.8436	1.63324	15	ns				24.4167	1.01876	12	ns												Hagen et al 2019
						NP6333-J	RNAi	25℃	54.2247	1.15009	11					24.875	1.02525	12													Hagen et al 2019
					3046	NP6333-J	uas-parental	25℃	54.0489	0.960743	16	ns				24.8571	1.13389	14	ns												Hagen et al 2019
						NP6333-J	RNAi	25℃	53.5142	0.975048	14					25.8077	1.12802	13													Hagen et al 2019
C2	CG11251	FBgn0036346	13089969	13088581	38467	NP6333-J	uas-parental	25℃	49.4088	1.40199	16	ns				23.75	0.727218	14	ns					3.50533	0.120704	15		na			Hagen et al 2019
						NP6333-J	RNAi	25℃	49.6816	1.45766	15					25.3846	0.650444	13						3.66133	0.156336	15	ns				Hagen et al 2019
					65358	NP6333-J	uas-parental	25℃	50.9089	0.87694	15	ns				25.4231	0.862317	13	ns					3.11929	0.158864	14					Hagen et al 2019
						NP6333-J	RNAi	25℃	51.3796	1.10112	16					25.3	0.902378	15						3.66875	0.157475	16	ns				Hagen et al 2019
C2	CG11279	FBgn0036342	13048919	13046977	52591	NP6333-J	uas-parental	25℃	50.4728	1.4597	14	ns				22.9333	0.752773	15	ns					3.51929	0.265662	14					Hagen et al 2019
						NP6333-J	RNAi	25℃	51.9191	1.2213	16					25.4333	1.23732	15						3.5525	0.271733	12	ns				Hagen et al 2019
					61956	NP6333-J	uas-parental	25℃	51.6003	3.71747	7	ns				26.5	0.866025	7	ns					2.86167	0.144695	6					Hagen et al 2019
						NP6333-J	RNAi	25℃	53.6791	0.9869	14					25.6429	0.907841	14						3.654	0.163305	15	ns				Hagen et al 2019
C2	CG14115	FBgn0036343	13061422	13060400	9218	NP6333-J	uas-parental	25℃	50.4587	1.23295	16	ns				23.6923	1.16437	13	ns					3.53071	0.146837	14		<0.01	ns	<0.05	Hagen et al 2019
						NP6333-J	RNAi	25℃	53.641	1.04545	15					25.375	0.866025	16						3.334	0.147348	15	<0.05		<0.05		Hagen et al 2019
C2	CG17300	FBgn0036345	13087289	13086387	6521	NP6333-J	uas-parental	25℃	50.4608	1.8994	16	ns				24.2812	1.15425	16	ns					Unphenotyped							Hagen et al 2019
						NP6333-J	RNAi	25℃	52.4744	1.09577	16					25.7917	0.964326	12													Hagen et al 2019
C2	CG33262	FBgn0053262	13137066	13136269	48286	NP6333-J	uas-parental	25℃	50.7387	1.09225	16	ns				25.75	0.941469	12													Hagen et al 2019
						NP6333-J	RNAi	25℃	52.6494	0.757957	15					25.5909	0.94388	11	ns												Hagen et al 2019
C2	CG34428	FBgn0085457	13062715	13061759	17395	NP6333-J	uas-parental	25℃	52.0632	1.99502	16	ns				24.1786	1.04894	14													Hagen et al 2019
						NP6333-J	RNAi	25℃	55.0323	1.29522	15					25.9333	0.942388	15	ns												Hagen et al 2019
-	CG4022	FBgn0035986	9410832	9406179	26359	NP6333-C	RNAi	25℃	54.3637	1.14194	16	<0.001				26.4062	0.712244	16	ns	na				3.25375	0.301283	16	ns				This study
-	CG4080	FBgn0035983	9399227	9386827	9026	NP6333-C	RNAi	25℃	54.838	1.40725	15	<0.001				26.0312	0.64469	16	ns					3.57625	0.260816	16	<0.001				This study
C1	cpr66d	FBgn0052029	8643584	8640439	23423?	NP6333-C	RNAi	25℃	52.3644	0.863072	16	ns				26.2188	0.795168	16	ns					3.1875	0.130716	16	ns	na			This study
-	cpr67B	FBgn0035985	9406174	9404797	30948	NP6333-C	RNAi	25℃	54.5056	0.985948	16	<0.001				25.6071	0.78883	14	ns					3.08625	0.205065	16	ns				This study
-	Fdx1	FBgn0011769	9371238	9370195	6987	NP6333-Steven	uas-parental	25℃								24.3636	1.07107	22		<0.001	<0.001	<0.05		Missing raw data							This study
-					6987	NP6333-Steven	RNAi	25℃	49.8563	0.956528	24	ns	na			25.125	0.809077	20	<0.01		<0.05			3.21105	0.248728	19	ns	na			This study
C1	foI	FBgn0024236	8534503	8525244	55281	NP6333-Sam	uas-parental	25℃	30	1.70587	13					Claspers are fused - immeasurable, size, shape, bristles effected								lobes are fused - immeasurable, shape and size effected							This study
						NP6333-Sam	RNAi	25℃	26.02	0.65963	10	ns																			This study
					foi32.2	NP6333-J	OX	25℃	51.749	1.18526	15	ns				25.9546	0.850134	11	ns	na				3.65077	0.165301	13	ns	na			This study
-	GluRIB	FBgn0264000	9288522	9251978	106269	NP6333-C	RNAi	25℃	54.4362	0.929279	13					25.25	0.893351	14						3.21333	0.136004	12					This study
-					41985	NP6333-C	RNAi	25℃	54.2737	0.886197	16	<0.001				25.5625	1.07819	16	ns					3.0875	0.220227	16	ns				This study
C1	gug	FBgn0010825	8472669	8449922	107413	NP6333-K28	RNAi	28℃	lethal																						This study
					107413	NP6333-C	uas-parental	25℃																							This study
							RNAi		47.2969	1.69052	16	<0.001				21	2.79422	14	<0.001					1.66031	0.559346	16	<0.001				This study
					32961	NP6333-K28	RNAi	28℃	lethal																						This study
						NP6333-K25	RNAi	25℃																							This study
						NP6333-K25	uas-parental	25℃								24.5	3.9	12		<0.001	ns	<0.001		3.32	0.33	11		<0.001	ns	<0.001	This study
						NP6333-K25	RNAi									16.17	0.99	12	<0.001		<0.001			1.61	0.51	11	<0.001		<0.001		This study
					51414	NP6333-C	RNAi	25℃	53.7212	1.206	16	<0.001				25.875	0.974679	16	ns	na				3.22938	0.187491	16	ns	na			This study
C1	h	FBgn0001168	8679253	8675759	34326	NP6333-C	RNAi	25℃	UAS believed to be not working																						This study
					27738	NP6333 - h27738	uas-parental	25℃	51.3437	1.97466	14		na			27.3846	0.463404	13		<0.001	<0.001	<0.001	-11.779	3.3375	0.159438	12		na			This study
							RNAi	25℃	52.3598	1.61435	14	ns				29.5769	1.15192	13	<0.001		<0.001			3.76	0.248883	8	ns				This study
-	hsp26	FBgn0001225	9377427	9376418	100955	NP6333-Steven	uas-parental	25℃								24.375	1.30661	20		<0.001	<0.001	ns		Unphenotyped							This study
-					100955	NP6333-Steven	RNAi	25℃	51.7192	0.882176	24	<0.001				25.1	1.13091	20	<0.05		<0.05			3.21647	0.193873	17	ns	na			This study
-	hsp67bc	FBgn0001229	9372497	9371511	26416	NP6333-Ed	RNAi	25℃	52.0595	0.974893	20	<0.001				25.7609	1.52903	23	ns	na				3.29809	0.243611	21	ns				This study
-	klp67a	FBgn0004379	9367046	9362636	52105	NP6333-Ed	uas-parental	25℃								24.5	1.11803	5		<0.01	ns	<0.01		Unphenotyped							This study
-					52105	NP6333-Ed	RNAi	25℃	52.8419	1.59891	16	<0.001				26.4667	1.0601	15	<0.05		ns			3.39067	0.119849	15	<0.01				This study
C1	Nelf_E	FBgn0017430	8600879	8599442	21009	NP6333-K25	RNAi	25℃	lethal																						This study
						NP6333-Sam	RNAi	25℃	30.9826	0.950432	23	ns	na			23.7391	1.33884	23	ns	na				3.7775	0.248528	12	ns	na			This study
					32835	NP6333-K28	RNAi	28℃	lethal																						This study
-	PGRP_LC	FBgn0035976	9348336	9338810	51968	NP6333-Steven	RNAi	25℃	50.9258	1.40642	24	<0.001				24.7632	1.09758	19	ns	na				3.25333	0.219165	21	ns	na			This study
C1	prm	FBgn0003149	8745310	8732858	31549	NP6333-K28	RNAi	28℃	lethal																						This study
						NP6333-Sam	uas-parental	25℃	31.52	1.02834	20		na			25.55	1.66148	20		<0.001	<0.001	ns		3.59692	0.203813	13		na			This study
							RNAi	25℃	30.9826	0.950432	23	ns				25.875	0.944165	20	<0.001		<0.001			4.02529	0.171905	17	ns				This study
					33615	NP6333-K28	RNAi	28℃	lethal																						This study
						NP6333-K25	uas-parental	25℃					na							na				3.29175	0.237849	12				<0.05	This study
							RNAi									25.7083	0.234022	12	ns					3.08257	0.0381664	12	<0.05		<0.05		This study
C2	snky	FBgn0086916	13176781	13174478	5247	NP6333-J	RNAi	25℃	52.5358	1.16426	16	ns				25.1923	1.09046	13	ns									na			Hagen et al 2019
					5246	NP6333-J	RNAi	25℃	50.7953	2.05218	13	ns				26.1923	1.19963	13	ns					3.54727	0.199855	11	ns				Hagen et al 2019
					53986	NP6333-J	RNAi	25℃	52.3575	1.43328	12	ns				25.9583	0.987613	12	ns					3.68286	0.216526	14	ns				Hagen et al 2019
C2	trn	FBgn0010452	13118077	13114271	28525	NP6333-J	uas-parental	25℃	51.4488	0.859734	14					27.0333	1.0601	15		<0.001	ns	<0.001	25.7071	3.23071	0.183742	14					Hagen et al 2019
						NP6333-J	RNAi	25℃	52.1858	1.47674	16	ns				19.7	1.19224	15	<0.001		<0.001			3.61273	0.169239	11	ns				Hagen et al 2019
					202895	NP6333 - trn202895	OX	25℃	50.5284	1.85894	16	ns				26.4	1.41674	15	ns	na											Hagen et al 2019
					5242	NP6333-J	uas-parental	25℃	48.7166	2.01259	13					23.5	0.801784	15		<0.001	<0.001	<0.001	12.6263	3.49231	0.313426	13					Hagen et al 2019
						NP6333-J	RNAi	25℃	53.3601	0.557566	14	ns				21.625	0.907669	12	<0.001		<0.001			3.48778	0.272341	9	ns				Hagen et al 2019
-	UGP	FBgn0035978	9358935	9350867	109632	NP6333-Ed	RNAi	25℃	53.3594	0.307177	18	<0.001				25.8421	1.63344	19	ns	na				31.1	0.210037	17	ns				This study
P4	ara	FBgn0015904	12596018	12580672	27060	NP6333-LucyH	uas-parental	25℃				<0.001	<0.001	ns	<0.001	22.4	2.32039	20		<0.001	<0.001	ns						<0.001	<0.001	ns	This study
							RNAi	25℃						<0.001					<0.01		<0.01						<0.05		<0.05		This study
-	flr	FBgn0260049	13416453	13412843	42788	NP6333-LucyH	RNAi	25℃				<0.001	na			24.9738	1.19162	23	ns	na							ns	na			This study
C1	arr2, PRI, arrB-ml, arrB	FBgn0000121	8648936	8647261	20989	NP6333-K28	RNAi	28℃	Unphenotyped							22.4	2.32039	10	ns					Unphenotyped							This study
C1	CG13305	FBgn0035921	8646822	8644916	5644	NP6333-K28	RNAi	28℃								22.25	0.63	10		<0.001	<0.001	<0.001									This study
							uas-parental	28℃								25.25	0.71686	10	<0.001		<0.01										This study
C1	CG13306	FBgn0040828	8749726	8749139	44960	NP6333-K28	RNAi	28℃								25.4	0.936898	10	ns	na											This study
-	CG13308	FBgn0035932	8809307	8808544	107895	NP6333-K28	RNAi	28℃								26.75	0.950146	10	ns												This study
-	CG13309	FBgn0035933	8811265	8810395	101094	NP6333-K28	RNAi	28℃								26.3	1.18322	10	ns												This study
C1	CG13310	FBgn0035928	8800532	8798730	101276	NP6333-K28	RNAi	28℃								27.5	0.942809	10	ns												This study
-	CG13311	FBgn0035929	8802164	8801540	51574	NP6333-K28	RNAi	28℃								26.35	0.579751	10	ns												This study
-	CG13312	FBgn0035931	8807213	8805811	14060	NP6333-K28	RNAi	28℃								26.3	1.3784	10	ns												This study
C1	CG32022	FBgn0052022	8721272	8720280	100506	NP6333-K28	RNAi	28℃								26.95	1.21221	10	ns												This study
-	CG32023	FBgn0052023	8804182	8803602	108338	NP6333-K28	RNAi	28℃								26.65	0.883491	10	ns												This study
-	CG32024	FBgn0052024	8808407	8807601	102205	NP6333-K28	RNAi	28℃								26.45	1.01242	10	ns												This study
-	CG32026	FBgn0052026	8838843	8836462	34032	NP6333-K28	RNAi	28℃								26.3	0.977525	10	ns												This study
-	CG34426	FBgn0085455	8803599	8802463	38131	NP6333-K28	RNAi	28℃								25	0.9	10		<0.001	<0.01	ns									This study
-							uas-parental	28℃								24.65	1.1559	10	<0.001		<0.01										This study
-	CG34427	FBgn0085456	8805812	8804764	100648	NP6333-K28	RNAi	28℃								27.05	1.42302	10	ns	na											This study
C1	CG43078, CG32355	FBgn0262508	8599617	8576808	34523	NP6333-K28	RNAi	28℃								26.1	0.774597	10	ns												This study
C1	CG43163	FBgn0262719	8507146	8472807	35142	NP6333-K28	RNAi	28℃								25.5	0.62361	10	ns												This study
-	CG5804	FBgn0035926	8788545	8788144	23587	NP6333-K28	RNAi	28℃								25.95	0.643342	10	ns												This study
C1	CG5989	FBgn0017429	8604149	8602411	5149	NP6333-K28	RNAi	28℃								22.9	0.737865	10		<0.001	<0.001	<0.001									This study
							uas-parental	28℃								25.25	0.754615	10	<0.05		<0.05										This study
C1	CG6282	FBgn0035914	8617074	8604657	30327	NP6333-K28	RNAi	28℃								26.35	0.914391	10	ns	na											This study
	CG6576	FBgn0035924	8757167	8755989	26695	NP6333-K28	RNAi	28℃								26.1	0.966092	10	ns												This study
C1	CG6638	FBgn0035911	8576078	8574407	110684	NP6333-K28	RNAi	28℃								26.5	0.781736	10	ns												This study
C1	CG6683	FBgn0035902	8514921	8513874	102695	NP6333-K28	RNAi	28℃								26.35	0.783511	10	ns												This study
-	Cp15, s15, s15-1, s-15	FBgn0000355	8729066	8728481	13860	NP6333-K28	RNAi	28℃								26.3	0.674949	10	ns												This study
-	Cp16, s16	FBgn0000356	8732599	8731944	19870	NP6333-K28	RNAi	28℃								25.85	0.883491	10	ns												This study
-	Cp18, s18, s18-1, s-18	FBgn0000357	8727613	8726791	39622	NP6333-K28	RNAi	28℃								26.2	0.918937	10	ns												This study
-	Cp19, s19, s19-1	FBgn0000358	8730604	8729865	110305	NP6333-K28	RNAi	28℃								26.95	1.16548	10	ns												This study
C1	fhos, CG32030, CG5797, l(3)01629, CG5775	FBgn0266084	8798719	8753619	34034	NP6333-K28	RNAi	28℃								26.15	0.783511	10	ns												This study
C1	GAPsec	FBgn0035916	8623901	8622039	21000	NP6333-K28	RNAi	28℃								26.8	0.948683	10	ns												This study
C1	gstO1	FBgn0035907	8524866	8523742	26711	NP6333-K28	RNAi	28℃								26.1	0.658281	10	ns												This study
-	mfr	FBgn0266757	8912671	8905918	103726	NP6333-K28	RNAi	28℃								26.35	0.709068	10	ns												This study
C1	pex7	FBgn0035922	8651011	8647145	43804	NP6333-K28	RNAi	28℃								25.35	0.668747	10	ns												This study
C1	se	FBgn0086348	8521489	8520552	110210	NP6333-K28	RNAi	28℃								26.25	0.978945	10	ns												This study
C1	TrpA1, dTrpA1, dANKTM1, TRPA, dTRPA	FBgn0035934	8904790	8894404	37249	NP6333-K28	RNAi	28℃								25.55	1.32183	10	ns												This study
C1	cdc6	FBgn0035918	8634069	8631509	Unknown	untested																									This study
C1	gstO2, CG6673	FBgn0035906	8523501	8521429	41807	NP6333-K28	RNAi	28℃	Unphenotyped							26.1786	0.299299	14	ns	na				unphenotyped							Tanaka et al 2015
C1	rpL14, m(3)66D, L14	FBgn0017579	8602392	8601006	102011	NP6333-K28	RNAi	28℃	lethal																						This study
						NP6333-K25		25℃	lethal																						This study
-	S-Lap1	FBgn0035915	8619474	8617235	52508	untested																									This study
C1	S-Lap2	FBgn0052351	8622091	8619888	46784	untested																									This study
C1	SrpRβ, l(3)rK561, SrpRbeta	FBgn0011509	8720225	8718949	5150	NP6333-K28	RNAi	28℃	lethal																						This study
					34011	NP6333-K28/NP6333-SamW	RNAi	28℃	lethal																						This study
-	hay	FBgn0001179	10633969	10631079	Unknown	NP6333-K28	RNAi	28℃	lethal																						This study
-					Unknown	NP6333-K25	RNAI	25℃	Unphenotyped							25.875	0.2761	12	ns	na				unphenotyped							Tanaka et al 2015
-	Vsp36	FBgn0086785	13513112	13511646	38286	NP6333-LucyH	RNAi	25℃	lethal																						This study
P2	nwk	FBgn0263456	9145693	9137860	27713	NP6333_Dicer_NewP2	RNAi	25℃																32.5	0.25	19	ns	na			This study
P2	Rdl	FBgn0004244	9182149	9145838	31286	NP6333_Dicer_NewP2	RNAi	25℃																33.4	0.25	17	ns				This study
P2					31662	NP6333_Dicer_NewP2	RNAi	25℃																31.6	0.26	19	ns				This study
P2	Slc45-1	FBgn0035968	9208853	9203065	5172	NP6333_Dicer_NewP2	RNAi	25℃																34.3	0.3	19	ns				This study
P2					5174	NP6333_Dicer_NewP2	RNAi	25℃																35.4	0.26	17	< 0.05	< 0.01	< 0.01		This study
P2					5174	NP6333_Dicer_NewP2	uas-parental	25℃																34.2	0.2	20	ns		ns	ns	This study

## Sheet: S6B
S6B. RNAi Screen raw data
Gene_Stock#_Experiment	Fly ID	tib1	tib2	tibavg	clb1	clb2	clbavg	pl1	pl2	plavg	Source
NP6333_Dicer_J	1	0.521414		0.521414	24	26	25		0.004108	0.004108	This paper
NP6333_Dicer_J	2	0.508882		0.508882	26	26	26		0.00354	0.00354	This paper
NP6333_Dicer_J	3	0.520289		0.520289	26	26	26				This paper
NP6333_Dicer_J	4	0.533092		0.533092	27	28	27.5		0.003907	0.003907	This paper
NP6333_Dicer_J	5	0.495072		0.495072	26	26	26	0.0036	0.003669	0.0036345	This paper
NP6333_Dicer_J	7	0.493733		0.493733	26		26				This paper
NP6333_Dicer_J	8	0.494451		0.494451	25	26	25.5		0.003459	0.003459	This paper
NP6333_Dicer_J	9	0.531413		0.531413	27	27	27		0.003552	0.003552	This paper
NP6333_Dicer_J	10	0.506397		0.506397	26		26		0.00392	0.00392	This paper
NP6333_Dicer_J	11	0.543559		0.543559	26	25	25.5		0.003768	0.003768	This paper
NP6333_Dicer_J	12	0.503051		0.503051	25		25		0.003716	0.003716	This paper
NP6333_Dicer_J	14	0.526919		0.526919	25		25	0.003486	0.003344	0.003415	This paper
NP6333_Dicer_J	15	0.52191		0.52191	23	25	24	0.004051		0.004051	This paper
NP6333_Dicer_J	16	0.459415		0.459415		23	23				This paper
h_27738_control	1	0.521512		0.521512	27		27		0.003304	0.003304	This paper
h_27738_control	2	0.529799		0.529799	27		27		0.003295	0.003295	This paper
h_27738_control	3	0.507839		0.507839	28		28	0.003549	0.003034	0.0032915	This paper
h_27738_control	4	0.517183		0.517183	28	26	27				This paper
h_27738_control	5	0.509292		0.509292	29	27	28		0.003159	0.003159	This paper
h_27738_control	6				28	27	27.5	0.003422	0.003443	0.0034325	This paper
h_27738_control	7	0.515861		0.515861	27		27	0.003344	0.003777	0.0035605	This paper
h_27738_control	9	0.529521		0.529521	27		27		0.003501	0.003501	This paper
h_27738_control	10				30	26	28	0.003194	0.003152	0.003173	This paper
h_27738_control	12	0.527698		0.527698	27		27	0.003574	0.003493	0.0035335	This paper
h_27738_control	13	0.528051		0.528051	26	29	27.5	0.002996	0.003453	0.0032245	This paper
h_27738_control	14	0.505805		0.505805	28		28				This paper
h_27738_control	15	0.507445		0.507445	27		27	0.003503	0.003477	0.00349	This paper
h_27738_KD	1	0.523092		0.523092	31		31				This paper
h_27738_KD	2	0.539914		0.539914	29	31	30				This paper
h_27738_KD	3	0.517537		0.517537	27		27				This paper
h_27738_KD	4	0.516705		0.516705	30	28	29		0.003727	0.003727	This paper
h_27738_KD	5	0.519234		0.519234	30		30				This paper
h_27738_KD	6	0.528682		0.528682	31		31				This paper
h_27738_KD	7	0.534693		0.534693		29	29		0.003936	0.003936	This paper
h_27738_KD	8	0.521893		0.521893	28	29	28.5		0.004255	0.004255	This paper
h_27738_KD	9	0.520151		0.520151	29	29	29		0.003571	0.003571	This paper
h_27738_KD	10	0.51207		0.51207	30	32	31				This paper
h_27738_KD	11	0.548193		0.548193	30		30	0.003506	0.003982	0.003744	This paper
h_27738_KD	14	0.481132		0.481132	30		30	0.003564	0.00356	0.003562	This paper
h_27738_KD	15	0.525924		0.525924	29		29				This paper
NP6333_Dicer_C	1_1	0.5361	0.5176	0.52685	27	24	25.5	0.00356	0.00326	0.00341	This paper
NP6333_Dicer_C	1_2	0.5115	0.5087	0.5101	26	26	26	0.00323	0.00307	0.00315	This paper
NP6333_Dicer_C	1_3	0.5198	0.5252	0.5225	27	25	26	0.00337	0.00339	0.00338	This paper
NP6333_Dicer_C	1_4	0.5352	0.5235	0.52935	25		25	0.00322	0.00331	0.003265	This paper
NP6333_Dicer_C	1_5	0.5568	0.5192	0.538	27	27	27	0.00298		0.00298	This paper
NP6333_Dicer_C	1_6	0.5171	0.5197	0.5184	26	28	27	0.00348	0.00282	0.00315	This paper
NP6333_Dicer_C	1_7	0.5237	0.5336	0.52865	26	25	25.5		0.00306	0.00306	This paper
NP6333_Dicer_C	1_8	0.5146	0.5244	0.5195	27	27	27	0.00355	0.00332	0.003435	This paper
NP6333_Dicer_C	2_1	0.5258	0.5201	0.52295	26	24	25	0.00311	0.00296	0.003035	This paper
NP6333_Dicer_C	2_2	0.531	0.5281	0.52955	24	27	25.5		0.00352	0.00352	This paper
NP6333_Dicer_C	2_3	0.5074	0.5244	0.5159	26		26	0.00313	0.00325	0.00319	This paper
NP6333_Dicer_C	2_5	0.528	0.5264	0.5272	24		24	0.00291	0.00291	0.00291	This paper
NP6333_Dicer_C	2_6	0.5216	0.5337	0.52765	25	27	26		0.00294	0.00294	This paper
NP6333_Dicer_C	2_7	0.497	0.5255	0.51125	25		25	0.00349	0.00315	0.00332	This paper
NP6333_Dicer_C	2_8	0.5097	0.5176	0.51365	27	26	26.5	0.00352	0.00356	0.00354	This paper
NP6333_Dicer_StevenS	1_1	0.5072		0.5072	27	27	27	0.00288		0.00288	This paper
NP6333_Dicer_StevenS	1_2	0.4847	0.5065	0.4956	26	25	25.5				This paper
NP6333_Dicer_StevenS	1_3	0.4925	0.5008	0.49665	25		25	0.00392	0.00326	0.00359	This paper
NP6333_Dicer_StevenS	1_4	0.5098	0.5167	0.51325	27	27	27				This paper
NP6333_Dicer_StevenS	1_5	0.5017	0.5016	0.50165	24		24	0.00338		0.00338	This paper
NP6333_Dicer_StevenS	1_6	0.4963	0.5123	0.5043	24	27	25.5	0.00324		0.00324	This paper
NP6333_Dicer_StevenS	1_8	0.5002	0.4997	0.49995	25	28	26.5	0.00343	0.00357	0.0035	This paper
NP6333_Dicer_StevenS	2_2	0.4911	0.5039	0.4975	27	28	27.5	0.00364	0.00302	0.00333	This paper
NP6333_Dicer_StevenS	2_4	0.4858	0.4952	0.4905	26		26	0.00313		0.00313	This paper
NP6333_Dicer_StevenS	2_6	0.5096	0.5003	0.50495	27		27				This paper
NP6333_Dicer_StevenS	2_8	0.502	0.5119	0.50695	24	25	24.5		0.00343	0.00343	This paper
NP6333_Dicer_StevenS	3_2	0.4634	0.4795	0.47145	25	25	25	0.00356		0.00356	This paper
NP6333_Dicer_StevenS	3_6	0.5077	0.4948	0.50125	25	28	26.5	0.00338	0.00331	0.003345	This paper
NP6333_Dicer_StevenS	3_7	0.5165	0.4721	0.4943	25	26	25.5	0.00333	0.0034	0.003365	This paper
NP6333_Dicer_StevenS	3_8	0.495	0.511	0.503	28	28	28	0.00354		0.00354	This paper
NP6333_Dicer_StevenS	4_1	0.4966	0.502	0.4993	27	27	27	0.00335	0.00331	0.00333	This paper
NP6333_Dicer_StevenS	4_2	0.5011	0.5079	0.5045	27	26	26.5				This paper
NP6333_Dicer_StevenS	4_3	0.5006	0.4904	0.4955	25	28	26.5				This paper
NP6333_Dicer_StevenS	4_4	0.5057	0.4855	0.4956	25		25				This paper
NP6333_Dicer_StevenS	4_5	0.5127	0.4989	0.5058	27		27				This paper
NP6333_Dicer_StevenS	4_6	0.5149	0.5074	0.51115	23	26	24.5	0.00372		0.00372	This paper
NP6333_Dicer_StevenS	4_7	0.4769	0.4885	0.4827	24	25	24.5	0.00308		0.00308	This paper
NP6333_Dicer_StevenS	4_8	0.4872	0.5136	0.5004	24	27	25.5				This paper
NP6333_Dicer_C	1_1	0.50983	0.51295	0.51139	24	28	26	0.00347	0.00324	0.003355	This paper
NP6333_Dicer_C	1_2	0.53174	0.51494	0.52334	25		25	0.00327	0.00355	0.00341	This paper
NP6333_Dicer_C	1_3	0.53571	0.53253	0.53412	26		26	0.00323	0.00362	0.003425	This paper
NP6333_Dicer_C	1_4	0.52013	0.50031	0.51022	25	26	25.5	0.00305	0.00328	0.003165	This paper
NP6333_Dicer_C	1_5	0.52128	0.48808	0.50468	24	27	25.5	0.00336	0.00323	0.003295	This paper
NP6333_Dicer_C	1_6	0.51222	0.50046	0.50634	27	28	27.5	0.00336		0.00336	This paper
NP6333_Dicer_C	1_7	0.4857	0.463	0.47435	24	24	24	0.00312	0.00272	0.00292	This paper
NP6333_Dicer_C	1_8	0.52392	0.51648	0.5202	26	25	25.5	0.00332	0.00324	0.00328	This paper
NP6333_Dicer_C	2_1	0.5078	0.50972	0.50876	26	26	26	0.00326	0.00308	0.00317	This paper
NP6333_Dicer_C	2_2	0.52603	0.49611	0.51107	25	26	25.5	0.00337	0.00337	0.00337	This paper
NP6333_Dicer_C	2_3	0.49241	0.50866	0.500535	27	28	27.5	0.00327		0.00327	This paper
NP6333_Dicer_C	2_4	0.50646	0.4924	0.49943	28	25	26.5	0.00314	0.00304	0.00309	This paper
NP6333_Dicer_C	2_5	0.52616	0.50371	0.514935	26	25	25.5		0.00343	0.00343	This paper
NP6333_Dicer_C	2_6	0.53063	0.53262	0.531625	27		27	0.00327		0.00327	This paper
NP6333_Dicer_C	2_7	0.51815	0.51478	0.516465	25	27	26	0.003	0.00312	0.00306	This paper
NP6333_Dicer_C	2_8	0.52571	0.53373	0.52972	27		27	0.00325	0.00279	0.00302	This paper
NP6333_Dicer_EdW	1_1	0.51063		0.51063	25		25	0.00271	0.00279	0.00275	This paper
NP6333_Dicer_EdW	1_2	0.49276		0.49276	26	27	26.5		0.0034	0.0034	This paper
NP6333_Dicer_EdW	1_3	0.5195		0.5195	25		25		0.00346	0.00346	This paper
NP6333_Dicer_EdW	1_4	0.48293	0.48839	0.48566	26		26				This paper
NP6333_Dicer_EdW	1_6	0.51188	0.48107	0.496475	28		28		0.00341	0.00341	This paper
NP6333_Dicer_EdW	1_7	0.49355	0.50079	0.49717	26	26	26		0.00299	0.00299	This paper
NP6333_Dicer_EdW	1_8	0.49073	0.49909	0.49491	25	26	25.5		0.00352	0.00352	This paper
NP6333_Dicer_EdW	2_1	0.49	0.47371	0.481855	26	25	25.5	0.00359	0.0029	0.003245	This paper
NP6333_Dicer_EdW	2_2	0.47711	0.48974	0.483425	27	22	24.5		0.00313	0.00313	This paper
NP6333_Dicer_EdW	2_3	0.48672	0.50243	0.494575	26	24	25	0.00297		0.00297	This paper
NP6333_Dicer_EdW	2_5	0.50707	0.48089	0.49398	23		23	0.00291	0.00341	0.00316	This paper
NP6333_Dicer_EdW	2_6	0.50611	0.49739	0.50175	27	27	27	0.00313	0.00298	0.003055	This paper
NP6333_Dicer_EdW	2_7	0.50227	0.49813	0.5002	27	25	26	0.00379	0.00348	0.003635	This paper
NP6333_Dicer_EdW	2_8	0.48501		0.48501	26	24	25	0.00319		0.00319	This paper
NP6333_Dicer_EdW	3_1	0.50252	0.50451	0.503515	24		24	0.00301		0.00301	This paper
NP6333_Dicer_EdW	3_3	0.52815		0.52815	24		24		0.00304	0.00304	This paper
NP6333_Dicer_EdW	3_5		0.52178	0.52178	28		28				This paper
NP6333_Dicer_EdW	3_6		0.52857	0.52857	25		25	0.00325	0.00322	0.003235	This paper
NP6333_Dicer_EdW	3_7	0.49206	0.49489	0.493475	27		27	0.00311	0.00325	0.00318	This paper
NP6333_Dicer_EdW	3_8	0.50957		0.50957	25		25	0.00304	0.00332	0.00318	This paper
CG4022_26359_KD_C	1_1	0.5305	0.5229	0.5267	25	26	25.5	0.00398	0.00346	0.00372	This paper
CG4022_26359_KD_C	1_2	0.5388	0.5528	0.5458	24	27	25.5	0.00267	0.00267	0.00267	This paper
CG4022_26359_KD_C	1_3	0.5492	0.5261	0.53765	27	27	27	0.00325	0.00326	0.003255	This paper
CG4022_26359_KD_C	1_4	0.5219	0.5209	0.5214	26	26	26	0.00358	0.00342	0.0035	This paper
CG4022_26359_KD_C	1_5	0.5543	0.5422	0.54825	27	26	26.5	0.00334	0.00323	0.003285	This paper
CG4022_26359_KD_C	1_6	0.5565	0.5577	0.5571	28	27	27.5	0.0034	0.00325	0.003325	This paper
CG4022_26359_KD_C	1_7	0.5587	0.5455	0.5521	26	26	26	0.00327	0.0032	0.003235	This paper
CG4022_26359_KD_C	1_8	0.536	0.5717	0.55385	28	27	27.5	0.00296	0.00308	0.00302	This paper
CG4022_26359_KD_C	2_1	0.5458		0.5458	26	25	25.5	0.00398	0.00346	0.00372	This paper
CG4022_26359_KD_C	2_2	0.5433	0.5531	0.5482	28	26	27	0.00267	0.00267	0.00267	This paper
CG4022_26359_KD_C	2_3	0.5662	0.5581	0.56215	26	26	26	0.00325	0.00326	0.003255	This paper
CG4022_26359_KD_C	2_4	0.5466	0.5303	0.53845	27	27	27	0.00358	0.00342	0.0035	This paper
CG4022_26359_KD_C	2_5	0.5435	0.5184	0.53095	27	26	26.5	0.00334	0.00323	0.003285	This paper
CG4022_26359_KD_C	2_6	0.5484	0.5578	0.5531	26	25	25.5	0.0034	0.00325	0.003325	This paper
CG4022_26359_KD_C	2_7	0.5255	0.5408	0.53315	26	27	26.5	0.00327	0.0032	0.003235	This paper
CG4022_26359_KD_C	2_8	0.538	0.5483	0.54315	27	27	27	0.00296	0.00308	0.00302	This paper
CG4080_9026_KD_Claudia	1_1	0.5766	0.553	0.5648	26	26	26	0.00351		0.00351	This paper
CG4080_9026_KD_Claudia	1_2	0.5493	0.5656	0.55745	27	26	26.5	0.0033	0.00326	0.00328	This paper
CG4080_9026_KD_Claudia	1_3	0.5683	0.5711	0.5697	26	26	26		0.0041	0.0041	This paper
CG4080_9026_KD_Claudia	1_4	0.5494	0.5315	0.54045	24	25	24.5	0.00379	0.00357	0.00368	This paper
CG4080_9026_KD_Claudia	1_5	0.5666	0.5596	0.5631	25	26	25.5		0.00371	0.00371	This paper
CG4080_9026_KD_Claudia	1_6	0.5434	0.5341	0.53875	25		25	0.00297	0.00358	0.003275	This paper
CG4080_9026_KD_Claudia	1_7	0.5633	0.5628	0.56305	27	25	26	0.00364	0.00319	0.003415	This paper
CG4080_9026_KD_Claudia	1_8				27	26	26.5	0.00389	0.00336	0.003625	This paper
CG4080_9026_KD_Claudia	2_1	0.5374	0.5482	0.5428	25	27	26	0.00351		0.00351	This paper
CG4080_9026_KD_Claudia	2_2	0.5631	0.5448	0.55395	26	27	26.5	0.0033	0.00326	0.00328	This paper
CG4080_9026_KD_Claudia	2_3	0.5455	0.5486	0.54705	25	28	26.5		0.0041	0.0041	This paper
CG4080_9026_KD_Claudia	2_4	0.5209	0.5593	0.5401	26	27	26.5	0.00379	0.00357	0.00368	This paper
CG4080_9026_KD_Claudia	2_5	0.5578	0.5395	0.54865	25	27	26		0.00371	0.00371	This paper
CG4080_9026_KD_Claudia	2_6	0.541	0.5444	0.5427	27	26	26.5	0.00297	0.00358	0.003275	This paper
CG4080_9026_KD_Claudia	2_7	0.5292	0.5014	0.5153	27		27	0.00364	0.00319	0.003415	This paper
CG4080_9026_KD_Claudia	2_8	0.5412	0.5338	0.5375	26	25	25.5	0.00389	0.00336	0.003625	This paper
cpr67B_30948_KD_Claudia	1_1	0.5374	0.5341	0.53575	25	25	25	0.00293	0.00297	0.00295	This paper
cpr67B_30948_KD_Claudia	1_2	0.558	0.5569	0.55745	26		26	0.00311	0.00313	0.00312	This paper
cpr67B_30948_KD_Claudia	1_4	0.5472	0.5358	0.5415	28	25	26.5	0.00343	0.00318	0.003305	This paper
cpr67B_30948_KD_Claudia	1_5	0.5297	0.5522	0.54095	24	25	24.5	0.00329	0.00333	0.00331	This paper
cpr67B_30948_KD_Claudia	1_7	0.55	0.5487	0.54935	26		26		0.00265	0.00265	This paper
cpr67B_30948_KD_Claudia	1_8	0.5314	0.5483	0.53985	24	26	25	0.00311	0.00304	0.003075	This paper
cpr67B_30948_KD_Claudia	2_1	0.5436	0.5508	0.5472	26	24	25	0.00293	0.00297	0.00295	This paper
cpr67B_30948_KD_Claudia	2_2	0.5352	0.5555	0.54535	25	26	25.5	0.00311	0.00313	0.00312	This paper
cpr67B_30948_KD_Claudia	2_3	0.5099	0.5486	0.52925	26	25	25.5	0.00324	0.00299	0.003115	This paper
cpr67B_30948_KD_Claudia	2_4	0.5409	0.5355	0.5382	25		25	0.00343	0.00318	0.003305	This paper
cpr67B_30948_KD_Claudia	2_5	0.5476	0.5483	0.54795	26		26	0.00329	0.00333	0.00331	This paper
cpr67B_30948_KD_Claudia	2_6	0.5497	0.5383	0.544	25		25	0.00324	0.00305	0.003145	This paper
cpr67B_30948_KD_Claudia	2_7	0.5466	0.5372	0.5419	28	27	27.5		0.00265	0.00265	This paper
cpr67B_30948_KD_Claudia	2_8	0.5524	0.537	0.5447	26	26	26	0.00311	0.00304	0.003075	This paper
GluRIB_41985_KD_Claudia	1_1	0.5383	0.5444	0.54135	24	25	24.5	0.0034	0.00316	0.00328	This paper
GluRIB_41985_KD_Claudia	1_2	0.533	0.5371	0.53505	28	26	27	0.00286	0.00352	0.00319	This paper
GluRIB_41985_KD_Claudia	1_3	0.5415	0.5386	0.54005	26	25	25.5	0.00337	0.00287	0.00312	This paper
GluRIB_41985_KD_Claudia	1_4	0.5393	0.5692	0.55425	25	24	24.5	0.00303		0.00303	This paper
GluRIB_41985_KD_Claudia	1_5	0.5239	0.5484	0.53615	28	26	27	0.0029		0.0029	This paper
GluRIB_41985_KD_Claudia	1_6	0.5608	0.5672	0.564	26		26	0.00253	0.00303	0.00278	This paper
GluRIB_41985_KD_Claudia	1_7	0.5388	0.5466	0.5427	24	25	24.5	0.00298	0.00285	0.002915	This paper
GluRIB_41985_KD_Claudia	1_8	0.5257	0.5364	0.53105	27		27	0.00385	0.0031	0.003475	This paper
GluRIB_41985_KD_Claudia	2_1	0.5497	0.543	0.54635	23	26	24.5	0.0034	0.00316	0.00328	This paper
GluRIB_41985_KD_Claudia	2_2	0.5477	0.5385	0.5431	28	26	27	0.00286	0.00352	0.00319	This paper
GluRIB_41985_KD_Claudia	2_3	0.5342	0.549	0.5416	24	26	25	0.00337	0.00287	0.00312	This paper
GluRIB_41985_KD_Claudia	2_4	0.538	0.539	0.5385	28	25	26.5	0.00303		0.00303	This paper
GluRIB_41985_KD_Claudia	2_5	0.5394	0.5354	0.5374	24	28	26	0.0029		0.0029	This paper
GluRIB_41985_KD_Claudia	2_6	0.5175	0.5451	0.5313	25	25	25	0.00253	0.00303	0.00278	This paper
GluRIB_41985_KD_Claudia	2_7	0.5388	0.5527	0.54575	24		24	0.00298	0.00285	0.002915	This paper
GluRIB_41985_KD_Claudia	2_8	0.5649	0.5447	0.5548	25		25	0.00385	0.0031	0.003475	This paper
GluRIB_106269_KD_Claudia	1_1	0.5474	0.5455	0.54645	25	27	26	0.00315	0.00323	0.00319	This paper
GluRIB_106269_KD_Claudia	1_2				25	24	24.5	0.00307	0.00323	0.00315	This paper
GluRIB_106269_KD_Claudia	1_3	0.5312	0.5459	0.53855	25	27	26	0.00349		0.00349	This paper
GluRIB_106269_KD_Claudia	1_4	0.5361	0.5509	0.5435	26		26	0.00334	0.00294	0.00314	This paper
GluRIB_106269_KD_Claudia	1_7	0.5604	0.5599	0.56015	25	25	25	0.00355	0.00288	0.003215	This paper
GluRIB_106269_KD_Claudia	1_8	0.5386	0.5545	0.54655	23	25	24	0.00309	0.00309	0.00309	This paper
GluRIB_106269_KD_Claudia	2_1	0.5278	0.5534	0.5406	28	26	27	0.00315	0.00323	0.00319	This paper
GluRIB_106269_KD_Claudia	2_2	0.5047	0.5367	0.5207	25	24	24.5	0.00307	0.00323	0.00315	This paper
GluRIB_106269_KD_Claudia	2_3	0.539	0.5532	0.5461	24	24	24	0.00349		0.00349	This paper
GluRIB_106269_KD_Claudia	2_4	0.5638	0.547	0.5554	26	25	25.5	0.00334	0.00294	0.00314	This paper
GluRIB_106269_KD_Claudia	2_5	0.5359	0.5558	0.54585	27	24	25.5				This paper
GluRIB_106269_KD_Claudia	2_6	0.5548	0.544	0.5494	25	24	24.5				This paper
GluRIB_106269_KD_Claudia	2_7	0.548	0.5352	0.5416	25	25	25	0.00355	0.00288	0.003215	This paper
GluRIB_106269_KD_Claudia	2_8	0.5343	0.5489	0.5416	26		26	0.00309	0.00309	0.00309	This paper
gug_107413_KD_Claudia	1_2	0.48043	0.47411	0.47727	20		20	0.00176		0.00176	This paper
gug_107413_KD_Claudia	1_3	0.46605	0.49409	0.48007	22	21	21.5	0.00246	0.00215	0.002305	This paper
gug_107413_KD_Claudia	1_4	0.47887	0.47405	0.47646	23	26	24.5	0.00177	0.00191	0.00184	This paper
gug_107413_KD_Claudia	1_5	0.42897		0.42897	18	25	21.5	0.00188	0.00122	0.00155	This paper
gug_107413_KD_Claudia	1_6	0.48818	0.46608	0.47713	24	23	23.5	0.00223	0.00231	0.00227	This paper
gug_107413_KD_Claudia	1_7	0.49063	0.4659	0.478265	11	20	15.5	0.00147	0.00205	0.00176	This paper
gug_107413_KD_Claudia	1_8	0.50124	0.48677	0.494005	20		20	0.00305	0.00244	0.002745	This paper
gug_107413_KD_Claudia	2_1	0.45584	0.46957	0.462705	26		26	0.00189	0.00243	0.00216	This paper
gug_107413_KD_Claudia	2_3	0.47853	0.47761	0.47807	19		19	0.00186	0.00154	0.0017	This paper
gug_107413_KD_Claudia	2_4	0.48832	0.47534	0.48183	18	17	17.5	0.00089	0.00088	0.000885	This paper
gug_107413_KD_Claudia	2_5	0.45526	0.47489	0.465075	17	21	19	0.00132	0.00176	0.00154	This paper
gug_107413_KD_Claudia	2_6	0.49387	0.46171	0.47779	23		23	0.00134	0.00179	0.001565	This paper
gug_107413_KD_Claudia	2_7	0.50742	0.4871	0.49726	22		22	0.00169		0.00169	This paper
gug_107413_KD_Claudia	2_8	0.47001	0.47028	0.470145	21	21	21	0.00131	0.00118	0.001245	This paper
gug_51414_KD_Claudia	1_1	0.52852	0.53077	0.529645	26	26	26	0.00317	0.00333	0.00325	This paper
gug_51414_KD_Claudia	1_2	0.52964	0.5406	0.53512	26		26	0.00319	0.00314	0.003165	This paper
gug_51414_KD_Claudia	1_3	0.55003		0.55003	26	25	25.5	0.00336	0.00335	0.003355	This paper
gug_51414_KD_Claudia	1_4	0.53916	0.53206	0.53561	25		25	0.00346	0.0027	0.00308	This paper
gug_51414_KD_Claudia	1_5	0.53588	0.51603	0.525955	26		26	0.00322	0.00321	0.003215	This paper
gug_51414_KD_Claudia	1_6	0.53785	0.53288	0.535365	24		24	0.00346	0.00316	0.00331	This paper
gug_51414_KD_Claudia	1_7	0.5212	0.51741	0.519305	25	28	26.5	0.00317	0.00323	0.0032	This paper
gug_51414_KD_Claudia	1_8	0.51903	0.52926	0.524145	25	26	25.5	0.00286	0.00293	0.002895	This paper
gug_51414_KD_Claudia	2_1	0.5525	0.55386	0.55318	27	24	25.5	0.00359	0.00359	0.00359	This paper
gug_51414_KD_Claudia	2_2	0.54642	0.55189	0.549155	28	26	27	0.00331	0.00283	0.00307	This paper
gug_51414_KD_Claudia	2_3		0.55079	0.55079	28	29	28.5	0.00361	0.00354	0.003575	This paper
gug_51414_KD_Claudia	2_4	0.51951	0.52917	0.52434	25	25	25	0.00347	0.00317	0.00332	This paper
gug_51414_KD_Claudia	2_5		0.52223	0.52223	24	28	26	0.00312	0.0032	0.00316	This paper
gug_51414_KD_Claudia	2_6	0.53695	0.55639	0.54667	27	24	25.5	0.00327	0.00315	0.00321	This paper
gug_51414_KD_Claudia	2_7	0.54079		0.54079	26	26	26	0.00341	0.00317	0.00329	This paper
gug_51414_KD_Claudia	2_8	0.55305		0.55305	26	26	26	0.00312	0.0028	0.00296	This paper
cpr66d_23423?_KD_Claudia	1_1	0.51549		0.51549	26	27	26.5	0.00334	0.00308	0.00321	This paper
cpr66d_23423?_KD_Claudia	1_2	0.52563	0.51735	0.52149	27	27	27	0.0031	0.00295	0.003025	This paper
cpr66d_23423?_KD_Claudia	1_3	0.50687	0.51811	0.51249	26	24	25	0.00322	0.003	0.00311	This paper
cpr66d_23423?_KD_Claudia	1_4	0.52009	0.52925	0.52467	27	28	27.5	0.00281	0.0029	0.002855	This paper
cpr66d_23423?_KD_Claudia	1_5	0.51197	0.5164	0.514185	26		26	0.00328	0.00324	0.00326	This paper
cpr66d_23423?_KD_Claudia	1_6	0.51729		0.51729	25	28	26.5	0.00315	0.00329	0.00322	This paper
cpr66d_23423?_KD_Claudia	1_7	0.52404	0.54461	0.534325	28	27	27.5	0.0032	0.0032	0.0032	This paper
cpr66d_23423?_KD_Claudia	1_8	0.50421	0.51047	0.50734	26		26	0.0034	0.00327	0.003335	This paper
cpr66d_23423?_KD_Claudia	2_1	0.53338	0.52839	0.530885	25	28	26.5	0.00319	0.00336	0.003275	This paper
cpr66d_23423?_KD_Claudia	2_2	0.531	0.52238	0.52669	27	25	26	0.00315	0.00307	0.00311	This paper
cpr66d_23423?_KD_Claudia	2_3	0.5341		0.5341	28	24	26	0.0034	0.00326	0.00333	This paper
cpr66d_23423?_KD_Claudia	2_4	0.52809		0.52809	25	25	25	0.0032	0.00332	0.00326	This paper
cpr66d_23423?_KD_Claudia	2_5	0.52028	0.52246	0.52137	25	25	25	0.00331	0.00316	0.003235	This paper
cpr66d_23423?_KD_Claudia	2_6	0.51521	0.53219	0.5237	26	26	26	0.00298	0.00303	0.003005	This paper
cpr66d_23423?_KD_Claudia	2_7	0.52696	0.54778	0.53737	26	26	26	0.00331	0.00322	0.003265	This paper
cpr66d_23423?_KD_Claudia	2_8	0.52713	0.53034	0.528735	29	25	27	0.00331	0.00323	0.00327	This paper
hsp26_100955_control_Steven	1_1				22	22	22				This paper
hsp26_100955_control_Steven	1_4				25	27	26				This paper
hsp26_100955_control_Steven	1_5				25	27	26				This paper
hsp26_100955_control_Steven	1_6				21	23	22				This paper
hsp26_100955_control_Steven	1_7				23	25	24				This paper
hsp26_100955_control_Steven	1_8				22	25	23.5				This paper
hsp26_100955_control_Steven	2_1				25		25				This paper
hsp26_100955_control_Steven	2_2				26	24	25				This paper
hsp26_100955_control_Steven	2_3				25		25				This paper
hsp26_100955_control_Steven	2_4				23		23				This paper
hsp26_100955_control_Steven	2_5				24	25	24.5				This paper
hsp26_100955_control_Steven	2_7				26	25	25.5				This paper
hsp26_100955_control_Steven	3_1				22	25	23.5				This paper
hsp26_100955_control_Steven	3_2					25	25				This paper
hsp26_100955_control_Steven	3_3				27	25	26				This paper
hsp26_100955_control_Steven	3_4				25	25	25				This paper
hsp26_100955_control_Steven	3_5					26	26				This paper
hsp26_100955_control_Steven	3_6				23		23				This paper
hsp26_100955_control_Steven	3_7				25	24	24.5				This paper
hsp26_100955_control_Steven	3_8				23	23	23				This paper
hsp26_100955_KD_Steven	1_1	0.5303	0.517	0.52365	25		25	0.00345		0.00345	This paper
hsp26_100955_KD_Steven	1_2	0.5072	0.5274	0.5173	22	26	24				This paper
hsp26_100955_KD_Steven	1_3	0.5083	0.5242	0.51625	25		25	0.00343		0.00343	This paper
hsp26_100955_KD_Steven	1_4	0.5154	0.4966	0.506	25		25				This paper
hsp26_100955_KD_Steven	1_6	0.5323	0.5033	0.5178	26		26		0.00346	0.00346	This paper
hsp26_100955_KD_Steven	1_7	0.5171	0.5272	0.52215	27	27	27				This paper
hsp26_100955_KD_Steven	1_8	0.5012	0.5195	0.51035	27		27				This paper
hsp26_100955_KD_Steven	2_1	0.5133	0.5342	0.52375	23		23	0.00335		0.00335	This paper
hsp26_100955_KD_Steven	2_2	0.5162	0.5207	0.51845	24	27	25.5	0.00335		0.00335	This paper
hsp26_100955_KD_Steven	2_3	0.5266	0.5272	0.5269	24		24	0.00292	0.00317	0.003045	This paper
hsp26_100955_KD_Steven	2_4	0.5075	0.5086	0.50805	25		25	0.00327	0.0034	0.003335	This paper
hsp26_100955_KD_Steven	2_5	0.5112	0.5123	0.51175	24		24	0.0032	0.00328	0.00324	This paper
hsp26_100955_KD_Steven	2_6	0.5349	0.538	0.53645	24		24	0.00295	0.00291	0.00293	This paper
hsp26_100955_KD_Steven	2_7	0.5373	0.527	0.53215	25		25	0.00305		0.00305	This paper
hsp26_100955_KD_Steven	2_8	0.515	0.4971	0.50605	25	25	25	0.003	0.00312	0.00306	This paper
hsp26_100955_KD_Steven	3_2	0.5169	0.5196	0.51825	27		27				This paper
hsp26_100955_KD_Steven	3_3	0.5048	0.5146	0.5097	28	25	26.5				This paper
hsp26_100955_KD_Steven	3_4	0.522	0.5183	0.52015	24		24		0.00296	0.00296	This paper
hsp26_100955_KD_Steven	3_6	0.5245		0.5245	25	25	25				This paper
hsp26_100955_KD_Steven	3_8	0.5261	0.5109	0.5185	25		25	0.00342		0.00342	This paper
Fdx1_6987_control_Steven	1_1				25		25				This paper
Fdx1_6987_control_Steven	1_2				24		24				This paper
Fdx1_6987_control_Steven	1_3				25		25				This paper
Fdx1_6987_control_Steven	1_4				27		27				This paper
Fdx1_6987_control_Steven	1_6				23	24	23.5				This paper
Fdx1_6987_control_Steven	1_7				25		25				This paper
Fdx1_6987_control_Steven	1_8				24	25	24.5				This paper
Fdx1_6987_control_Steven	2_1				25		25				This paper
Fdx1_6987_control_Steven	2_2				24		24				This paper
Fdx1_6987_control_Steven	2_3				25		25				This paper
Fdx1_6987_control_Steven	2_4				23	22	22.5				This paper
Fdx1_6987_control_Steven	2_5				23	24	23.5				This paper
Fdx1_6987_control_Steven	2_6				24	23	23.5				This paper
Fdx1_6987_control_Steven	2_7				25	24	24.5				This paper
Fdx1_6987_control_Steven	2_8				23	24	23.5				This paper
Fdx1_6987_control_Steven	3_1				25	25	25				This paper
Fdx1_6987_control_Steven	3_2					26	26				This paper
Fdx1_6987_control_Steven	3_3				24	23	23.5				This paper
Fdx1_6987_control_Steven	3_5				23		23				This paper
Fdx1_6987_control_Steven	3_6				23		23				This paper
Fdx1_6987_control_Steven	3_7				25	25	25				This paper
Fdx1_6987_control_Steven	3_8				25		25				This paper
Fdx1_6987_KD_Steven	1_2	0.4688	0.4885	0.47865	26		26	0.00338	0.00289	0.003135	This paper
Fdx1_6987_KD_Steven	1_3	0.4844		0.4844	27		27				This paper
Fdx1_6987_KD_Steven	1_4	0.483	0.4846	0.4838	25		25	0.00316		0.00316	This paper
Fdx1_6987_KD_Steven	1_5	0.4863	0.4985	0.4924	25		25	0.003	0.00351	0.003255	This paper
Fdx1_6987_KD_Steven	1_6	0.4803	0.4958	0.48805	24	25	24.5	0.00293	0.00319	0.00306	This paper
Fdx1_6987_KD_Steven	1_7	0.5	0.4936	0.4968	26		26				This paper
Fdx1_6987_KD_Steven	1_8	0.5035	0.488	0.49575	26	25	25.5	0.00286	0.00272	0.00279	This paper
Fdx1_6987_KD_Steven	2_1	0.5158	0.5076	0.5117	25	26	25.5				This paper
Fdx1_6987_KD_Steven	2_2	0.5017	0.5076	0.50465	25		25	0.00393		0.00393	This paper
Fdx1_6987_KD_Steven	2_3	0.4915	0.4937	0.4926	24		24	0.00306	0.00306	0.00306	This paper
Fdx1_6987_KD_Steven	2_4	0.5019	0.4937	0.4978	24		24	0.0031	0.00281	0.002955	This paper
Fdx1_6987_KD_Steven	2_5	0.5044	0.4838	0.4941	25		25	0.0033		0.0033	This paper
Fdx1_6987_KD_Steven	2_6	0.4943	0.5047	0.4995	26		26	0.00353		0.00353	This paper
Fdx1_6987_KD_Steven	2_7	0.4967	0.4933	0.495	25	24	24.5	0.00324	0.00299	0.003115	This paper
Fdx1_6987_KD_Steven	2_8	0.4981	0.4977	0.4979	24		24		0.00334	0.00334	This paper
Fdx1_6987_KD_Steven	3_1	0.4946	0.5045	0.49955	26	25	25.5		0.00323	0.00323	This paper
Fdx1_6987_KD_Steven	3_2	0.4957	0.5115	0.5036	26	25	25.5		0.00301	0.00301	This paper
Fdx1_6987_KD_Steven	3_3	0.5195	0.5114	0.51545	27	24	25.5	0.00325	0.0034	0.003325	This paper
Fdx1_6987_KD_Steven	3_5	0.5215	0.5107	0.5161	24		24				This paper
Fdx1_6987_KD_Steven	3_8	0.5002	0.51	0.5051	25	25	25		0.0031	0.0031	This paper
PGRP_LC_51968_KD_Steven	1_2	0.5017	0.5	0.50085	24	23	23.5	0.00318		0.00318	This paper
PGRP_LC_51968_KD_Steven	1_3	0.4912	0.4921	0.49165	25	27	26	0.00332		0.00332	This paper
PGRP_LC_51968_KD_Steven	1_5	0.502	0.5033	0.50265	23	27	25	0.00295		0.00295	This paper
PGRP_LC_51968_KD_Steven	1_7	0.4971	0.5024	0.49975	23		23	0.00344		0.00344	This paper
PGRP_LC_51968_KD_Steven	1_8	0.4943	0.5176	0.50595	25	25	25	0.00344		0.00344	This paper
PGRP_LC_51968_KD_Steven	2_1	0.4877	0.4947	0.4912	23	25	24				This paper
PGRP_LC_51968_KD_Steven	2_2	0.5195	0.5214	0.52045	25		25	0.00352	0.00295	0.003235	This paper
PGRP_LC_51968_KD_Steven	2_3	0.4999	0.516	0.50795	25	24	24.5	0.00322	0.00308	0.00315	This paper
PGRP_LC_51968_KD_Steven	2_4	0.4989	0.497	0.49795	23		23	0.00287		0.00287	This paper
PGRP_LC_51968_KD_Steven	2_5	0.4869	0.4999	0.4934	27	25	26	0.00316		0.00316	This paper
PGRP_LC_51968_KD_Steven	2_6	0.5076	0.5085	0.50805	24		24				This paper
PGRP_LC_51968_KD_Steven	2_7	0.4862		0.4862	24	24	24		0.0034	0.0034	This paper
PGRP_LC_51968_KD_Steven	3_2	0.5296	0.5357	0.53265	26		26		0.00347	0.00347	This paper
PGRP_LC_51968_KD_Steven	3_3	0.5228	0.5219	0.52235	25	27	26	0.00325	0.00332	0.003285	This paper
PGRP_LC_51968_KD_Steven	3_4	0.5286	0.5407	0.53465	24		24	0.00339	0.00328	0.003335	This paper
PGRP_LC_51968_KD_Steven	3_5	0.513	0.4928	0.5029	25	24	24.5		0.00302	0.00302	This paper
PGRP_LC_51968_KD_Steven	3_6	0.5274	0.5228	0.5251	25		25		0.00345	0.00345	This paper
PGRP_LC_51968_KD_Steven	3_7	0.527	0.5264	0.5267	25		25	0.0033	0.00325	0.003275	This paper
PGRP_LC_51968_KD_Steven	3_8	0.5125	0.5294	0.52095	27		27	0.00317		0.00317	This paper
hsp67bc_26416_KD_Ed	1_1	0.52991	0.52842	0.529165	26	28	27	0.00341		0.00341	This paper
hsp67bc_26416_KD_Ed	1_2				27	26	26.5	0.00365		0.00365	This paper
hsp67bc_26416_KD_Ed	1_3	0.52726	0.51512	0.52119	23		23				This paper
hsp67bc_26416_KD_Ed	1_5	0.52351		0.52351	25	28	26.5	0.00333	0.00352	0.003425	This paper
hsp67bc_26416_KD_Ed	1_6	0.53148		0.53148	25		25		0.0037	0.0037	This paper
hsp67bc_26416_KD_Ed	1_7	0.51677	0.51698	0.516875	24		24	0.00325	0.00344	0.003345	This paper
hsp67bc_26416_KD_Ed	1_8		0.50348	0.50348	18	25	21.5	0.00322	0.00311	0.003165	This paper
hsp67bc_26416_KD_Ed	2_1	0.52541		0.52541	28	25	26.5		0.00294	0.00294	This paper
hsp67bc_26416_KD_Ed	2_2	0.51191		0.51191	24		24		0.00279	0.00279	This paper
hsp67bc_26416_KD_Ed	2_3	0.52338		0.52338	27	25	26		0.00352	0.00352	This paper
hsp67bc_26416_KD_Ed	2_4	0.51573		0.51573	28		28	0.00349	0.00322	0.003355	This paper
hsp67bc_26416_KD_Ed	2_5	0.52121	0.50973	0.51547	26		26	0.00351		0.00351	This paper
hsp67bc_26416_KD_Ed	2_6				26	28	27	0.0032	0.00343	0.003315	This paper
hsp67bc_26416_KD_Ed	2_7				24	26	25				This paper
hsp67bc_26416_KD_Ed	2_8	0.52163	0.5126	0.517115	28		28	0.0031	0.00295	0.003025	This paper
hsp67bc_26416_KD_Ed	3_1		0.55081	0.55081	26	25	25.5	0.00367	0.00316	0.003415	This paper
hsp67bc_26416_KD_Ed	3_2	0.51463	0.51788	0.516255	28	25	26.5	0.00337	0.00334	0.003355	This paper
hsp67bc_26416_KD_Ed	3_3	0.51977	0.5244	0.522085	27	26	26.5		0.00322	0.00322	This paper
hsp67bc_26416_KD_Ed	3_4	0.51613		0.51613	26		26		0.00286	0.00286	This paper
hsp67bc_26416_KD_Ed	3_5	0.53719	0.50489	0.52104	26		26	0.00344		0.00344	This paper
hsp67bc_26416_KD_Ed	3_6		0.50755	0.50755	26		26	0.00268	0.00346	0.00307	This paper
hsp67bc_26416_KD_Ed	3_7	0.51342	0.52651	0.519965	25		25		0.00334	0.00334	This paper
hsp67bc_26416_KD_Ed	3_8	0.51421	0.53227	0.52324	28	26	27	0.00353	0.0032	0.003365	This paper
klp67a_52105_control_Ed	1_2				23	26	24.5				This paper
klp67a_52105_control_Ed	1_3				26		26				This paper
klp67a_52105_control_Ed	1_4				24	22	23				This paper
klp67a_52105_control_Ed	1_5				25		25				This paper
klp67a_52105_control_Ed	1_6				24		24				This paper
klp67a_52105_KD_Ed	1_1	0.51666	0.50832	0.51249	27		27	0.00358	0.00315	0.003365	This paper
klp67a_52105_KD_Ed	1_2		0.51064	0.51064	27	28	27.5	0.00327	0.0034	0.003335	This paper
klp67a_52105_KD_Ed	1_3	0.52688	0.50776	0.51732	23	26	24.5	0.00358	0.00317	0.003375	This paper
klp67a_52105_KD_Ed	1_4	0.52636	0.52862	0.52749	26	25	25.5	0.0035	0.00346	0.00348	This paper
klp67a_52105_KD_Ed	1_5	0.55005		0.55005	25	27	26	0.00343		0.00343	This paper
klp67a_52105_KD_Ed	1_6	0.51673		0.51673	27	28	27.5	0.00326	0.00334	0.0033	This paper
klp67a_52105_KD_Ed	1_7	0.54479	0.53193	0.53836	30	26	28	0.00351	0.00352	0.003515	This paper
klp67a_52105_KD_Ed	1_8	0.53207	0.51749	0.52478	28	27	27.5	0.00357	0.00326	0.003415	This paper
klp67a_52105_KD_Ed	2_1	0.55384	0.55648	0.55516	27	23	25				This paper
klp67a_52105_KD_Ed	2_2	0.53186	0.521	0.52643	27		27	0.00321	0.00354	0.003375	This paper
klp67a_52105_KD_Ed	2_3	0.55229	0.53487	0.54358	26		26		0.00313	0.00313	This paper
klp67a_52105_KD_Ed	2_4		0.53933	0.53933	27	26	26.5	0.00362	0.00369	0.003655	This paper
klp67a_52105_KD_Ed	2_5	0.51622	0.53506	0.52564	26	26	26	0.00328		0.00328	This paper
klp67a_52105_KD_Ed	2_6		0.53488	0.53488	30	25	27.5	0.00324	0.00347	0.003355	This paper
klp67a_52105_KD_Ed	2_8	0.48428	0.50309	0.493685	26	25	25.5	0.00334		0.00334	This paper
UGP_109632_KD_Ed	1_1	0.53758		0.53758	27	24	25.5	0.00312		0.00312	This paper
UGP_109632_KD_Ed	1_2				26	27	26.5	0.0035	0.0035	0.0035	This paper
UGP_109632_KD_Ed	1_3	0.53616		0.53616	24	26	25		0.00283	0.00283	This paper
UGP_109632_KD_Ed	1_5	0.52268		0.52268	24	27	25.5	0.0029	0.00303	0.002965	This paper
UGP_109632_KD_Ed	1_6				29	25	27		0.00274	0.00274	This paper
UGP_109632_KD_Ed	1_7				26	27	26.5				This paper
UGP_109632_KD_Ed	1_8	0.52752	0.52298	0.52525	26		26	0.00295		0.00295	This paper
UGP_109632_KD_Ed	2_1	0.54913	0.55013	0.54963	28		28	0.00312	0.00323	0.003175	This paper
UGP_109632_KD_Ed	2_2				28		28		0.00299	0.00299	This paper
UGP_109632_KD_Ed	2_3	0.53211		0.53211	23	23	23	0.00305	0.00298	0.003015	This paper
UGP_109632_KD_Ed	2_5		0.54139	0.54139	22		22		0.00307	0.00307	This paper
UGP_109632_KD_Ed	2_6	0.54048	0.54522	0.54285	24		24		0.00292	0.00292	This paper
UGP_109632_KD_Ed	2_7				27	28	27.5				This paper
UGP_109632_KD_Ed	3_1		0.54898	0.54898	27		27				This paper
UGP_109632_KD_Ed	3_2	0.5504	0.53732	0.54386	24		24				This paper
UGP_109632_KD_Ed	3_4				26		26	0.0033		0.0033	This paper
UGP_109632_KD_Ed	3_5	0.52746		0.52746	26		26	0.00338		0.00338	This paper
UGP_109632_KD_Ed	3_6	0.54401	0.53681	0.54041	27		27				This paper
UGP_109632_KD_Ed	3_8		0.52546	0.52546	26	27	26.5	0.00324		0.00324	This paper
Np6333_J_SamW	1	0.324		0.324	24	23	23.5	0.003938	0.003917	0.0039275	This paper
Np6333_J_SamW	3	0.306		0.306	27		27				This paper
Np6333_J_SamW	4	0.318		0.318	25	25	25		0.003691	0.003691	This paper
Np6333_J_SamW	5	0.308		0.308	13	26	19.5				This paper
Np6333_J_SamW	6	0.294		0.294	24	25	24.5				This paper
Np6333_J_SamW	7	0.312		0.312	22		22				This paper
Np6333_J_SamW	8	0.322		0.322	23	25	24				This paper
Np6333_J_SamW	9	0.319		0.319	23	18	20.5		0.004354	0.004354	This paper
Np6333_J_SamW	10	0.326		0.326	18	25	21.5		0.003943	0.003943	This paper
Np6333_J_SamW	11	0.311		0.311	23	25	24		0.003655	0.003655	This paper
Np6333_J_SamW	12	0.299		0.299	25	25	25				This paper
Np6333_J_SamW	13	0.319		0.319	26	24	25		0.004322	0.004322	This paper
Np6333_J_SamW	14	0.333		0.333	24	16	20				This paper
Np6333_J_SamW	15	0.32		0.32	25	21	23		0.003284	0.003284	This paper
Np6333_J_SamW	16	0.322		0.322	26	25	25.5				This paper
Np6333_J_SamW	17	0.319		0.319	25	23	24				This paper
Np6333_J_SamW	18	0.303		0.303	22	26	24		0.003652	0.003652	This paper
Np6333_J_SamW	19	0.311		0.311	22	25	23.5	0.003698	0.003776	0.003737	This paper
Np6333_J_SamW	20	0.317		0.317	20	22	21	0.004193		0.004193	This paper
Np6333_J_SamW	21	0.331		0.331	26	26	26	0.004326		0.004326	This paper
Np6333_J_SamW	22	0.332		0.332	26		26				This paper
Nelf_E_control_J_SamW	1	0.285		0.285	27	20	23.5		0.003765	0.003765	This paper
Nelf_E_control_J_SamW	2	0.283		0.283	22		22				This paper
Nelf_E_control_J_SamW	3	0.287		0.287	23	20	21.5				This paper
Nelf_E_control_J_SamW	4	0.299		0.299	23	22	22.5	0.003873	0.004041	0.003957	This paper
Nelf_E_control_J_SamW	5	0.287		0.287	21	21	21				This paper
Nelf_E_control_J_SamW	6	0.293		0.293	22	21	21.5				This paper
Nelf_E_control_J_SamW	7	0.306		0.306	22	20	21				This paper
Nelf_E_control_J_SamW	8	0.297		0.297	19	23	21				This paper
Nelf_E_control_J_SamW	9	0.302		0.302	23	20	21.5				This paper
Nelf_E_control_J_SamW	10	0.293		0.293	23	24	23.5				This paper
Nelf_E_control_J_SamW	11	0.302		0.302	23	19	21	0.00408		0.00408	This paper
Nelf_E_control_J_SamW	12	0.291		0.291	24	24	24				This paper
Nelf_E_control_J_SamW	13	0.306		0.306	26	24	25	0.004333		0.004333	This paper
Nelf_E_control_J_SamW	14	0.285		0.285	24	26	25				This paper
Nelf_E_control_J_SamW	15	0.284		0.284	22	24	23	0.003977		0.003977	This paper
Nelf_E_control_J_SamW	16	0.3		0.3	24	23	23.5				This paper
Nelf_E_control_J_SamW	17	0.311		0.311	21	20	20.5	0.003537	0.00372	0.0036285	This paper
Nelf_E_control_J_SamW	18	0.307		0.307	22	24	23				This paper
Nelf_E_control_J_SamW	19	0.302		0.302	22		22	0.003806		0.003806	This paper
Nelf_E_control_J_SamW	20	0.301		0.301				0.003375		0.003375	This paper
Nelf_E_control_J_SamW	21	0.29		0.29	20		20	0.003418		0.003418	This paper
Nelf_E_control_J_SamW	22	0.303		0.303	25	20	22.5	0.003498		0.003498	This paper
Nelf_E_control_J_SamW	23	0.292		0.292	23	20	21.5				This paper
Nelf_E_KD_J_SamW	1	0.315		0.315	24		24				This paper
Nelf_E_KD_J_SamW	2	0.318		0.318	26		26				This paper
Nelf_E_KD_J_SamW	3	0.308		0.308	22	26	24				This paper
Nelf_E_KD_J_SamW	4	0.321		0.321	24	24	24	0.003896		0.003896	This paper
Nelf_E_KD_J_SamW	5	0.317		0.317	23	21	22				This paper
Nelf_E_KD_J_SamW	6	0.301		0.301	26		26				This paper
Nelf_E_KD_J_SamW	7	0.302		0.302	21	23	22				This paper
Nelf_E_KD_J_SamW	8	0.301		0.301	23	24	23.5	0.003919		0.003919	This paper
Nelf_E_KD_J_SamW	9	0.304		0.304	24	26	25				This paper
Nelf_E_KD_J_SamW	10	0.3		0.3	23	22	22.5	0.003744		0.003744	This paper
Nelf_E_KD_J_SamW	11	0.3		0.3	26	22	24	0.003911		0.003911	This paper
Nelf_E_KD_J_SamW	12	0.328		0.328	23	26	24.5				This paper
Nelf_E_KD_J_SamW	13	0.317		0.317	23	26	24.5	0.003976		0.003976	This paper
Nelf_E_KD_J_SamW	14	0.306		0.306	25	26	25.5				This paper
Nelf_E_KD_J_SamW	15	0.31		0.31	23	24	23.5	0.003789		0.003789	This paper
Nelf_E_KD_J_SamW	16	0.31		0.31	22	25	23.5				This paper
Nelf_E_KD_J_SamW	17	0.316		0.316	23		23	0.004015		0.004015	This paper
Nelf_E_KD_J_SamW	18	0.328		0.328	25	24	24.5	0.003513		0.003513	This paper
Nelf_E_KD_J_SamW	19	0.288		0.288	26	21	23.5	0.004026		0.004026	This paper
Nelf_E_KD_J_SamW	20	0.305		0.305	24	25	24.5	0.003709		0.003709	This paper
Nelf_E_KD_J_SamW	21	0.312		0.312	21	20	20.5				This paper
Nelf_E_KD_J_SamW	22	0.309		0.309	21	23	22	0.00317		0.00317	This paper
Nelf_E_KD_J_SamW	23	0.31		0.31	23	24	23.5	0.003646		0.003646	This paper
prm_control_J_SW	1	0.319		0.319	25	26	25.5				This paper
prm_control_J_SW	2	0.319		0.319	25	27	26				This paper
prm_control_J_SW	3	0.328		0.328	27	25	26	0.003342	0.003545	0.0034435	This paper
prm_control_J_SW	4	0.317		0.317	25	27	26	0.003649	0.003881	0.003765	This paper
prm_control_J_SW	5	0.292		0.292	24	26	25	0.00399		0.00399	This paper
prm_control_J_SW	6	0.324		0.324	28	24	26				This paper
prm_control_J_SW	7	0.305		0.305	27	18	22.5		0.003464	0.003464	This paper
prm_control_J_SW	8	0.326		0.326	24	23	23.5	0.003388	0.003549	0.0034685	This paper
prm_control_J_SW	9	0.315		0.315	28	25	26.5				This paper
prm_control_J_SW	10	0.314		0.314	26	27	26.5	0.003927	0.003594	0.0037605	This paper
prm_control_J_SW	11	0.312		0.312	25	27	26		0.003295	0.003295	This paper
prm_control_J_SW	12	0.302		0.302	27	28	27.5				This paper
prm_control_J_SW	13	0.321		0.321	26	28	27		0.003816	0.003816	This paper
prm_control_J_SW	14	0.326		0.326	25		25				This paper
prm_control_J_SW	15	0.321		0.321	26	28	27		0.003424	0.003424	This paper
prm_control_J_SW	16	0.317		0.317	26	27	26.5	0.003485	0.003598	0.0035415	This paper
prm_control_J_SW	17	0.317		0.317	22	23	22.5	0.003646		0.003646	This paper
prm_control_J_SW	18	0.302		0.302	23	21	22	0.003656	0.003811	0.0037335	This paper
prm_control_J_SW	19	0.328		0.328	25	28	26.5	0.003481	0.003337	0.003409	This paper
prm_control_J_SW	20	0.299		0.299	27	28	27.5				This paper
prm_KD_J_SW	1	0.315		0.315	23	26	24.5		0.004042	0.004042	This paper
prm_KD_J_SW	2	0.318		0.318	26	26	26				This paper
prm_KD_J_SW	3	0.308		0.308	25	26	25.5				This paper
prm_KD_J_SW	4	0.321		0.321	27	26	26.5	0.003661	0.004107	0.003884	This paper
prm_KD_J_SW	5	0.317		0.317	24	25	24.5		0.004042	0.004042	This paper
prm_KD_J_SW	6	0.301		0.301	25	25	25	0.0043	0.004017	0.0041585	This paper
prm_KD_J_SW	7	0.302		0.302	26	28	27				This paper
prm_KD_J_SW	8	0.301		0.301	27	26	26.5		0.004122	0.004122	This paper
prm_KD_J_SW	9	0.304		0.304	27	26	26.5		0.003875	0.003875	This paper
prm_KD_J_SW	10	0.3		0.3	28	26	27		0.003988	0.003988	This paper
prm_KD_J_SW	11	0.3		0.3	26	25	25.5		0.004235	0.004235	This paper
prm_KD_J_SW	12	0.328		0.328	27	24	25.5		0.004236	0.004236	This paper
prm_KD_J_SW	13	0.317		0.317	27	23	25				This paper
prm_KD_J_SW	14	0.306		0.306	28	27	27.5	0.003513	0.004001	0.003757	This paper
prm_KD_J_SW	15	0.31		0.31	26		26	0.004126	0.004027	0.0040765	This paper
prm_KD_J_SW	16	0.31		0.31	28	27	27.5	0.004379	0.003973	0.004176	This paper
prm_KD_J_SW	17	0.316		0.316	25	26	25.5		0.00415	0.00415	This paper
prm_KD_J_SW	18	0.328		0.328	26	26	26	0.003962	0.004014	0.003988	This paper
prm_KD_J_SW	19	0.288		0.288	23	26	24.5	0.004181		0.004181	This paper
prm_KD_J_SW	20	0.305		0.305	24	27	25.5	0.003645		0.003645	This paper
NP6333	1				23		23				Hagen et al, 2019
NP6333	2				30	25	27.5				Hagen et al, 2019
NP6333	3	0.496933		0.496933	26	25	25.5				Hagen et al, 2019
NP6333	4				27		27	0.003034	0.003302	0.003168	Hagen et al, 2019
NP6333	6				27	25	26	0.003378		0.003378	Hagen et al, 2019
NP6333	7	0.510174		0.510174	28	25	26.5	0.003543		0.003543	Hagen et al, 2019
NP6333	8	0.496946		0.496946	24	25	24.5	0.003471		0.003471	Hagen et al, 2019
NP6333	9	0.507834		0.507834	25		25	0.003545		0.003545	Hagen et al, 2019
NP6333	11	0.491018		0.491018	27		27	0.003351		0.003351	Hagen et al, 2019
NP6333	12	0.503615		0.503615	28	26	27	0.003913		0.003913	Hagen et al, 2019
NP6333	14				25		25				Hagen et al, 2019
NP6333	15	0.526021		0.526021	28		28	0.003635	0.004328	0.0039815	Hagen et al, 2019
snky5246_control	1				24	23	23.5				Hagen et al, 2019
snky5246_control	2	0.491422		0.491422	24		24	0.003993	0.004264	0.0041285	Hagen et al, 2019
snky5246_control	3	0.524223		0.524223	26		26				Hagen et al, 2019
snky5246_control	4	0.506502		0.506502	23		23	0.003579		0.003579	Hagen et al, 2019
snky5246_control	5	0.504601		0.504601	24	23	23.5	0.003417		0.003417	Hagen et al, 2019
snky5246_control	6	0.496072		0.496072	23		23	0.003572		0.003572	Hagen et al, 2019
snky5246_control	7	0.516792		0.516792	23		23	0.003544	0.003075	0.0033095	Hagen et al, 2019
snky5246_control	8	0.51135		0.51135	24		24				Hagen et al, 2019
snky5246_control	9				23	25	24	0.00295	0.003109	0.0030295	Hagen et al, 2019
snky5246_control	10	0.505733		0.505733	23		23	0.00317		0.00317	Hagen et al, 2019
snky5246_control	11	0.50446		0.50446	24		24	0.003617	0.0037	0.0036585	Hagen et al, 2019
snky5246_control	12	0.511967		0.511967	26	24	25		0.003306	0.003306	Hagen et al, 2019
snky5246_control	13	0.50142		0.50142	24	24	24	0.003585		0.003585	Hagen et al, 2019
snky5246_control	14	0.497692		0.497692	24		24	0.003321	0.003167	0.003244	Hagen et al, 2019
snky5246_control	15	0.512694		0.512694	24	25	24.5	0.004018	0.003462	0.00374	Hagen et al, 2019
snky5246_KD	1				27		27	0.003361	0.0037	0.0035305	Hagen et al, 2019
snky5246_KD	3	0.524572		0.524572	25		25		0.003901	0.003901	Hagen et al, 2019
snky5246_KD	4	0.523646		0.523646	26	26	26				Hagen et al, 2019
snky5246_KD	5	0.48053		0.48053	27		27		0.003662	0.003662	Hagen et al, 2019
snky5246_KD	6	0.488704		0.488704	25		25	0.003658	0.003306	0.003482	Hagen et al, 2019
snky5246_KD	7	0.528234		0.528234	27		27	0.003471		0.003471	Hagen et al, 2019
snky5246_KD	8	0.522444		0.522444	27		27				Hagen et al, 2019
snky5246_KD	9	0.489858		0.489858	28		28	0.002987	0.003762	0.0033745	Hagen et al, 2019
snky5246_KD	10	0.501631		0.501631	25		25				Hagen et al, 2019
snky5246_KD	11	0.528623		0.528623	26	25	25.5	0.003388	0.003403	0.0033955	Hagen et al, 2019
snky5246_KD	13				24	25	24.5		0.003684	0.003684	Hagen et al, 2019
snky5246_KD	15				26	25	25.5				Hagen et al, 2019
snky5246_KD	16	0.535553		0.535553	28		28	0.00373	0.003543	0.0036365	Hagen et al, 2019
CG1127952591_control	1				22	24	23				Hagen et al, 2019
CG1127952591_control	2	0.475143		0.475143	22		22				Hagen et al, 2019
CG1127952591_control	3	0.484591		0.484591	22	23	22.5	0.003529	0.003643	0.003586	Hagen et al, 2019
CG1127952591_control	4	0.524481		0.524481	23		23	0.003775	0.003387	0.003581	Hagen et al, 2019
CG1127952591_control	5	0.492256		0.492256	23	25	24	0.003155		0.003155	Hagen et al, 2019
CG1127952591_control	6				22		22	0.003254	0.003494	0.003374	Hagen et al, 2019
CG1127952591_control	7	0.515492		0.515492	22	24	23		0.00332	0.00332	Hagen et al, 2019
CG1127952591_control	8	0.498981		0.498981	24		24		0.003283	0.003283	Hagen et al, 2019
CG1127952591_control	9	0.509181		0.509181	24	23	23.5	0.003292	0.003496	0.003394	Hagen et al, 2019
CG1127952591_control	10	0.513349		0.513349	22	22	22	0.003235		0.003235	Hagen et al, 2019
CG1127952591_control	12	0.4976		0.4976	22		22	0.003897	0.003312	0.0036045	Hagen et al, 2019
CG1127952591_control	13	0.517208		0.517208	24	22	23	0.003985	0.003877	0.003931	Hagen et al, 2019
CG1127952591_control	14	0.514052		0.514052	24		24	0.003658	0.003429	0.0035435	Hagen et al, 2019
CG1127952591_control	15	0.514716		0.514716	23	24	23.5		0.00345	0.00345	Hagen et al, 2019
CG1127952591_control	16	0.516961		0.516961	22	23	22.5		0.004114	0.004114	Hagen et al, 2019
CG1127952591_KD	1	0.517885		0.517885	26	25	25.5				Hagen et al, 2019
CG1127952591_KD	2	0.526002		0.526002	26		26	0.003314	0.00361	0.003462	Hagen et al, 2019
CG1127952591_KD	3	0.509355		0.509355	24	22	23				Hagen et al, 2019
CG1127952591_KD	4	0.512779		0.512779	24		24	0.003314	0.004166	0.00374	Hagen et al, 2019
CG1127952591_KD	5	0.528754		0.528754	27	27	27	0.003575	0.003645	0.00361	Hagen et al, 2019
CG1127952591_KD	7	0.496228		0.496228	26	26	26		0.003346	0.003346	Hagen et al, 2019
CG1127952591_KD	8	0.528673		0.528673	25	25	25	0.003697	0.003989	0.003843	Hagen et al, 2019
CG1127952591_KD	9	0.531505		0.531505	24		24	0.003814		0.003814	Hagen et al, 2019
CG1127952591_KD	10	0.514581		0.514581	27		27	0.003199	0.003126	0.0031625	Hagen et al, 2019
CG1127952591_KD	11	0.517885		0.517885	25		25	0.003379	0.003455	0.003417	Hagen et al, 2019
CG1127952591_KD	12	0.52283		0.52283	25		25		0.004074	0.004074	Hagen et al, 2019
CG1127952591_KD	13	0.541268		0.541268	27		27		0.003582	0.003582	Hagen et al, 2019
CG1127952591_KD	14	0.531907		0.531907	25		25				Hagen et al, 2019
CG1127952591_KD	15	0.51311		0.51311	27		27		0.003256	0.003256	Hagen et al, 2019
CG1127952591_KD	16	0.497693		0.497693	25		25		0.003332	0.003332	Hagen et al, 2019
trn5242_control	1	0.473031		0.473031	24	24	24				Hagen et al, 2019
trn5242_control	2	0.485203		0.485203	24	22	23	0.00429	0.004098	0.004194	Hagen et al, 2019
trn5242_control	3	0.502478		0.502478	23	23	23				Hagen et al, 2019
trn5242_control	4	0.457067		0.457067	23		23	0.003778		0.003778	Hagen et al, 2019
trn5242_control	5	0.497684		0.497684	22	23	22.5	0.003487		0.003487	Hagen et al, 2019
trn5242_control	6	0.521586		0.521586	23	24	23.5	0.003631		0.003631	Hagen et al, 2019
trn5242_control	7	0.499572		0.499572	23		23	0.003659	0.003089	0.003374	Hagen et al, 2019
trn5242_control	8	0.462842		0.462842	24	24	24				Hagen et al, 2019
trn5242_control	10				25	25	25	0.003214		0.003214	Hagen et al, 2019
trn5242_control	11	0.477398		0.477398	24		24	0.003425	0.003374	0.0033995	Hagen et al, 2019
trn5242_control	12	0.516854		0.516854	25		25	0.003213		0.003213	Hagen et al, 2019
trn5242_control	13	0.487554		0.487554	23		23	0.003711		0.003711	Hagen et al, 2019
trn5242_control	14	0.487056		0.487056	23		23	0.003194	0.003084	0.003139	Hagen et al, 2019
trn5242_control	15				24		24	0.003828	0.003448	0.003638	Hagen et al, 2019
trn5242_control	16				23	22	22.5	0.00359		0.00359	Hagen et al, 2019
trn5242_KD	1	0.531899		0.531899	22	22	22				Hagen et al, 2019
trn5242_KD	2	0.53443		0.53443	23	22	22.5		0.003091	0.003091	Hagen et al, 2019
trn5242_KD	4	0.534426		0.534426	22	22	22				Hagen et al, 2019
trn5242_KD	5	0.532428		0.532428	22		22		0.003984	0.003984	Hagen et al, 2019
trn5242_KD	7	0.529171		0.529171	20		20	0.003573		0.003573	Hagen et al, 2019
trn5242_KD	9	0.528607		0.528607	22	23	22.5	0.002936	0.003725	0.0033305	Hagen et al, 2019
trn5242_KD	10	0.543387		0.543387	22		22				Hagen et al, 2019
trn5242_KD	11	0.542		0.542	20	22	21	0.003461	0.003531	0.003496	Hagen et al, 2019
trn5242_KD	12				20		20				Hagen et al, 2019
trn5242_KD	13	0.535921		0.535921	21	21	21		0.003702	0.003702	Hagen et al, 2019
trn5242_KD	14	0.530484		0.530484	22	23	22.5	0.003654	0.003503	0.0035785	Hagen et al, 2019
trn5242_KD	16	0.530742		0.530742	22		22				Hagen et al, 2019
tartan28525_control	1	0.5048		0.5048	25		25				Hagen et al, 2019
tartan28525_control	2	0.515833		0.515833	27		27	0.00311	0.003318	0.003214	Hagen et al, 2019
tartan28525_control	3	0.522297		0.522297	26		26	0.003253	0.003298	0.0032755	Hagen et al, 2019
tartan28525_control	4				26		26	0.003006		0.003006	Hagen et al, 2019
tartan28525_control	5	0.522932		0.522932	27		27	0.003432		0.003432	Hagen et al, 2019
tartan28525_control	6	0.516527		0.516527	27	26	26.5	0.003454		0.003454	Hagen et al, 2019
tartan28525_control	7	0.511637		0.511637	27		27	0.003282	0.003278	0.00328	Hagen et al, 2019
tartan28525_control	8	0.521557		0.521557	29	29	29				Hagen et al, 2019
tartan28525_control	9	0.500173		0.500173	27	28	27.5	0.002782		0.002782	Hagen et al, 2019
tartan28525_control	10	0.519375		0.519375	28		28	0.003233		0.003233	Hagen et al, 2019
tartan28525_control	11	0.520384		0.520384	29		29	0.003075	0.003115	0.003095	Hagen et al, 2019
tartan28525_control	12	0.508724		0.508724	27	26	26.5		0.003159	0.003159	Hagen et al, 2019
tartan28525_control	13	0.515539		0.515539	27		27		0.003475	0.003475	Hagen et al, 2019
tartan28525_control	15				27		27		0.003219	0.003219	Hagen et al, 2019
tartan28525_control	16	0.524851		0.524851	27		27	0.003147	0.003444	0.0032955	Hagen et al, 2019
tartan28525_KD	1	0.53474		0.53474	20	20	20	0.00349	0.003308	0.003399	Hagen et al, 2019
tartan28525_KD	2	0.538126		0.538126	18		18				Hagen et al, 2019
tartan28525_KD	3	0.531496		0.531496	21		21		0.003561	0.003561	Hagen et al, 2019
tartan28525_KD	4	0.524114		0.524114	20		20				Hagen et al, 2019
tartan28525_KD	5	0.533114		0.533114	20		20		0.003487	0.003487	Hagen et al, 2019
tartan28525_KD	6	0.494882		0.494882	20	20	20				Hagen et al, 2019
tartan28525_KD	7	0.520694		0.520694	18		18		0.003577	0.003577	Hagen et al, 2019
tartan28525_KD	8	0.508575		0.508575	18	20	19		0.003527	0.003527	Hagen et al, 2019
tartan28525_KD	9	0.524216		0.524216	20	21	20.5	0.00358	0.004	0.00379	Hagen et al, 2019
tartan28525_KD	10	0.505143		0.505143	18		18				Hagen et al, 2019
tartan28525_KD	11	0.51666		0.51666	22	20	21	0.003916	0.003868	0.003892	Hagen et al, 2019
tartan28525_KD	12	0.52509		0.52509	19		19		0.003538	0.003538	Hagen et al, 2019
tartan28525_KD	13	0.548041		0.548041	22		22		0.003872	0.003872	Hagen et al, 2019
tartan28525_KD	14	0.517365		0.517365	20		20				Hagen et al, 2019
tartan28525_KD	15	0.49715		0.49715	19		19		0.003427	0.003427	Hagen et al, 2019
CG1127961956_control	1	0.481214		0.481214	26	25	25.5				Hagen et al, 2019
CG1127961956_control	2	0.454216		0.454216	26	26	26	0.00234	0.002824	0.002582	Hagen et al, 2019
CG1127961956_control	3	0.539327		0.539327	27		27		0.002988	0.002988	Hagen et al, 2019
CG1127961956_control	4	0.506118		0.506118	27		27		0.002879	0.002879	Hagen et al, 2019
CG1127961956_control	5	0.548171		0.548171	28		28		0.002912	0.002912	Hagen et al, 2019
CG1127961956_control	6	0.553496		0.553496	26		26	0.002987	0.002888	0.0029375	Hagen et al, 2019
CG1127961956_control	7	0.52948		0.52948	25	27	26	0.003208	0.002535	0.0028715	Hagen et al, 2019
CG1127961956_KD	1				26	26	26				Hagen et al, 2019
CG1127961956_KD	2	0.529645		0.529645	24	25	24.5		0.003691	0.003691	Hagen et al, 2019
CG1127961956_KD	3	0.529584		0.529584	27		27		0.003611	0.003611	Hagen et al, 2019
CG1127961956_KD	4	0.533369		0.533369	26	27	26.5	0.003484	0.003674	0.003579	Hagen et al, 2019
CG1127961956_KD	5	0.534282		0.534282	27	25	26	0.003663	0.003457	0.00356	Hagen et al, 2019
CG1127961956_KD	6	0.543574		0.543574	26	25	25.5	0.004314	0.003798	0.004056	Hagen et al, 2019
CG1127961956_KD	7	0.551517		0.551517	25	24	24.5	0.003308	0.003692	0.0035	Hagen et al, 2019
CG1127961956_KD	9	0.542549		0.542549	25		25	0.003766	0.003608	0.003687	Hagen et al, 2019
CG1127961956_KD	10	0.527243		0.527243	27		27	0.003637	0.003873	0.003755	Hagen et al, 2019
CG1127961956_KD	11	0.549165		0.549165	27	26	26.5	0.003278	0.003745	0.0035115	Hagen et al, 2019
CG1127961956_KD	12	0.526608		0.526608	25		25	0.003248	0.003568	0.003408	Hagen et al, 2019
CG1127961956_KD	13	0.537018		0.537018	25	25	25	0.003895	0.003697	0.003796	Hagen et al, 2019
CG1127961956_KD	14	0.531229		0.531229	25	27	26	0.003596		0.003596	Hagen et al, 2019
CG1127961956_KD	16				24	25	24.5	0.003826		0.003826	Hagen et al, 2019
snky53986_control	1				27		27				Hagen et al, 2019
snky53986_control	2	0.508918		0.508918	26		26		0.003273	0.003273	Hagen et al, 2019
snky53986_control	3	0.504702		0.504702	26		26				Hagen et al, 2019
snky53986_control	4	0.460649		0.460649	24		24		0.003256	0.003256	Hagen et al, 2019
snky53986_control	6				26		26	0.003297	0.003334	0.0033155	Hagen et al, 2019
snky53986_control	7	0.491095		0.491095	24	25	24.5				Hagen et al, 2019
snky53986_control	8	0.503168		0.503168	25	27	26	0.003412	0.003467	0.0034395	Hagen et al, 2019
snky53986_control	9	0.493381		0.493381	26		26	0.003429	0.003303	0.003366	Hagen et al, 2019
snky53986_control	10	0.489529		0.489529	26	27	26.5		0.003303	0.003303	Hagen et al, 2019
snky53986_control	11	0.513458		0.513458	26		26	0.003704	0.003561	0.0036325	Hagen et al, 2019
snky53986_control	12	0.525662		0.525662	24		24	0.002978	0.002682	0.00283	Hagen et al, 2019
snky53986_control	14	0.4927		0.4927	26	25	25.5	0.00326	0.003165	0.0032125	Hagen et al, 2019
snky53986_control	15	0.484322		0.484322	26	25	25.5	0.003401		0.003401	Hagen et al, 2019
snky53986_KD	1				26	28	27				Hagen et al, 2019
snky53986_KD	2	0.529236		0.529236	24	26	25		0.00345	0.00345	Hagen et al, 2019
snky53986_KD	3	0.524123		0.524123	26	26	26	0.003672	0.003717	0.0036945	Hagen et al, 2019
snky53986_KD	4	0.524404		0.524404	28	26	27	0.003892		0.003892	Hagen et al, 2019
snky53986_KD	6	0.509466		0.509466	24		24	0.003671		0.003671	Hagen et al, 2019
snky53986_KD	7	0.531658		0.531658	27	26	26.5	0.004012	0.004097	0.0040545	Hagen et al, 2019
snky53986_KD	8				25	27	26				Hagen et al, 2019
snky53986_KD	12				26		26	0.003481	0.003542	0.0035115	Hagen et al, 2019
snky53986_KD	13	0.519775		0.519775	28	27	27.5	0.003496	0.003334	0.003415	Hagen et al, 2019
snky53986_KD	14	0.533911		0.533911	26		26	0.003767		0.003767	Hagen et al, 2019
snky53986_KD	15	0.553364		0.553364	26	25	25.5		0.003733	0.003733	Hagen et al, 2019
snky53986_KD	16	0.493847		0.493847	25		25		0.003274	0.003274	Hagen et al, 2019
foi32.2_control	1				25		25	0.003869	0.003824	0.0038465	This paper
foi32.2_control	2	0.505775		0.505775	26		26		0.003349	0.003349	This paper
foi32.2_control	3	0.508273		0.508273	27		27	0.004081	0.003439	0.00376	This paper
foi32.2_control	4	0.476659		0.476659	22		22	0.003047	0.003462	0.0032545	This paper
foi32.2_control	6	0.521335		0.521335	28		28	0.003617	0.003802	0.0037095	This paper
foi32.2_control	7	0.540881		0.540881	26		26	0.004003	0.003511	0.003757	This paper
foi32.2_control	8	0.539189		0.539189	27		27				This paper
foi32.2_control	10	0.533873		0.533873	27		27	0.004224	0.003725	0.0039745	This paper
foi32.2_control	11	0.50326		0.50326	26		26	0.003614	0.003537	0.0035755	This paper
foi32.2_control	12	0.529133		0.529133	24	26	25		0.003628	0.003628	This paper
foi32.2_control	13	0.529716		0.529716	25	27	26	0.003882	0.003857	0.0038695	This paper
foi32.2_control	14	0.540503		0.540503	27	26	26.5	0.003509		0.003509	This paper
foi32.2_control	15	0.503937		0.503937	27	27	27	0.003449		0.003449	This paper
foi32.2_control	16	0.508695		0.508695	27		27	0.00354	0.003708	0.003624	This paper
foi32.2_OX	1				26	26	26				This paper
foi32.2_OX	2	0.528022		0.528022	25		25	0.003503	0.003942	0.0037225	This paper
foi32.2_OX	4	0.510832		0.510832	27	26	26.5	0.003649	0.003619	0.003634	This paper
foi32.2_OX	5	0.511768		0.511768	25		25	0.003654	0.003871	0.0037625	This paper
foi32.2_OX	6	0.524016		0.524016	26		26		0.00381	0.00381	This paper
foi32.2_OX	7	0.526789		0.526789	25		25		0.00353	0.00353	This paper
foi32.2_OX	8	0.524816		0.524816	27		27		0.003815	0.003815	This paper
foi32.2_OX	9	0.506757		0.506757	28	26	27	0.003541	0.003568	0.0035545	This paper
foi32.2_OX	10	0.507456		0.507456	26		26		0.003424	0.003424	This paper
foi32.2_OX	13	0.510063		0.510063	24	26	25	0.003577	0.003552	0.0035645	This paper
foi32.2_OX	14	0.534043		0.534043	27		27				This paper
CG33262_48286_control	2	0.485364		0.485364	24	24	24				Hagen et al, 2019
CG33262_48286_control	3	0.512365		0.512365	28	26	27				Hagen et al, 2019
CG33262_48286_control	4	0.502228		0.502228	25	26	25.5				Hagen et al, 2019
CG33262_48286_control	5	0.508712		0.508712	26		26				Hagen et al, 2019
CG33262_48286_control	6	0.50352		0.50352	25		25				Hagen et al, 2019
CG33262_48286_control	7	0.526762		0.526762	27	25	26				Hagen et al, 2019
CG33262_48286_control	10	0.499864		0.499864	25		25				Hagen et al, 2019
CG33262_48286_control	11	0.523007		0.523007	26	26	26				Hagen et al, 2019
CG33262_48286_control	12	0.502925		0.502925	25		25				Hagen et al, 2019
CG33262_48286_control	13	0.506956		0.506956	28	26	27				Hagen et al, 2019
CG33262_48286_control	14	0.500542		0.500542	27		27				Hagen et al, 2019
CG33262_48286_control	15	0.517366		0.517366	25	26	25.5				Hagen et al, 2019
CG33262_48286_KD	1	0.52215		0.52215	27	28	27.5				Hagen et al, 2019
CG33262_48286_KD	2	0.535696		0.535696	24		24				Hagen et al, 2019
CG33262_48286_KD	3	0.527158		0.527158	25		25				Hagen et al, 2019
CG33262_48286_KD	4	0.52996		0.52996	25	27	26				Hagen et al, 2019
CG33262_48286_KD	5	0.526673		0.526673	26		26				Hagen et al, 2019
CG33262_48286_KD	6	0.513856		0.513856	25		25				Hagen et al, 2019
CG33262_48286_KD	7	0.536521		0.536521	26	27	26.5				Hagen et al, 2019
CG33262_48286_KD	8	0.532299		0.532299	25	26	25.5				Hagen et al, 2019
CG33262_48286_KD	9	0.529776		0.529776	25	25	25				Hagen et al, 2019
CG33262_48286_KD	11	0.527164		0.527164	27	25	26				Hagen et al, 2019
CG33262_48286_KD	12	0.531371		0.531371	24	26	25				Hagen et al, 2019
CG11251_38467_control	1	0.489955		0.489955	23		23	0.003438		0.003438	Hagen et al, 2019
CG11251_38467_control	2	0.499447		0.499447	25		25	0.003492	0.003341	0.0034165	Hagen et al, 2019
CG11251_38467_control	3	0.472031		0.472031	24		24	0.003237	0.003437	0.003337	Hagen et al, 2019
CG11251_38467_control	4	0.497695		0.497695	25	24	24.5	0.00356	0.003681	0.0036205	Hagen et al, 2019
CG11251_38467_control	5	0.491798		0.491798	25	23	24	0.003393	0.003168	0.0032805	Hagen et al, 2019
CG11251_38467_control	6	0.488467		0.488467	24		24	0.003577	0.003661	0.003619	Hagen et al, 2019
CG11251_38467_control	7	0.471278		0.471278	23		23	0.003461		0.003461	Hagen et al, 2019
CG11251_38467_control	8	0.51655		0.51655	24	23	23.5	0.003352	0.003661	0.0035065	Hagen et al, 2019
CG11251_38467_control	9	0.481296		0.481296	24		24	0.003567		0.003567	Hagen et al, 2019
CG11251_38467_control	10	0.493539		0.493539	23		23	0.003628	0.003608	0.003618	Hagen et al, 2019
CG11251_38467_control	12	0.50967		0.50967	23	24	23.5				Hagen et al, 2019
CG11251_38467_control	14	0.488112		0.488112	23		23	0.003857	0.003442	0.0036495	Hagen et al, 2019
CG11251_38467_control	15	0.495011		0.495011	22	24	23		0.003678	0.003678	Hagen et al, 2019
CG11251_38467_control	16	0.510945		0.510945	24	26	25	0.003497	0.00326	0.0033785	Hagen et al, 2019
CG11251_38467_KD	1				24		24	0.003646		0.003646	Hagen et al, 2019
CG11251_38467_KD	2	0.489515		0.489515	25	25	25	0.003541	0.003915	0.003728	Hagen et al, 2019
CG11251_38467_KD	3	0.497375		0.497375	25		25	0.004121		0.004121	Hagen et al, 2019
CG11251_38467_KD	5	0.478821		0.478821	26	25	25.5	0.003451	0.003607	0.003529	Hagen et al, 2019
CG11251_38467_KD	6	0.485118		0.485118	25		25		0.003601	0.003601	Hagen et al, 2019
CG11251_38467_KD	7	0.492852		0.492852	25	26	25.5	0.003919	0.003596	0.0037575	Hagen et al, 2019
CG11251_38467_KD	8	0.521148		0.521148	26		26	0.00354		0.00354	Hagen et al, 2019
CG11251_38467_KD	9	0.487409		0.487409	26		26	0.003589	0.003527	0.003558	Hagen et al, 2019
CG11251_38467_KD	10	0.499842		0.499842	25		25				Hagen et al, 2019
CG11251_38467_KD	12	0.49451		0.49451	27	26	26.5	0.003623		0.003623	Hagen et al, 2019
CG11251_38467_KD	13	0.480713		0.480713	26	25	25.5	0.003439	0.003749	0.003594	Hagen et al, 2019
CG11251_38467_KD	15	0.477261		0.477261	26	24	25		0.003484	0.003484	Hagen et al, 2019
CG11251_38467_KD	16	0.519735		0.519735	25	27	26	0.003542	0.003776	0.003659	Hagen et al, 2019
CG11251_65358_control	1	0.502753		0.502753	26	26	26	0.003025	0.003106	0.0030655	Hagen et al, 2019
CG11251_65358_control	2	0.514949		0.514949	25	25	25	0.003177	0.003511	0.003344	Hagen et al, 2019
CG11251_65358_control	3	0.497505		0.497505	25		25	0.003022	0.003079	0.0030505	Hagen et al, 2019
CG11251_65358_control	4	0.504		0.504	26	25	25.5	0.003013	0.003165	0.003089	Hagen et al, 2019
CG11251_65358_control	5	0.504308		0.504308	26		26	0.003051		0.003051	Hagen et al, 2019
CG11251_65358_control	7	0.523076		0.523076	26	26	26				Hagen et al, 2019
CG11251_65358_control	8	0.511295		0.511295	26	26	26	0.003047		0.003047	Hagen et al, 2019
CG11251_65358_control	9	0.500034		0.500034	28	26	27	0.00299		0.00299	Hagen et al, 2019
CG11251_65358_control	11	0.521802		0.521802	24		24	0.002901		0.002901	Hagen et al, 2019
CG11251_65358_control	12	0.516054		0.516054	24		24	0.003172	0.003501	0.0033365	Hagen et al, 2019
CG11251_65358_control	13	0.510921		0.510921	26		26	0.003389	0.00348	0.0034345	Hagen et al, 2019
CG11251_65358_control	14	0.501795		0.501795	25		25	0.003158	0.003241	0.0031995	Hagen et al, 2019
CG11251_65358_control	15	0.496554		0.496554	25		25				Hagen et al, 2019
CG11251_65358_KD	1	0.503349		0.503349	24	24	24	0.003276	0.003658	0.003467	Hagen et al, 2019
CG11251_65358_KD	2	0.520523		0.520523	27	26	26.5	0.003992		0.003992	Hagen et al, 2019
CG11251_65358_KD	3	0.516368		0.516368	25	26	25.5	0.003971		0.003971	Hagen et al, 2019
CG11251_65358_KD	4	0.490145		0.490145	26		26	0.00353		0.00353	Hagen et al, 2019
CG11251_65358_KD	5	0.511124		0.511124	24		24	0.00352	0.003738	0.003629	Hagen et al, 2019
CG11251_65358_KD	6	0.515037		0.515037	25	25	25	0.003312	0.003867	0.0035895	Hagen et al, 2019
CG11251_65358_KD	7	0.515075		0.515075	24		24	0.003661	0.003455	0.003558	Hagen et al, 2019
CG11251_65358_KD	8	0.50967		0.50967	25	24	24.5		0.003824	0.003824	Hagen et al, 2019
CG11251_65358_KD	9	0.501904		0.501904	25	25	25		0.003762	0.003762	Hagen et al, 2019
CG11251_65358_KD	10	0.509082		0.509082	25	26	25.5	0.003477	0.003735	0.003606	Hagen et al, 2019
CG11251_65358_KD	11	0.512125		0.512125	26	25	25.5	0.003664		0.003664	Hagen et al, 2019
CG11251_65358_KD	12	0.510087		0.510087	26	25	25.5	0.003608	0.003916	0.003762	Hagen et al, 2019
CG11251_65358_KD	13	0.525577		0.525577	26	28	27	0.003653	0.003405	0.003529	Hagen et al, 2019
CG11251_65358_KD	14	0.531476		0.531476	26		26	0.003185	0.003782	0.0034835	Hagen et al, 2019
CG11251_65358_KD	16	0.514454		0.514454	26	25	25.5	0.003811	0.003594	0.0037025	Hagen et al, 2019
CG34428_17395_control	1	0.514505		0.514505	25	25	25				Hagen et al, 2019
CG34428_17395_control	2	0.526959		0.526959	24	23	23.5				Hagen et al, 2019
CG34428_17395_control	3	0.525073		0.525073	25	23	24				Hagen et al, 2019
CG34428_17395_control	5	0.535921		0.535921	23	23	23				Hagen et al, 2019
CG34428_17395_control	6	0.498918		0.498918	26	27	26.5				Hagen et al, 2019
CG34428_17395_control	8	0.535471		0.535471	24	24	24				Hagen et al, 2019
CG34428_17395_control	9	0.520233		0.520233	25	24	24.5				Hagen et al, 2019
CG34428_17395_control	10	0.503091		0.503091	26	24	25				Hagen et al, 2019
CG34428_17395_control	11	0.546901		0.546901	25		25				Hagen et al, 2019
CG34428_17395_control	12	0.528473		0.528473	24		24				Hagen et al, 2019
CG34428_17395_control	13	0.482226		0.482226	25	23	24				Hagen et al, 2019
CG34428_17395_control	14	0.537879		0.537879	24	24	24				Hagen et al, 2019
CG34428_17395_control	15	0.535092		0.535092	22		22				Hagen et al, 2019
CG34428_17395_control	16	0.547026		0.547026	25	23	24				Hagen et al, 2019
CG34428_17395_KD	1	0.553275		0.553275	25	25	25				Hagen et al, 2019
CG34428_17395_KD	2	0.540292		0.540292	25	25	25				Hagen et al, 2019
CG34428_17395_KD	3	0.550459		0.550459	28	26	27				Hagen et al, 2019
CG34428_17395_KD	4	0.554401		0.554401	27	24	25.5				Hagen et al, 2019
CG34428_17395_KD	5	0.559317		0.559317	25	25	25				Hagen et al, 2019
CG34428_17395_KD	7	0.56572		0.56572	28	26	27				Hagen et al, 2019
CG34428_17395_KD	8	0.51296		0.51296	28		28				Hagen et al, 2019
CG34428_17395_KD	9	0.540785		0.540785	26	27	26.5				Hagen et al, 2019
CG34428_17395_KD	10	0.558351		0.558351	25	27	26				Hagen et al, 2019
CG34428_17395_KD	11	0.547714		0.547714	25		25				Hagen et al, 2019
CG34428_17395_KD	12				26	25	25.5				Hagen et al, 2019
CG34428_17395_KD	13	0.565529		0.565529	26	25	25.5				Hagen et al, 2019
CG34428_17395_KD	14	0.553811		0.553811	25	26	25.5				Hagen et al, 2019
CG34428_17395_KD	15	0.545314		0.545314	24	27	25.5				Hagen et al, 2019
CG34428_17395_KD	16	0.548056		0.548056	27		27				Hagen et al, 2019
CG14115_9218_control	1	0.501965		0.501965	22		22	0.003382	0.003402	0.003392	Hagen et al, 2019
CG14115_9218_control	3	0.525281		0.525281	23	24	23.5	0.003245	0.00366	0.0034525	Hagen et al, 2019
CG14115_9218_control	4	0.499686		0.499686	26	25	25.5	0.003541	0.003265	0.003403	Hagen et al, 2019
CG14115_9218_control	7	0.509401		0.509401	24	26	25	0.00332	0.003968	0.003644	Hagen et al, 2019
CG14115_9218_control	8	0.509718		0.509718	25		25	0.003671	0.003438	0.0035545	Hagen et al, 2019
CG14115_9218_control	9	0.514667		0.514667	24		24				Hagen et al, 2019
CG14115_9218_control	10	0.483179		0.483179	23		23	0.003804		0.003804	Hagen et al, 2019
CG14115_9218_control	11	0.498486		0.498486	23		23	0.003755	0.00386	0.0038075	Hagen et al, 2019
CG14115_9218_control	12	0.510864		0.510864	23		23	0.003477	0.003517	0.003497	Hagen et al, 2019
CG14115_9218_control	13	0.520444		0.520444	23		23	0.003471	0.003633	0.003552	Hagen et al, 2019
CG14115_9218_control	14	0.493579		0.493579	22		22	0.003407	0.0036	0.0035035	Hagen et al, 2019
CG14115_9218_control	15	0.509229		0.509229	24	24	24	0.003853	0.003366	0.0036095	Hagen et al, 2019
CG14115_9218_control	16	0.481128		0.481128	25		25	0.00331	0.003361	0.0033355	Hagen et al, 2019
CG14115_9218_KD	1	0.537428		0.537428	23		23	0.003663	0.003403	0.003533	Hagen et al, 2019
CG14115_9218_KD	2	0.539887		0.539887	25		25	0.003306	0.003321	0.0033135	Hagen et al, 2019
CG14115_9218_KD	3	0.5302		0.5302	26	25	25.5	0.003189		0.003189	Hagen et al, 2019
CG14115_9218_KD	4	0.530888		0.530888	25		25	0.003236	0.00366	0.003448	Hagen et al, 2019
CG14115_9218_KD	5				25	27	26				Hagen et al, 2019
CG14115_9218_KD	6	0.548174		0.548174	25		25	0.003409	0.003321	0.003365	Hagen et al, 2019
CG14115_9218_KD	7	0.520009		0.520009	26	25	25.5	0.003229		0.003229	Hagen et al, 2019
CG14115_9218_KD	8	0.559162		0.559162	26		26	0.003601	0.003682	0.0036415	Hagen et al, 2019
CG14115_9218_KD	9	0.536448		0.536448	26		26	0.003272	0.003372	0.003322	Hagen et al, 2019
CG14115_9218_KD	10	0.539187		0.539187	25	25	25	0.003711	0.003278	0.0034945	Hagen et al, 2019
CG14115_9218_KD	11	0.53372		0.53372	27	26	26.5	0.003178		0.003178	Hagen et al, 2019
CG14115_9218_KD	12	0.545088		0.545088	26	27	26.5	0.003325	0.003154	0.0032395	Hagen et al, 2019
CG14115_9218_KD	13	0.530707		0.530707	26	25	25.5	0.003176	0.003169	0.0031725	Hagen et al, 2019
CG14115_9218_KD	14	0.542636		0.542636	27	25	26		0.00337	0.00337	Hagen et al, 2019
CG14115_9218_KD	15	0.535178		0.535178	26	24	25	0.003311	0.003449	0.00338	Hagen et al, 2019
CG14115_9218_KD	16	0.51744		0.51744	25	24	24.5	0.003135		0.003135	Hagen et al, 2019
CG17300_6521_control	1	0.516687		0.516687	24	24	24				Hagen et al, 2019
CG17300_6521_control	2	0.444046		0.444046	27	26	26.5				Hagen et al, 2019
CG17300_6521_control	3	0.494486		0.494486	25		25				Hagen et al, 2019
CG17300_6521_control	4	0.510082		0.510082	23	22	22.5				Hagen et al, 2019
CG17300_6521_control	5	0.508744		0.508744	22	23	22.5				Hagen et al, 2019
CG17300_6521_control	6	0.496767		0.496767	25		25				Hagen et al, 2019
CG17300_6521_control	7	0.513776		0.513776	26	24	25				Hagen et al, 2019
CG17300_6521_control	8	0.504002		0.504002	23		23				Hagen et al, 2019
CG17300_6521_control	9	0.497695		0.497695	24	23	23.5				Hagen et al, 2019
CG17300_6521_control	10	0.522203		0.522203	25		25				Hagen et al, 2019
CG17300_6521_control	11	0.512268		0.512268	25	26	25.5				Hagen et al, 2019
CG17300_6521_control	12	0.523442		0.523442	24		24				Hagen et al, 2019
CG17300_6521_control	13	0.51337		0.51337	25	25	25				Hagen et al, 2019
CG17300_6521_control	14	0.488756		0.488756	23		23				Hagen et al, 2019
CG17300_6521_control	15	0.50933		0.50933	24		24				Hagen et al, 2019
CG17300_6521_control	16	0.518075		0.518075	25		25				Hagen et al, 2019
CG17300_6521_KD	1	0.521936		0.521936	27		27				Hagen et al, 2019
CG17300_6521_KD	2	0.526291		0.526291	25		25				Hagen et al, 2019
CG17300_6521_KD	3	0.512916		0.512916	25		25				Hagen et al, 2019
CG17300_6521_KD	6	0.502518		0.502518	25		25				Hagen et al, 2019
CG17300_6521_KD	7	0.52893		0.52893	26	25	25.5				Hagen et al, 2019
CG17300_6521_KD	8	0.537059		0.537059	26	25	25.5				Hagen et al, 2019
CG17300_6521_KD	9	0.509834		0.509834	25	27	26				Hagen et al, 2019
CG17300_6521_KD	10	0.538015		0.538015	28		28				Hagen et al, 2019
CG17300_6521_KD	11	0.538621		0.538621	26		26				Hagen et al, 2019
CG17300_6521_KD	13	0.526255		0.526255	27	26	26.5				Hagen et al, 2019
CG17300_6521_KD	15	0.531218		0.531218	25		25				Hagen et al, 2019
CG17300_6521_KD	16	0.513675		0.513675	25		25				Hagen et al, 2019
snky_5247_control	1	0.507985		0.507985	24	26	25				Hagen et al, 2019
snky_5247_control	2	0.512795		0.512795	23		23				Hagen et al, 2019
snky_5247_control	3	0.488885		0.488885	24		24				Hagen et al, 2019
snky_5247_control	4	0.494796		0.494796	24	25	24.5				Hagen et al, 2019
snky_5247_control	5	0.517155		0.517155	25	24	24.5				Hagen et al, 2019
snky_5247_control	6	0.49		0.49	23	23	23				Hagen et al, 2019
snky_5247_control	7	0.49698		0.49698	25	23	24				Hagen et al, 2019
snky_5247_control	8	0.493314		0.493314	26		26				Hagen et al, 2019
snky_5247_control	9	0.509317		0.509317	23	25	24				Hagen et al, 2019
snky_5247_control	10	0.467576		0.467576	26	24	25				Hagen et al, 2019
snky_5247_control	11	0.473223		0.473223	23	24	23.5				Hagen et al, 2019
snky_5247_control	12	0.492737		0.492737	26	23	24.5				Hagen et al, 2019
snky_5247_control	14	0.516193		0.516193	24		24				Hagen et al, 2019
snky_5247_control	15	0.494036		0.494036	26	25	25.5				Hagen et al, 2019
snky_5247_control	16	0.515049		0.515049	25		25				Hagen et al, 2019
snky_5247_KD	1	0.544536		0.544536	26	24	25				Hagen et al, 2019
snky_5247_KD	2	0.530581		0.530581	26	25	25.5				Hagen et al, 2019
snky_5247_KD	3	0.519472		0.519472	26	24	25				Hagen et al, 2019
snky_5247_KD	4	0.504871		0.504871	24		24				Hagen et al, 2019
snky_5247_KD	5	0.52847		0.52847	24		24				Hagen et al, 2019
snky_5247_KD	6	0.535556		0.535556	25		25				Hagen et al, 2019
snky_5247_KD	10	0.526525		0.526525	24		24				Hagen et al, 2019
snky_5247_KD	11	0.528744		0.528744	25	24	24.5				Hagen et al, 2019
snky_5247_KD	12	0.527405		0.527405	26	26	26				Hagen et al, 2019
snky_5247_KD	13	0.541869		0.541869	27		27				Hagen et al, 2019
snky_5247_KD	14	0.524006		0.524006	25	25	25				Hagen et al, 2019
snky_5247_KD	15	0.525635		0.525635	25		25				Hagen et al, 2019
snky_5247_KD	16	0.526261		0.526261	27	28	27.5				Hagen et al, 2019
trn_202895_control	1	0.523063		0.523063	29	28	28.5				Hagen et al, 2019
trn_202895_control	2	0.493804		0.493804	29	26	27.5				Hagen et al, 2019
trn_202895_control	3	0.508307		0.508307	28	29	28.5				Hagen et al, 2019
trn_202895_control	5	0.520873		0.520873	29	28	28.5				Hagen et al, 2019
trn_202895_control	6	0.519773		0.519773	27		27				Hagen et al, 2019
trn_202895_control	7				26	26	26				Hagen et al, 2019
trn_202895_control	9				29	26	27.5				Hagen et al, 2019
trn_202895_control	10	0.505322		0.505322	27	28	27.5				Hagen et al, 2019
trn_202895_control	11	0.490245		0.490245	29	26	27.5				Hagen et al, 2019
trn_202895_control	12	0.530259		0.530259	29		29				Hagen et al, 2019
trn_202895_control	13	0.528623		0.528623	30	28	29				Hagen et al, 2019
trn_202895_control	14	0.495564		0.495564	28	27	27.5				Hagen et al, 2019
trn_202895_control	15	0.518422		0.518422	29		29				Hagen et al, 2019
trn_202895_control	16	0.485196		0.485196	29	26	27.5				Hagen et al, 2019
trn_202895_OX	1	0.477013		0.477013	26		26				Hagen et al, 2019
trn_202895_OX	2	0.52737		0.52737	26	25	25.5				Hagen et al, 2019
trn_202895_OX	3	0.48382		0.48382	27	30	28.5				Hagen et al, 2019
trn_202895_OX	4	0.515748		0.515748	28		28				Hagen et al, 2019
trn_202895_OX	5	0.525067		0.525067	29	27	28				Hagen et al, 2019
trn_202895_OX	6	0.496473		0.496473	27	28	27.5				Hagen et al, 2019
trn_202895_OX	7	0.495071		0.495071	28		28				Hagen et al, 2019
trn_202895_OX	9	0.536958		0.536958	27		27				Hagen et al, 2019
trn_202895_OX	10	0.521857		0.521857	26	27	26.5				Hagen et al, 2019
trn_202895_OX	11	0.509475		0.509475	24	26	25				Hagen et al, 2019
trn_202895_OX	12	0.506913		0.506913	26	27	26.5				Hagen et al, 2019
trn_202895_OX	13	0.51029		0.51029	26		26				Hagen et al, 2019
trn_202895_OX	14	0.505068		0.505068	25	24	24.5				Hagen et al, 2019
trn_202895_OX	15	0.489768		0.489768	24		24				Hagen et al, 2019
trn_202895_OX	16	0.512158		0.512158		25	25				Hagen et al, 2019
caps_28020_control	1	0.518286		0.518286	29		29				Hagen et al, 2019
caps_28020_control	2	0.495071		0.495071	27		27				Hagen et al, 2019
caps_28020_control	3	0.499551		0.499551	29		29				Hagen et al, 2019
caps_28020_control	4	0.497997		0.497997	27		27				Hagen et al, 2019
caps_28020_control	5	0.515996		0.515996	28	29	28.5				Hagen et al, 2019
caps_28020_control	6	0.513474		0.513474	29	29	29				Hagen et al, 2019
caps_28020_control	8	0.512958		0.512958	26		26				Hagen et al, 2019
caps_28020_control	9	0.492584		0.492584	28	28	28				Hagen et al, 2019
caps_28020_control	10	0.536187		0.536187	27	29	28				Hagen et al, 2019
caps_28020_control	11	0.515603		0.515603	27	29	28				Hagen et al, 2019
caps_28020_control	12	0.470484		0.470484	28	28	28				Hagen et al, 2019
caps_28020_control	13	0.485337		0.485337	30	28	29				Hagen et al, 2019
caps_28020_control	14	0.497016		0.497016	26	27	26.5				Hagen et al, 2019
caps_28020_control	15	0.485299		0.485299	28	27	27.5				Hagen et al, 2019
caps_28020_control	16	0.489991		0.489991	29	27	28				Hagen et al, 2019
caps_28020_KD	1	0.535254		0.535254	29		29				Hagen et al, 2019
caps_28020_KD	4	0.546824		0.546824	29		29				Hagen et al, 2019
caps_28020_KD	5	0.513721		0.513721	28	27	27.5				Hagen et al, 2019
caps_28020_KD	6	0.525388		0.525388	25	24	24.5				Hagen et al, 2019
caps_28020_KD	7	0.532		0.532	27		27				Hagen et al, 2019
caps_28020_KD	8	0.52828		0.52828	26	26	26				Hagen et al, 2019
caps_28020_KD	9	0.526277		0.526277	28		28				Hagen et al, 2019
caps_28020_KD	10	0.517765		0.517765	28	27	27.5				Hagen et al, 2019
caps_28020_KD	11	0.539646		0.539646	28		28				Hagen et al, 2019
caps_28020_KD	13	0.549335		0.549335	26		26				Hagen et al, 2019
caps_28020_KD	14	0.539726		0.539726	29		29				Hagen et al, 2019
caps_28020_KD	15	0.551499		0.551499	28		28				Hagen et al, 2019
caps_28020_KD	16	0.540153		0.540153	26	27	26.5				Hagen et al, 2019
NP6333	1	0.491892		0.491892	27		27	0.00359		0.00359	Hagen et al, 2019
NP6333	2	0.496573		0.496573	27		27	0.003752		0.003752	Hagen et al, 2019
NP6333	3	0.50375		0.50375	25		25	0.003428		0.003428	Hagen et al, 2019
NP6333	4	0.498787		0.498787	27	25	26	0.003487	0.003737	0.003612	Hagen et al, 2019
NP6333	5	0.511768		0.511768	25	26	25.5	0.00349	0.003987	0.0037385	Hagen et al, 2019
NP6333	6	0.497603		0.497603	29	27	28	0.003657		0.003657	Hagen et al, 2019
NP6333	7	0.496453		0.496453	28		28	0.003579	0.003466	0.0035225	Hagen et al, 2019
NP6333	8	0.480723		0.480723	26	25	25.5		0.003304	0.003304	Hagen et al, 2019
NP6333	1	0.50871		0.50871	25	26	25.5		0.003733	0.003733	Hagen et al, 2019
NP6333	2	0.52364		0.52364	26		26		0.003471	0.003471	Hagen et al, 2019
NP6333	3	0.520985		0.520985	25		25		0.00347	0.00347	Hagen et al, 2019
NP6333	4	0.522804		0.522804	26		26				Hagen et al, 2019
NP6333	5	0.505979		0.505979	27		27	0.003523	0.003979	0.003751	Hagen et al, 2019
NP6333	7	0.514995		0.514995	27	24	25.5		0.003508	0.003508	Hagen et al, 2019
NP6333	8				27	25	26				Hagen et al, 2019
caps27097_control	1	0.56271		0.56271	25	25	25				Hagen et al, 2019
caps27097_control	2	0.552484		0.552484	24	24	24				Hagen et al, 2019
caps27097_control	4	0.552409		0.552409	24		24				Hagen et al, 2019
caps27097_control	5	0.56102		0.56102	23		23				Hagen et al, 2019
caps27097_control	6	0.562286		0.562286	25		25				Hagen et al, 2019
caps27097_control	7	0.519888		0.519888	24	23	23.5				Hagen et al, 2019
caps27097_control	8	0.529411		0.529411	23		23				Hagen et al, 2019
caps27097_control	11	0.545029		0.545029	26		26				Hagen et al, 2019
caps27097_control	13				24		24				Hagen et al, 2019
caps27097_control	14	0.511789		0.511789	25	24	24.5				Hagen et al, 2019
caps27097_control	15	0.541998		0.541998	26		26				Hagen et al, 2019
caps27097_control	16	0.554146		0.554146	25	25	25				Hagen et al, 2019
caps27097_KD	1				26		26				Hagen et al, 2019
caps27097_KD	2	0.545616		0.545616	26	25	25.5				Hagen et al, 2019
caps27097_KD	3	0.548939		0.548939	25	24	24.5				Hagen et al, 2019
caps27097_KD	4				25	25	25				Hagen et al, 2019
caps27097_KD	5	0.543321		0.543321	23		23				Hagen et al, 2019
caps27097_KD	6	0.54057		0.54057	25	25	25				Hagen et al, 2019
caps27097_KD	8	0.536011		0.536011	25	24	24.5				Hagen et al, 2019
caps27097_KD	9	0.539086		0.539086	24		24				Hagen et al, 2019
caps27097_KD	10	0.533708		0.533708	25		25				Hagen et al, 2019
caps27097_KD	12	0.523167		0.523167	25		25				Hagen et al, 2019
caps27097_KD	13	0.538759		0.538759	27		27				Hagen et al, 2019
caps27097_KD	14	0.545886		0.545886	23	25	24				Hagen et al, 2019
caps3046_control	1	0.526949		0.526949	27		27				Hagen et al, 2019
caps3046_control	2	0.535041		0.535041	25		25				Hagen et al, 2019
caps3046_control	3	0.532588		0.532588	24		24				Hagen et al, 2019
caps3046_control	4	0.554547		0.554547	25		25				Hagen et al, 2019
caps3046_control	5	0.549159		0.549159	27		27				Hagen et al, 2019
caps3046_control	6	0.543227		0.543227	25	24	24.5				Hagen et al, 2019
caps3046_control	7	0.558335		0.558335	26		26				Hagen et al, 2019
caps3046_control	8	0.545927		0.545927	25		25				Hagen et al, 2019
caps3046_control	9	0.536542		0.536542	24		24				Hagen et al, 2019
caps3046_control	10	0.529818		0.529818	24		24				Hagen et al, 2019
caps3046_control	11	0.546179		0.546179	25	24	24.5				Hagen et al, 2019
caps3046_control	12	0.542256		0.542256	23	24	23.5				Hagen et al, 2019
caps3046_control	13	0.544433		0.544433	25	25	25				Hagen et al, 2019
caps3046_control	15	0.530668		0.530668	25	22	23.5				Hagen et al, 2019
caps3046_KD	1	0.548676		0.548676	27		27				Hagen et al, 2019
caps3046_KD	2				27	25	26				Hagen et al, 2019
caps3046_KD	3	0.544843		0.544843	27	26	26.5				Hagen et al, 2019
caps3046_KD	4	0.539798		0.539798	26	27	26.5				Hagen et al, 2019
caps3046_KD	5	0.542855		0.542855	27		27				Hagen et al, 2019
caps3046_KD	6	0.546004		0.546004	25		25				Hagen et al, 2019
caps3046_KD	7	0.518033		0.518033	24		24				Hagen et al, 2019
caps3046_KD	8	0.528238		0.528238	24		24				Hagen et al, 2019
caps3046_KD	9	0.534875		0.534875	28	26	27				Hagen et al, 2019
caps3046_KD	11	0.531128		0.531128	27		27				Hagen et al, 2019
caps3046_KD	12				24	27	25.5				Hagen et al, 2019
caps3046_KD	13	0.539907		0.539907	25		25				Hagen et al, 2019
caps3046_KD	14	0.527382		0.527382	25		25				Hagen et al, 2019
NP6333_LucyH	1				25	18	21.5				This paper
NP6333_LucyH	3				30	27	28.5				This paper
NP6333_LucyH	4				21	22	21.5				This paper
NP6333_LucyH	5				30	27	28.5				This paper
NP6333_LucyH	6				29	24	26.5				This paper
NP6333_LucyH	7				27	25	26				This paper
NP6333_LucyH	8				28	23	25.5				This paper
flr_42788_KD_LucyH	1				26		26				This paper
flr_42788_KD_LucyH	2				25	24	24.5				This paper
flr_42788_KD_LucyH	3				23	24	23.5				This paper
flr_42788_KD_LucyH	4				27	22	24.5				This paper
flr_42788_KD_LucyH	5				28	26	27				This paper
flr_42788_KD_LucyH	6				26	25	25.5				This paper
flr_42788_KD_LucyH	7				26	26	26				This paper
flr_42788_KD_LucyH	8				24	23	23.5				This paper
flr_42788_KD_LucyH	10				26		26				This paper
flr_42788_KD_LucyH	11				23	22	22.5				This paper
flr_42788_KD_LucyH	12				26	26	26				This paper
flr_42788_KD_LucyH	13				26		26				This paper
flr_42788_KD_LucyH	14				27	24	25.5				This paper
flr_42788_KD_LucyH	15				25	27	26				This paper
flr_42788_KD_LucyH	16				25	20	22.5				This paper
flr_42788_KD_LucyH	17				24	25	24.5				This paper
flr_42788_KD_LucyH	18				24	27	25.5				This paper
flr_42788_KD_LucyH	19				24	27	25.5				This paper
flr_42788_KD_LucyH	20				25	23	24				This paper
flr_42788_KD_LucyH	21				23	25	24				This paper
flr_42788_KD_LucyH	22				25	26	25.5				This paper
flr_42788_KD_LucyH	23				25	26	25.5				This paper
flr_42788_KD_LucyH	24				25	25	25				This paper
flr_42788_control_LucyH	1				28	26	27				This paper
flr_42788_control_LucyH	2					27	27				This paper
flr_42788_control_LucyH	3				24		24				This paper
flr_42788_control_LucyH	4				18	25	21.5				This paper
flr_42788_control_LucyH	5					15	15				This paper
flr_42788_control_LucyH	6				27	26	26.5				This paper
flr_42788_control_LucyH	7				24		24				This paper
flr_42788_control_LucyH	8				22	24	23				This paper
flr_42788_control_LucyH	9				20	25	22.5				This paper
flr_42788_control_LucyH	10				23	26	24.5				This paper
flr_42788_control_LucyH	11				27		27				This paper
flr_42788_control_LucyH	12				23	22	22.5				This paper
flr_42788_control_LucyH	13				25	20	22.5				This paper
flr_42788_control_LucyH	14				28	23	25.5				This paper
flr_42788_control_LucyH	15				25	23	24				This paper
flr_42788_control_LucyH	16				24	22	23				This paper
flr_42788_control_LucyH	17				24	25	24.5				This paper
flr_42788_control_LucyH	18				18	22	20				This paper
flr_42788_control_LucyH	19				22	27	24.5				This paper
flr_42788_control_LucyH	20				26		26				This paper
flr_42788_control_LucyH	21				29	28	28.5				This paper
flr_42788_control_LucyH	22				27	25	26				This paper
flr_42788_control_LucyH	24				23	25	24				This paper
ara_27060_control_LucyH	2				19	20	19.5				This paper
ara_27060_control_LucyH	3				24	23	23.5				This paper
ara_27060_control_LucyH	4				23	24	23.5				This paper
ara_27060_control_LucyH	7				24	21	22.5				This paper
ara_27060_control_LucyH	8				25	21	23				This paper
ara_27060_control_LucyH	9				21	21	21				This paper
ara_27060_control_LucyH	10				23	22	22.5				This paper
ara_27060_control_LucyH	11				24		24				This paper
ara_27060_control_LucyH	12				19		19				This paper
ara_27060_control_LucyH	13				24	24	24				This paper
ara_27060_control_LucyH	14				20	13	16.5				This paper
ara_27060_control_LucyH	15				25	18	21.5				This paper
ara_27060_control_LucyH	16				26		26				This paper
ara_27060_control_LucyH	17				23	27	25				This paper
ara_27060_control_LucyH	18				27	24	25.5				This paper
ara_27060_control_LucyH	19				22	23	22.5				This paper
ara_27060_control_LucyH	20				21	26	23.5				This paper
ara_27060_control_LucyH	21				23	21	22				This paper
ara_27060_control_LucyH	22				21	19	20				This paper
ara_27060_control_LucyH	23				25	21	23				This paper
_NP6333_KT	1				26	28	27				This paper
_NP6333_KT	2				25	26	25.5				This paper
_NP6333_KT	3				25		25				This paper
_NP6333_KT	4				25	28	26.5				This paper
_NP6333_KT	5				27	29	28				This paper
_NP6333_KT	6				25	25	25				This paper
_NP6333_KT	7				28		28				This paper
_NP6333_KT	8				28	27	27.5				This paper
_NP6333_KT	9				28		28				This paper
_NP6333_KT	10				27	24	25.5				This paper
_NP6333_KT	11										This paper
_NP6333_KT	12										This paper
_NP6333_KT	13										This paper
_NP6333_KT	14										This paper
_NP6333_KT	15										This paper
Arr2_KT_v20989KD	1				25	26	25.5				This paper
Arr2_KT_v20989KD	2				28		28				This paper
Arr2_KT_v20989KD	3				25	25	25				This paper
Arr2_KT_v20989KD	4				25	26	25.5				This paper
Arr2_KT_v20989KD	5				26	27	26.5				This paper
Arr2_KT_v20989KD	6										This paper
Arr2_KT_v20989KD	7				25	26	25.5				This paper
Arr2_KT_v20989KD	8				29	29	29				This paper
Arr2_KT_v20989KD	9				27		27				This paper
Arr2_KT_v20989KD	10				25	26	25.5				This paper
Arr2_KT_v20989KD	11				24	26	25				This paper
Arr2_KT_v20989KD	12										This paper
Arr2_KT_v20989KD	13										This paper
Arr2_KT_v20989KD	14										This paper
Arr2_KT_v20989KD	15										This paper
CG13305_KT_v5644KD	1				25		25				This paper
CG13305_KT_v5644KD	2				27	27	27				This paper
CG13305_KT_v5644KD	3				25	25	25				This paper
CG13305_KT_v5644KD	4				26	26	26				This paper
CG13305_KT_v5644KD	5				26	24	25				This paper
CG13305_KT_v5644KD	6				25		25				This paper
CG13305_KT_v5644KD	7				25	25	25				This paper
CG13305_KT_v5644KD	8				25	25	25				This paper
CG13305_KT_v5644KD	9				25	24	24.5				This paper
CG13305_KT_v5644KD	10				25	25	25				This paper
CG13305_KT_v5644KD	11										This paper
CG13305_KT_v5644KD	12										This paper
CG13305_KT_v5644KD	13										This paper
CG13305_KT_v5644KD	14										This paper
CG13305_KT_v5644KD	15										This paper
CG13305_KT_v5644control	1				21	22	21.5				This paper
CG13305_KT_v5644control	2				21	23	22				This paper
CG13305_KT_v5644control	3				23	24	23.5				This paper
CG13305_KT_v5644control	4				21	22	21.5				This paper
CG13305_KT_v5644control	5				22	23	22.5				This paper
CG13305_KT_v5644control	6				21	23	22				This paper
CG13305_KT_v5644control	7				22		22				This paper
CG13305_KT_v5644control	8				22		22				This paper
CG13305_KT_v5644control	9				22	23	22.5				This paper
CG13305_KT_v5644control	10				23		23				This paper
CG13306_KT_v44960KD	1				26	26	26				This paper
CG13306_KT_v44960KD	2				24	24	24				This paper
CG13306_KT_v44960KD	3				25		25				This paper
CG13306_KT_v44960KD	4				25	23	24				This paper
CG13306_KT_v44960KD	5				26		26				This paper
CG13306_KT_v44960KD	6				27	24	25.5				This paper
CG13306_KT_v44960KD	7				25	26	25.5				This paper
CG13306_KT_v44960KD	8				26	24	25				This paper
CG13306_KT_v44960KD	9				27	27	27				This paper
CG13306_KT_v44960KD	10				26	26	26				This paper
CG13306_KT_v44960KD	11										This paper
CG13306_KT_v44960KD	12										This paper
CG13306_KT_v44960KD	13										This paper
CG13306_KT_v44960KD	14										This paper
CG13306_KT_v44960KD	15										This paper
CG13308_KT_v107895KD	1				27	26	26.5				This paper
CG13308_KT_v107895KD	2				27	28	27.5				This paper
CG13308_KT_v107895KD	3				29	27	28				This paper
CG13308_KT_v107895KD	4				25	26	25.5				This paper
CG13308_KT_v107895KD	5				26	26	26				This paper
CG13308_KT_v107895KD	6				29	26	27.5				This paper
CG13308_KT_v107895KD	7				26	27	26.5				This paper
CG13308_KT_v107895KD	8				28	28	28				This paper
CG13308_KT_v107895KD	9				27	24	25.5				This paper
CG13308_KT_v107895KD	10				26	27	26.5				This paper
CG13308_KT_v107895KD	11										This paper
CG13308_KT_v107895KD	12										This paper
CG13308_KT_v107895KD	13										This paper
CG13308_KT_v107895KD	14										This paper
CG13308_KT_v107895KD	15										This paper
CG13309_KT_v101094KD	1				27	26	26.5				This paper
CG13309_KT_v101094KD	2				27	26	26.5				This paper
CG13309_KT_v101094KD	3				28		28				This paper
CG13309_KT_v101094KD	4				27	27	27				This paper
CG13309_KT_v101094KD	5				26	27	26.5				This paper
CG13309_KT_v101094KD	6				25	25	25				This paper
CG13309_KT_v101094KD	7				24	24	24				This paper
CG13309_KT_v101094KD	8				28	27	27.5				This paper
CG13309_KT_v101094KD	9				26	25	25.5				This paper
CG13309_KT_v101094KD	10				27	26	26.5				This paper
CG13309_KT_v101094KD	11										This paper
CG13309_KT_v101094KD	12										This paper
CG13309_KT_v101094KD	13										This paper
CG13309_KT_v101094KD	14										This paper
CG13309_KT_v101094KD	15										This paper
CG13310_KT_v101276KD	1				29	29	29				This paper
CG13310_KT_v101276KD	2				27	26	26.5				This paper
CG13310_KT_v101276KD	3				27	27	27				This paper
CG13310_KT_v101276KD	4				27	28	27.5				This paper
CG13310_KT_v101276KD	5				27	28	27.5				This paper
CG13310_KT_v101276KD	6				27	26	26.5				This paper
CG13310_KT_v101276KD	7				29	29	29				This paper
CG13310_KT_v101276KD	8				28	28	28				This paper
CG13310_KT_v101276KD	9				26	27	26.5				This paper
CG13310_KT_v101276KD	10				28	27	27.5				This paper
CG13310_KT_v101276KD	11										This paper
CG13310_KT_v101276KD	12										This paper
CG13310_KT_v101276KD	13										This paper
CG13310_KT_v101276KD	14										This paper
CG13310_KT_v101276KD	15										This paper
CG13311_KT_v51574KD	1				26		26				This paper
CG13311_KT_v51574KD	2				27		27				This paper
CG13311_KT_v51574KD	3				26	25	25.5				This paper
CG13311_KT_v51574KD	4				26	26	26				This paper
CG13311_KT_v51574KD	5				27	26	26.5				This paper
CG13311_KT_v51574KD	6				27		27				This paper
CG13311_KT_v51574KD	7				26	25	25.5				This paper
CG13311_KT_v51574KD	8				26	27	26.5				This paper
CG13311_KT_v51574KD	9				26	28	27				This paper
CG13311_KT_v51574KD	10				26	27	26.5				This paper
CG13311_KT_v51574KD	11										This paper
CG13311_KT_v51574KD	12										This paper
CG13311_KT_v51574KD	13										This paper
CG13311_KT_v51574KD	14										This paper
CG13311_KT_v51574KD	15										This paper
CG13312_KT_v14060KD	1				25	24	24.5				This paper
CG13312_KT_v14060KD	2				26	26	26				This paper
CG13312_KT_v14060KD	3				26	26	26				This paper
CG13312_KT_v14060KD	4				27		27				This paper
CG13312_KT_v14060KD	5				25	26	25.5				This paper
CG13312_KT_v14060KD	6				25		25				This paper
CG13312_KT_v14060KD	7				26	27	26.5				This paper
CG13312_KT_v14060KD	8				26	30	28				This paper
CG13312_KT_v14060KD	9				29		29				This paper
CG13312_KT_v14060KD	10				26	25	25.5				This paper
CG13312_KT_v14060KD	11										This paper
CG13312_KT_v14060KD	12										This paper
CG13312_KT_v14060KD	13										This paper
CG13312_KT_v14060KD	14										This paper
CG13312_KT_v14060KD	15										This paper
CG32022_KT_v100506KD	1				26	25	25.5				This paper
CG32022_KT_v100506KD	2				26	27	26.5				This paper
CG32022_KT_v100506KD	3				26	27	26.5				This paper
CG32022_KT_v100506KD	4				29	26	27.5				This paper
CG32022_KT_v100506KD	5				30	30	30				This paper
CG32022_KT_v100506KD	6				27		27				This paper
CG32022_KT_v100506KD	7				26	27	26.5				This paper
CG32022_KT_v100506KD	8				27	27	27				This paper
CG32022_KT_v100506KD	9				26	26	26				This paper
CG32022_KT_v100506KD	10				27		27				This paper
CG32022_KT_v100506KD	11										This paper
CG32022_KT_v100506KD	12										This paper
CG32022_KT_v100506KD	13										This paper
CG32022_KT_v100506KD	14										This paper
CG32022_KT_v100506KD	15										This paper
CG32023_KT_v108338KD	1				26	26	26				This paper
CG32023_KT_v108338KD	2				27	26	26.5				This paper
CG32023_KT_v108338KD	3				27	28	27.5				This paper
CG32023_KT_v108338KD	4				26		26				This paper
CG32023_KT_v108338KD	5				26		26				This paper
CG32023_KT_v108338KD	6				27	28	27.5				This paper
CG32023_KT_v108338KD	7				26	27	26.5				This paper
CG32023_KT_v108338KD	8				26		26				This paper
CG32023_KT_v108338KD	9				28	29	28.5				This paper
CG32023_KT_v108338KD	10				26		26				This paper
CG32023_KT_v108338KD	11										This paper
CG32023_KT_v108338KD	12										This paper
CG32023_KT_v108338KD	13										This paper
CG32023_KT_v108338KD	14										This paper
CG32023_KT_v108338KD	15										This paper
CG32024_KT_v102205KD	1				26	26	26				This paper
CG32024_KT_v102205KD	2				26		26				This paper
CG32024_KT_v102205KD	3				27	29	28				This paper
CG32024_KT_v102205KD	4				27	25	26				This paper
CG32024_KT_v102205KD	5				24	26	25				This paper
CG32024_KT_v102205KD	6				26	25	25.5				This paper
CG32024_KT_v102205KD	7				28	28	28				This paper
CG32024_KT_v102205KD	8				26	28	27				This paper
CG32024_KT_v102205KD	9				27		27				This paper
CG32024_KT_v102205KD	10				26		26				This paper
CG32024_KT_v102205KD	11										This paper
CG32024_KT_v102205KD	12										This paper
CG32024_KT_v102205KD	13										This paper
CG32024_KT_v102205KD	14										This paper
CG32024_KT_v102205KD	15										This paper
CG32026_KT_v34032KD	1				23	26	24.5				This paper
CG32026_KT_v34032KD	2				25	27	26				This paper
CG32026_KT_v34032KD	3				28	28	28				This paper
CG32026_KT_v34032KD	4				26	28	27				This paper
CG32026_KT_v34032KD	5				26		26				This paper
CG32026_KT_v34032KD	6				26	25	25.5				This paper
CG32026_KT_v34032KD	7				27		27				This paper
CG32026_KT_v34032KD	8				26	28	27				This paper
CG32026_KT_v34032KD	9				26	26	26				This paper
CG32026_KT_v34032KD	10				26		26				This paper
CG32026_KT_v34032KD	11										This paper
CG32026_KT_v34032KD	12										This paper
CG32026_KT_v34032KD	13										This paper
CG32026_KT_v34032KD	14										This paper
CG32026_KT_v34032KD	15										This paper
CG34426_KT_v38131KD	1				26	24	25				This paper
CG34426_KT_v38131KD	2				26	26	26				This paper
CG34426_KT_v38131KD	3				24	26	25				This paper
CG34426_KT_v38131KD	4				23	25	24				This paper
CG34426_KT_v38131KD	5				25	25	25				This paper
CG34426_KT_v38131KD	6				24	26	25				This paper
CG34426_KT_v38131KD	7				25	27	26				This paper
CG34426_KT_v38131KD	8				25	24	24.5				This paper
CG34426_KT_v38131KD	9				22		22				This paper
CG34426_KT_v38131KD	10				24	24	24				This paper
CG34426_KT_v38131KD	11										This paper
CG34426_KT_v38131KD	12										This paper
CG34426_KT_v38131KD	13										This paper
CG34426_KT_v38131KD	14										This paper
CG34426_KT_v38131KD	15										This paper
CG34426_KT_v38131control	1				24	26	25				This paper
CG34426_KT_v38131control	2				25	25	25				This paper
CG34426_KT_v38131control	3				26		26				This paper
CG34426_KT_v38131control	4				24	24	24				This paper
CG34426_KT_v38131control	5				26	26	26				This paper
CG34426_KT_v38131control	6				24	24	24				This paper
CG34426_KT_v38131control	7				26	25	25.5				This paper
CG34426_KT_v38131control	8				25	23	24				This paper
CG34426_KT_v38131control	9				26		26				This paper
CG34426_KT_v38131control	10				24	24	24				This paper
CG34427_KT_v100648KD	1				27		27				This paper
CG34427_KT_v100648KD	2				26	28	27				This paper
CG34427_KT_v100648KD	3				26	26	26				This paper
CG34427_KT_v100648KD	4				29		29				This paper
CG34427_KT_v100648KD	5				26	28	27				This paper
CG34427_KT_v100648KD	6				28	28	28				This paper
CG34427_KT_v100648KD	7				26		26				This paper
CG34427_KT_v100648KD	8				30	29	29.5				This paper
CG34427_KT_v100648KD	9				25		25				This paper
CG34427_KT_v100648KD	10				26	26	26				This paper
CG34427_KT_v100648KD	11										This paper
CG34427_KT_v100648KD	12										This paper
CG34427_KT_v100648KD	13										This paper
CG34427_KT_v100648KD	14										This paper
CG34427_KT_v100648KD	15										This paper
CG43078_KT_v34523KD	1				26	24	25				This paper
CG43078_KT_v34523KD	2				26	26	26				This paper
CG43078_KT_v34523KD	3				29	26	27.5				This paper
CG43078_KT_v34523KD	4				26	27	26.5				This paper
CG43078_KT_v34523KD	5				27	27	27				This paper
CG43078_KT_v34523KD	6				26		26				This paper
CG43078_KT_v34523KD	7				25		25				This paper
CG43078_KT_v34523KD	8				26	26	26				This paper
CG43078_KT_v34523KD	9				25	27	26				This paper
CG43078_KT_v34523KD	10				26		26				This paper
CG43078_KT_v34523KD	11										This paper
CG43078_KT_v34523KD	12										This paper
CG43078_KT_v34523KD	13										This paper
CG43078_KT_v34523KD	14										This paper
CG43078_KT_v34523KD	15										This paper
CG43163_KT_v35142KD	1				26		26				This paper
CG43163_KT_v35142KD	2				24	25	24.5				This paper
CG43163_KT_v35142KD	3										This paper
CG43163_KT_v35142KD	4				25	25	25				This paper
CG43163_KT_v35142KD	5				25	26	25.5				This paper
CG43163_KT_v35142KD	6				25	25	25				This paper
CG43163_KT_v35142KD	7				26		26				This paper
CG43163_KT_v35142KD	8				25		25				This paper
CG43163_KT_v35142KD	9				25	26	25.5				This paper
CG43163_KT_v35142KD	10				26	27	26.5				This paper
CG43163_KT_v35142KD	11				26	26	26				This paper
CG43163_KT_v35142KD	12										This paper
CG43163_KT_v35142KD	13										This paper
CG43163_KT_v35142KD	14										This paper
CG43163_KT_v35142KD	15										This paper
CG5804_KT_v23587KD	1				25	25	25				This paper
CG5804_KT_v23587KD	2				26		26				This paper
CG5804_KT_v23587KD	3				25	26	25.5				This paper
CG5804_KT_v23587KD	4				26	25	25.5				This paper
CG5804_KT_v23587KD	5				26	27	26.5				This paper
CG5804_KT_v23587KD	6				25	28	26.5				This paper
CG5804_KT_v23587KD	7				27	24	25.5				This paper
CG5804_KT_v23587KD	8				26	27	26.5				This paper
CG5804_KT_v23587KD	9				25	26	25.5				This paper
CG5804_KT_v23587KD	10				27		27				This paper
CG5804_KT_v23587KD	11										This paper
CG5804_KT_v23587KD	12										This paper
CG5804_KT_v23587KD	13										This paper
CG5804_KT_v23587KD	14										This paper
CG5804_KT_v23587KD	15										This paper
CG5989_KT_v5149KD	1				26	24	25				This paper
CG5989_KT_v5149KD	2				26	24	25				This paper
CG5989_KT_v5149KD	3				25	25	25				This paper
CG5989_KT_v5149KD	4				26	25	25.5				This paper
CG5989_KT_v5149KD	5				24	25	24.5				This paper
CG5989_KT_v5149KD	6				25		25				This paper
CG5989_KT_v5149KD	7				25		25				This paper
CG5989_KT_v5149KD	8				24	25	24.5				This paper
CG5989_KT_v5149KD	9				27	27	27				This paper
CG5989_KT_v5149KD	10				26	26	26				This paper
CG5989_KT_v5149KD	11										This paper
CG5989_KT_v5149KD	12										This paper
CG5989_KT_v5149KD	13										This paper
CG5989_KT_v5149KD	14										This paper
CG5989_KT_v5149KD	15										This paper
CG5989_KT_v5149control	1				22	24	23				This paper
CG5989_KT_v5149control	2				24	25	24.5				This paper
CG5989_KT_v5149control	3				21	24	22.5				This paper
CG5989_KT_v5149control	4				24	23	23.5				This paper
CG5989_KT_v5149control	5				23	22	22.5				This paper
CG5989_KT_v5149control	6				22	24	23				This paper
CG5989_KT_v5149control	7				22		22				This paper
CG5989_KT_v5149control	8				23		23				This paper
CG5989_KT_v5149control	9				23	23	23				This paper
CG5989_KT_v5149control	10				22		22				This paper
CG6282_KT_v30327KD	1				27	25	26				This paper
CG6282_KT_v30327KD	2				25	26	25.5				This paper
CG6282_KT_v30327KD	3				27	27	27				This paper
CG6282_KT_v30327KD	4				28	27	27.5				This paper
CG6282_KT_v30327KD	5				25	25	25				This paper
CG6282_KT_v30327KD	6				25		25				This paper
CG6282_KT_v30327KD	7				27	27	27				This paper
CG6282_KT_v30327KD	8				27		27				This paper
CG6282_KT_v30327KD	9				27		27				This paper
CG6282_KT_v30327KD	10				26	27	26.5				This paper
CG6282_KT_v30327KD	11										This paper
CG6282_KT_v30327KD	12										This paper
CG6282_KT_v30327KD	13										This paper
CG6282_KT_v30327KD	14										This paper
CG6282_KT_v30327KD	15										This paper
CG6576_KT_v26695KD	1				27		27				This paper
CG6576_KT_v26695KD	2				27	27	27				This paper
CG6576_KT_v26695KD	3				26	25	25.5				This paper
CG6576_KT_v26695KD	4				26		26				This paper
CG6576_KT_v26695KD	5				25		25				This paper
CG6576_KT_v26695KD	6				26	24	25				This paper
CG6576_KT_v26695KD	7				27	27	27				This paper
CG6576_KT_v26695KD	8				27	25	26				This paper
CG6576_KT_v26695KD	9				30	25	27.5				This paper
CG6576_KT_v26695KD	10				25		25				This paper
CG6576_KT_v26695KD	11										This paper
CG6576_KT_v26695KD	12										This paper
CG6576_KT_v26695KD	13										This paper
CG6576_KT_v26695KD	14										This paper
CG6576_KT_v26695KD	15										This paper
CG6638_KT_v110684KD	1				27	27	27				This paper
CG6638_KT_v110684KD	2				25	26	25.5				This paper
CG6638_KT_v110684KD	3				28	24	26				This paper
CG6638_KT_v110684KD	4				27	27	27				This paper
CG6638_KT_v110684KD	5				25	26	25.5				This paper
CG6638_KT_v110684KD	6				28		28				This paper
CG6638_KT_v110684KD	7				27	25	26				This paper
CG6638_KT_v110684KD	8				27	27	27				This paper
CG6638_KT_v110684KD	9				25	28	26.5				This paper
CG6638_KT_v110684KD	10				26	27	26.5				This paper
CG6638_KT_v110684KD	11										This paper
CG6638_KT_v110684KD	12										This paper
CG6638_KT_v110684KD	13										This paper
CG6638_KT_v110684KD	14										This paper
CG6638_KT_v110684KD	15										This paper
CG6683_KT_v102695KD	1				27	27	27				This paper
CG6683_KT_v102695KD	2				25	27	26				This paper
CG6683_KT_v102695KD	3				26	26	26				This paper
CG6683_KT_v102695KD	4				28	26	27				This paper
CG6683_KT_v102695KD	5				27	27	27				This paper
CG6683_KT_v102695KD	6				25	28	26.5				This paper
CG6683_KT_v102695KD	7				27	24	25.5				This paper
CG6683_KT_v102695KD	8				28	27	27.5				This paper
CG6683_KT_v102695KD	9				26	26	26				This paper
CG6683_KT_v102695KD	10				25		25				This paper
CG6683_KT_v102695KD	11										This paper
CG6683_KT_v102695KD	12										This paper
CG6683_KT_v102695KD	13										This paper
CG6683_KT_v102695KD	14										This paper
CG6683_KT_v102695KD	15										This paper
Cp15_KT_v13860KD	1				27	25	26				This paper
Cp15_KT_v13860KD	2				27	27	27				This paper
Cp15_KT_v13860KD	3				28	26	27				This paper
Cp15_KT_v13860KD	4				25	27	26				This paper
Cp15_KT_v13860KD	5				25	26	25.5				This paper
Cp15_KT_v13860KD	6				27		27				This paper
Cp15_KT_v13860KD	7				28	25	26.5				This paper
Cp15_KT_v13860KD	8				25	26	25.5				This paper
Cp15_KT_v13860KD	9				27	27	27				This paper
Cp15_KT_v13860KD	10				25	26	25.5				This paper
Cp15_KT_v13860KD	11										This paper
Cp15_KT_v13860KD	12										This paper
Cp15_KT_v13860KD	13										This paper
Cp15_KT_v13860KD	14										This paper
Cp15_KT_v13860KD	15										This paper
Cp16_KT_v19870KD	1				26	25	25.5				This paper
Cp16_KT_v19870KD	2				26	27	26.5				This paper
Cp16_KT_v19870KD	3				27	27	27				This paper
Cp16_KT_v19870KD	4				27	24	25.5				This paper
Cp16_KT_v19870KD	5				26		26				This paper
Cp16_KT_v19870KD	6				24	25	24.5				This paper
Cp16_KT_v19870KD	7				27	26	26.5				This paper
Cp16_KT_v19870KD	8				26	28	27				This paper
Cp16_KT_v19870KD	9				25	25	25				This paper
Cp16_KT_v19870KD	10				25		25				This paper
Cp16_KT_v19870KD	11										This paper
Cp16_KT_v19870KD	12										This paper
Cp16_KT_v19870KD	13										This paper
Cp16_KT_v19870KD	14										This paper
Cp16_KT_v19870KD	15										This paper
Cp18_KT_v39622KD	1				27	28	27.5				This paper
Cp18_KT_v39622KD	2				26	27	26.5				This paper
Cp18_KT_v39622KD	3				27	28	27.5				This paper
Cp18_KT_v39622KD	4				26	25	25.5				This paper
Cp18_KT_v39622KD	5				25	27	26				This paper
Cp18_KT_v39622KD	6				26	24	25				This paper
Cp18_KT_v39622KD	7				25		25				This paper
Cp18_KT_v39622KD	8				27		27				This paper
Cp18_KT_v39622KD	9				25	27	26				This paper
Cp18_KT_v39622KD	10				26	26	26				This paper
Cp18_KT_v39622KD	11										This paper
Cp18_KT_v39622KD	12										This paper
Cp18_KT_v39622KD	13										This paper
Cp18_KT_v39622KD	14										This paper
Cp18_KT_v39622KD	15										This paper
Cp19_KT_v110305KD	1				29	28	28.5				This paper
Cp19_KT_v110305KD	2				28	28	28				This paper
Cp19_KT_v110305KD	3				26	26	26				This paper
Cp19_KT_v110305KD	4				26	25	25.5				This paper
Cp19_KT_v110305KD	5				26	26	26				This paper
Cp19_KT_v110305KD	6				27	28	27.5				This paper
Cp19_KT_v110305KD	7				28	25	26.5				This paper
Cp19_KT_v110305KD	8				28	28	28				This paper
Cp19_KT_v110305KD	9				27	29	28				This paper
Cp19_KT_v110305KD	10				25	26	25.5				This paper
Cp19_KT_v110305KD	11										This paper
Cp19_KT_v110305KD	12										This paper
Cp19_KT_v110305KD	13										This paper
Cp19_KT_v110305KD	14										This paper
Cp19_KT_v110305KD	15										This paper
Fhos_KT_v34034KD	1				25	27	26				This paper
Fhos_KT_v34034KD	2				26	25	25.5				This paper
Fhos_KT_v34034KD	3				26		26				This paper
Fhos_KT_v34034KD	4				28	26	27				This paper
Fhos_KT_v34034KD	5				25		25				This paper
Fhos_KT_v34034KD	6				26		26				This paper
Fhos_KT_v34034KD	7				27	28	27.5				This paper
Fhos_KT_v34034KD	8				28	26	27				This paper
Fhos_KT_v34034KD	9				26	25	25.5				This paper
Fhos_KT_v34034KD	10				25	27	26				This paper
Fhos_KT_v34034KD	11										This paper
Fhos_KT_v34034KD	12										This paper
Fhos_KT_v34034KD	13										This paper
Fhos_KT_v34034KD	14										This paper
Fhos_KT_v34034KD	15										This paper
GAPsec_KT_v21000KD	1				26	26	26				This paper
GAPsec_KT_v21000KD	2				27	28	27.5				This paper
GAPsec_KT_v21000KD	3				28	28	28				This paper
GAPsec_KT_v21000KD	4				25	27	26				This paper
GAPsec_KT_v21000KD	5				28	29	28.5				This paper
GAPsec_KT_v21000KD	6				27	25	26				This paper
GAPsec_KT_v21000KD	7				28	26	27				This paper
GAPsec_KT_v21000KD	8				27	25	26				This paper
GAPsec_KT_v21000KD	9				27	27	27				This paper
GAPsec_KT_v21000KD	10				26	26	26				This paper
GAPsec_KT_v21000KD	11										This paper
GAPsec_KT_v21000KD	12										This paper
GAPsec_KT_v21000KD	13										This paper
GAPsec_KT_v21000KD	14										This paper
GAPsec_KT_v21000KD	15										This paper
GstO1_KT_v26711KD	1				25	27	26				This paper
GstO1_KT_v26711KD	2				27		27				This paper
GstO1_KT_v26711KD	3				26	26	26				This paper
GstO1_KT_v26711KD	4				25	27	26				This paper
GstO1_KT_v26711KD	5				26	26	26				This paper
GstO1_KT_v26711KD	6				26	27	26.5				This paper
GstO1_KT_v26711KD	7				25	24	24.5				This paper
GstO1_KT_v26711KD	8				27	26	26.5				This paper
GstO1_KT_v26711KD	9				26	27	26.5				This paper
GstO1_KT_v26711KD	10				27	25	26				This paper
GstO1_KT_v26711KD	11										This paper
GstO1_KT_v26711KD	12										This paper
GstO1_KT_v26711KD	13										This paper
GstO1_KT_v26711KD	14										This paper
GstO1_KT_v26711KD	15										This paper
mfr_KT_v103726KD	1				26	24	25				This paper
mfr_KT_v103726KD	2				27	27	27				This paper
mfr_KT_v103726KD	3				26	27	26.5				This paper
mfr_KT_v103726KD	4				26	27	26.5				This paper
mfr_KT_v103726KD	5				27	24	25.5				This paper
mfr_KT_v103726KD	6				26	27	26.5				This paper
mfr_KT_v103726KD	7				28	25	26.5				This paper
mfr_KT_v103726KD	8				25	27	26				This paper
mfr_KT_v103726KD	9				27	28	27.5				This paper
mfr_KT_v103726KD	10				27	26	26.5				This paper
mfr_KT_v103726KD	11										This paper
mfr_KT_v103726KD	12										This paper
mfr_KT_v103726KD	13										This paper
mfr_KT_v103726KD	14										This paper
mfr_KT_v103726KD	15										This paper
Pex7_KT_v43804KD	1				25	26	25.5				This paper
Pex7_KT_v43804KD	2				25	25	25				This paper
Pex7_KT_v43804KD	3				26	26	26				This paper
Pex7_KT_v43804KD	4				26	24	25				This paper
Pex7_KT_v43804KD	5				28	25	26.5				This paper
Pex7_KT_v43804KD	6				25		25				This paper
Pex7_KT_v43804KD	7				24	25	24.5				This paper
Pex7_KT_v43804KD	8				25	26	25.5				This paper
Pex7_KT_v43804KD	9				28	24	26				This paper
Pex7_KT_v43804KD	10				24	25	24.5				This paper
Pex7_KT_v43804KD	11										This paper
Pex7_KT_v43804KD	12										This paper
Pex7_KT_v43804KD	13										This paper
Pex7_KT_v43804KD	14										This paper
Pex7_KT_v43804KD	15										This paper
se_KT_v110210KD	1				25	26	25.5				This paper
se_KT_v110210KD	2				28	29	28.5				This paper
se_KT_v110210KD	3				26	25	25.5				This paper
se_KT_v110210KD	4				26	28	27				This paper
se_KT_v110210KD	5				26	25	25.5				This paper
se_KT_v110210KD	6				25	26	25.5				This paper
se_KT_v110210KD	7				26	27	26.5				This paper
se_KT_v110210KD	8				26	27	26.5				This paper
se_KT_v110210KD	9				27	26	26.5				This paper
se_KT_v110210KD	10				26	25	25.5				This paper
se_KT_v110210KD	11										This paper
se_KT_v110210KD	12										This paper
se_KT_v110210KD	13										This paper
se_KT_v110210KD	14										This paper
se_KT_v110210KD	15										This paper
TrpA1_KT_v37249KD	1				27	29	28				This paper
TrpA1_KT_v37249KD	2				26	27	26.5				This paper
TrpA1_KT_v37249KD	3				23	25	24				This paper
TrpA1_KT_v37249KD	4				24		24				This paper
TrpA1_KT_v37249KD	5				27	25	26				This paper
TrpA1_KT_v37249KD	6				27	24	25.5				This paper
TrpA1_KT_v37249KD	7				27	26	26.5				This paper
TrpA1_KT_v37249KD	8				26	24	25				This paper
TrpA1_KT_v37249KD	9				26	26	26				This paper
TrpA1_KT_v37249KD	10				24	24	24				This paper
TrpA1_KT_v37249KD	11										This paper
TrpA1_KT_v37249KD	12										This paper
TrpA1_KT_v37249KD	13										This paper
TrpA1_KT_v37249KD	14										This paper
TrpA1_KT_v37249KD	15										This paper
a.GFP_-_KD_KT_28C	1				28	27	27.5	0.00338408	0.00353776	0.00346092	Tanaka et al, 2015
a.GFP_-_KD_KT_28C	2				29		29	0.00340924	0.0034482	0.00342872	Tanaka et al, 2015
a.GFP_-_KD_KT_28C	3				27	28	27.5	0.00345044	0.00372876	0.0035896	Tanaka et al, 2015
a.GFP_-_KD_KT_28C	4				27		27	0.00334132	0.00374348	0.0035424	Tanaka et al, 2015
a.GFP_-_KD_KT_28C	5				27	30	28.5	0.00348772		0.00348772	Tanaka et al, 2015
a.GFP_-_KD_KT_28C	6				27	27	27	0.00341988	0.00330124	0.00336056	Tanaka et al, 2015
a.GFP_-_KD_KT_28C	7				29		29	0.0034792	0.0036236	0.0035514	Tanaka et al, 2015
a.GFP_-_KD_KT_28C	8							0.00324096		0.00324096	Tanaka et al, 2015
a.GFP_-_KD_KT_28C	9				27	26	26.5	0.00344192	0.00345232	0.00344712	Tanaka et al, 2015
a.GFP_-_KD_KT_28C	10							0.00329604		0.00329604	Tanaka et al, 2015
a.GFP_-_KD_KT_28C	11				25	26	25.5	0.00370716	0.00376052	0.00373384	Tanaka et al, 2015
a.GFP_-_KD_KT_28C	12				25	25	25	0.0034258	0.00294152	0.00318366	Tanaka et al, 2015
a.GFP_-_KD_KT_28C	13				25	27	26	0.00361064	0.00347616	0.0035434	Tanaka et al, 2015
a.GFP_-_KD_KT_28C	14							0.00358556	0.00333692	0.00346124	Tanaka et al, 2015
a.GFP_-_KD_KT_28C	15				26	27	26.5	0.00359904	0.00344588	0.00352246	Tanaka et al, 2015
NP6333; uas-dicer_KT_28C	1				28	29	28.5	0.0031884	0.0034624	0.0033254	Tanaka et al, 2015
NP6333; uas-dicer_KT_28C	2				28		28	0.00278916	0.00268388	0.00273652	Tanaka et al, 2015
NP6333; uas-dicer_KT_28C	3				27	24	25.5	0.00299144	0.00313624	0.00306384	Tanaka et al, 2015
NP6333; uas-dicer_KT_28C	4				28	28	28	0.00360128	0.0036502	0.00362574	Tanaka et al, 2015
NP6333; uas-dicer_KT_28C	5				26	26	26	0.00308816	0.00368916	0.00338866	Tanaka et al, 2015
NP6333; uas-dicer_KT_28C	6				26	24	25	0.00289496	0.0031152	0.00300508	Tanaka et al, 2015
NP6333; uas-dicer_KT_28C	7				25		25	0.00298152	0.00291184	0.00294668	Tanaka et al, 2015
NP6333; uas-dicer_KT_28C	8				25	27	26	0.00319776	0.00321776	0.00320776	Tanaka et al, 2015
NP6333; uas-dicer_KT_28C	9				26	26	26	0.00336964	0.00281184	0.00309074	Tanaka et al, 2015
NP6333; uas-dicer_KT_28C	10				26	25	25.5	0.00307588		0.00307588	Tanaka et al, 2015
NP6333; uas-dicer_KT_28C	11				26	24	25	0.00308504	0.00316196	0.0031235	Tanaka et al, 2015
NP6333; uas-dicer_KT_28C	12				26	27	26.5	0.00318816	0.00336248	0.00327532	Tanaka et al, 2015
NP6333; uas-dicer_KT_28C	13				26	26	26	0.00308596	0.00297904	0.0030325	Tanaka et al, 2015
NP6333; uas-dicer_KT_28C	14				25	25	25	0.00312296	0.00306556	0.00309426	Tanaka et al, 2015
NP6333; uas-dicer_KT_28C	15				27	25	26	0.0034254		0.0034254	Tanaka et al, 2015
CG6776_v105274_control_KT_28C	1				25		25	0.00280472	0.00301084	0.00290778	Tanaka et al, 2015
CG6776_v105274_control_KT_28C	2				25		25	0.00305008	0.00291436	0.00298222	Tanaka et al, 2015
CG6776_v105274_control_KT_28C	3				25	24	24.5	0.0031224	0.00293408	0.00302824	Tanaka et al, 2015
CG6776_v105274_control_KT_28C	4				25	25	25	0.00312456	0.00285592	0.00299024	Tanaka et al, 2015
CG6776_v105274_control_KT_28C	5				26		26	0.00248752	0.00285452	0.00267102	Tanaka et al, 2015
CG6776_v105274_control_KT_28C	6							0.00253556	0.00294996	0.00274276	Tanaka et al, 2015
CG6776_v105274_control_KT_28C	7				25		25	0.00275288		0.00275288	Tanaka et al, 2015
CG6776_v105274_control_KT_28C	8				25		25	0.00285164	0.00263488	0.00274326	Tanaka et al, 2015
CG6776_v105274_control_KT_28C	9				25		25	0.0028794	0.0029808	0.0029301	Tanaka et al, 2015
CG6776_v105274_control_KT_28C	10				23		23	0.00327248	0.002821	0.00304674	Tanaka et al, 2015
CG6776_v105274_control_KT_28C	11				23	25	24	0.00313556	0.00302572	0.00308064	Tanaka et al, 2015
CG6776_v105274_control_KT_28C	12				24	25	24.5	0.00307832	0.00276332	0.00292082	Tanaka et al, 2015
CG6776_v105274_control_KT_28C	13				26	23	24.5	0.00289916	0.00331724	0.0031082	Tanaka et al, 2015
CG6776_v105274_control_KT_28C	14				24	27	25.5	0.0030614	0.00298836	0.00302488	Tanaka et al, 2015
CG6776_v105274_control_KT_28C	15				25		25	0.00273536	0.00280724	0.0027713	Tanaka et al, 2015
CG6776_v105274_KD_KT_28C	1				26	25	25.5	0.003264		0.003264	Tanaka et al, 2015
CG6776_v105274_KD_KT_28C	2				25	26	25.5	0.00344656	0.002939	0.00319278	Tanaka et al, 2015
CG6776_v105274_KD_KT_28C	3				24	26	25	0.00341612		0.00341612	Tanaka et al, 2015
CG6776_v105274_KD_KT_28C	4				25	28	26.5	0.00322316	0.00345172	0.00333744	Tanaka et al, 2015
CG6776_v105274_KD_KT_28C	5				25	28	26.5	0.00301216	0.00332132	0.00316674	Tanaka et al, 2015
CG6776_v105274_KD_KT_28C	6				24	28	26	0.00339808		0.00339808	Tanaka et al, 2015
CG6776_v105274_KD_KT_28C	7				25	26	25.5	0.00316864	0.00324252	0.00320558	Tanaka et al, 2015
CG6776_v105274_KD_KT_28C	8				24	28	26	0.00324404	0.0032872	0.00326562	Tanaka et al, 2015
CG6776_v105274_KD_KT_28C	9				26		26	0.0030048	0.00338248	0.00319364	Tanaka et al, 2015
CG6776_v105274_KD_KT_28C	10				26	26	26	0.00315544		0.00315544	Tanaka et al, 2015
CG6776_v105274_KD_KT_28C	11				24	28	26	0.00326852	0.00357224	0.00342038	Tanaka et al, 2015
CG6776_v105274_KD_KT_28C	12				26	28	27	0.00366664	0.00344572	0.00355618	Tanaka et al, 2015
CG6776_v105274_KD_KT_28C	13				27	26	26.5	0.0031502	0.0032368	0.0031935	Tanaka et al, 2015
CG6776_v105274_KD_KT_28C	14				27	26	26.5	0.00330116	0.00315816	0.00322966	Tanaka et al, 2015
CG6776_v105274_KD_KT_28C	15				26	26	26	0.0032086	0.00321452	0.00321156	Tanaka et al, 2015
CG32081_v5209_control_KT_28C	1							0.00281548	0.00279708	0.00280628	Tanaka et al, 2015
CG32081_v5209_control_KT_28C	2							0.00302116	0.0030688	0.00304498	Tanaka et al, 2015
CG32081_v5209_control_KT_28C	3							0.00298904	0.00311216	0.0030506	Tanaka et al, 2015
CG32081_v5209_control_KT_28C	4							0.0029136	0.00278752	0.00285056	Tanaka et al, 2015
CG32081_v5209_control_KT_28C	5							0.0030084	0.00281944	0.00291392	Tanaka et al, 2015
CG32081_v5209_control_KT_28C	6							0.00326956	0.00321132	0.00324044	Tanaka et al, 2015
CG32081_v5209_control_KT_28C	7							0.00311188		0.00311188	Tanaka et al, 2015
CG32081_v5209_control_KT_28C	8							0.00322848	0.0032194	0.00322394	Tanaka et al, 2015
CG32081_v5209_control_KT_28C	9							0.00339408		0.00339408	Tanaka et al, 2015
CG32081_v5209_control_KT_28C	10							0.0031476	0.00328452	0.00321606	Tanaka et al, 2015
CG32081_v5209_control_KT_28C	11							0.00285896	0.00312904	0.002994	Tanaka et al, 2015
CG32081_v5209_control_KT_28C	12							0.00304944	0.00286092	0.00295518	Tanaka et al, 2015
CG32081_v5209_control_KT_28C	13							0.00292764		0.00292764	Tanaka et al, 2015
CG32081_v5209_control_KT_28C	14							0.00317344	0.003041	0.00310722	Tanaka et al, 2015
CG32081_v5209_control_KT_28C	15							0.00327296	0.00280136	0.00303716	Tanaka et al, 2015
CG32081_v5209_KD_KT_28C	1				26	25	25.5	0.00310184	0.00324504	0.00317344	Tanaka et al, 2015
CG32081_v5209_KD_KT_28C	2				24	25	24.5	0.00348496	0.00343468	0.00345982	Tanaka et al, 2015
CG32081_v5209_KD_KT_28C	3				26	24	25	0.00343164	0.0032112	0.00332142	Tanaka et al, 2015
CG32081_v5209_KD_KT_28C	4				24	26	25	0.00331268	0.00312192	0.0032173	Tanaka et al, 2015
CG32081_v5209_KD_KT_28C	5				25		25	0.00337036	0.00313156	0.00325096	Tanaka et al, 2015
CG32081_v5209_KD_KT_28C	6				27	27	27	0.00327704	0.00346504	0.00337104	Tanaka et al, 2015
CG32081_v5209_KD_KT_28C	7				27		27	0.00349596	0.00331288	0.00340442	Tanaka et al, 2015
CG32081_v5209_KD_KT_28C	8				25	26	25.5	0.0032362		0.0032362	Tanaka et al, 2015
CG32081_v5209_KD_KT_28C	9				25	28	26.5	0.00346908	0.00345236	0.00346072	Tanaka et al, 2015
CG32081_v5209_KD_KT_28C	10				24	27	25.5	0.0031494	0.00337376	0.00326158	Tanaka et al, 2015
CG32081_v5209_KD_KT_28C	11				26		26	0.0033126	0.00346372	0.00338816	Tanaka et al, 2015
CG32081_v5209_KD_KT_28C	12				26		26	0.00339692	0.00339896	0.00339794	Tanaka et al, 2015
CG32081_v5209_KD_KT_28C	13				25	25	25	0.00333452	0.00347076	0.00340264	Tanaka et al, 2015
CG32081_v5209_KD_KT_28C	14				25	25	25	0.00332468	0.00373336	0.00352902	Tanaka et al, 2015
CG32081_v5209_KD_KT_28C	15				25		25	0.00302252	0.0031996	0.00311106	Tanaka et al, 2015
CG32388_v15323_control_KT_28C	1				Not phenotyped due to P > 0.05 = “ns” between KD and NP6333 control			Not phenotyped due to P > 0.05 = “ns” between KD and NP6333 control			Tanaka et al, 2015
CG32388_v15323_control_KT_28C	2				Not phenotyped due to P > 0.05 = “ns” between KD and NP6333 control			Not phenotyped due to P > 0.05 = “ns” between KD and NP6333 control			Tanaka et al, 2015
CG32388_v15323_control_KT_28C	3				Not phenotyped due to P > 0.05 = “ns” between KD and NP6333 control			Not phenotyped due to P > 0.05 = “ns” between KD and NP6333 control			Tanaka et al, 2015
CG32388_v15323_control_KT_28C	4				Not phenotyped due to P > 0.05 = “ns” between KD and NP6333 control			Not phenotyped due to P > 0.05 = “ns” between KD and NP6333 control			Tanaka et al, 2015
CG32388_v15323_control_KT_28C	5				Not phenotyped due to P > 0.05 = “ns” between KD and NP6333 control			Not phenotyped due to P > 0.05 = “ns” between KD and NP6333 control			Tanaka et al, 2015
CG32388_v15323_control_KT_28C	6				Not phenotyped due to P > 0.05 = “ns” between KD and NP6333 control			Not phenotyped due to P > 0.05 = “ns” between KD and NP6333 control			Tanaka et al, 2015
CG32388_v15323_control_KT_28C	7				Not phenotyped due to P > 0.05 = “ns” between KD and NP6333 control			Not phenotyped due to P > 0.05 = “ns” between KD and NP6333 control			Tanaka et al, 2015
CG32388_v15323_control_KT_28C	8				Not phenotyped due to P > 0.05 = “ns” between KD and NP6333 control			Not phenotyped due to P > 0.05 = “ns” between KD and NP6333 control			Tanaka et al, 2015
CG32388_v15323_control_KT_28C	9				Not phenotyped due to P > 0.05 = “ns” between KD and NP6333 control			Not phenotyped due to P > 0.05 = “ns” between KD and NP6333 control			Tanaka et al, 2015
CG32388_v15323_control_KT_28C	10				Not phenotyped due to P > 0.05 = “ns” between KD and NP6333 control			Not phenotyped due to P > 0.05 = “ns” between KD and NP6333 control			Tanaka et al, 2015
CG32388_v15323_control_KT_28C	11				Not phenotyped due to P > 0.05 = “ns” between KD and NP6333 control			Not phenotyped due to P > 0.05 = “ns” between KD and NP6333 control			Tanaka et al, 2015
CG32388_v15323_control_KT_28C	12				Not phenotyped due to P > 0.05 = “ns” between KD and NP6333 control			Not phenotyped due to P > 0.05 = “ns” between KD and NP6333 control			Tanaka et al, 2015
CG32388_v15323_control_KT_28C	13				Not phenotyped due to P > 0.05 = “ns” between KD and NP6333 control			Not phenotyped due to P > 0.05 = “ns” between KD and NP6333 control			Tanaka et al, 2015
CG32388_v15323_control_KT_28C	14				Not phenotyped due to P > 0.05 = “ns” between KD and NP6333 control			Not phenotyped due to P > 0.05 = “ns” between KD and NP6333 control			Tanaka et al, 2015
CG32388_v15323_control_KT_28C	15				Not phenotyped due to P > 0.05 = “ns” between KD and NP6333 control			Not phenotyped due to P > 0.05 = “ns” between KD and NP6333 control			Tanaka et al, 2015
CG32388_v15323_KD_KT_28C	1							0.00330856	0.00336508	0.00333682	Tanaka et al, 2015
CG32388_v15323_KD_KT_28C	2				27	27	27	0.00295788	0.00328696	0.00312242	Tanaka et al, 2015
CG32388_v15323_KD_KT_28C	3				23	25	24	0.0030894	0.003116	0.0031027	Tanaka et al, 2015
CG32388_v15323_KD_KT_28C	4				25		25	0.0034378	0.0032876	0.0033627	Tanaka et al, 2015
CG32388_v15323_KD_KT_28C	5				25		25	0.0032782	0.00331668	0.00329744	Tanaka et al, 2015
CG32388_v15323_KD_KT_28C	6				27	26	26.5	0.00339072		0.00339072	Tanaka et al, 2015
CG32388_v15323_KD_KT_28C	7				26	28	27	0.00328752	0.00342016	0.00335384	Tanaka et al, 2015
CG32388_v15323_KD_KT_28C	8				24	24	24	0.00324236	0.0034584	0.00335038	Tanaka et al, 2015
CG32388_v15323_KD_KT_28C	9				25		25	0.00308632	0.00299052	0.00303842	Tanaka et al, 2015
CG32388_v15323_KD_KT_28C	10				25	27	26	0.0031004	0.00315344	0.00312692	Tanaka et al, 2015
CG32388_v15323_KD_KT_28C	11				26	26	26	0.0032728	0.00315056	0.00321168	Tanaka et al, 2015
CG32388_v15323_KD_KT_28C	12				26		26	0.0035344	0.00313472	0.00333456	Tanaka et al, 2015
CG32388_v15323_KD_KT_28C	13							0.00338536	0.0033096	0.00334748	Tanaka et al, 2015
CG32388_v15323_KD_KT_28C	14				26	26	26	0.00345452	0.00345584	0.00345518	Tanaka et al, 2015
CG32388_v15323_KD_KT_28C	15				28	24	26	0.00331044	0.00354848	0.00342946	Tanaka et al, 2015
Cpr66D_v106563_control_KT_28C	1				26	26	26	0.00341232	0.00348728	0.0034498	Tanaka et al, 2015
Cpr66D_v106563_control_KT_28C	2				26	27	26.5	0.00344708	0.00355092	0.003499	Tanaka et al, 2015
Cpr66D_v106563_control_KT_28C	3							0.00332728		0.00332728	Tanaka et al, 2015
Cpr66D_v106563_control_KT_28C	4				27		27	0.00330276	0.00325072	0.00327674	Tanaka et al, 2015
Cpr66D_v106563_control_KT_28C	5				26		26	0.00336324	0.0038144	0.00358882	Tanaka et al, 2015
Cpr66D_v106563_control_KT_28C	6				27	26	26.5	0.00351992		0.00351992	Tanaka et al, 2015
Cpr66D_v106563_control_KT_28C	7				27		27	0.00328944	0.00344864	0.00336904	Tanaka et al, 2015
Cpr66D_v106563_control_KT_28C	8							0.00281836	0.00298556	0.00290196	Tanaka et al, 2015
Cpr66D_v106563_control_KT_28C	9				27		27	0.00346368		0.00346368	Tanaka et al, 2015
Cpr66D_v106563_control_KT_28C	10				26		26	0.003697	0.0034876	0.0035923	Tanaka et al, 2015
Cpr66D_v106563_control_KT_28C	11				27	26	26.5	0.0031514	0.00307576	0.00311358	Tanaka et al, 2015
Cpr66D_v106563_control_KT_28C	12				27	28	27.5	0.00327616		0.00327616	Tanaka et al, 2015
Cpr66D_v106563_control_KT_28C	13				25		25	0.00315728		0.00315728	Tanaka et al, 2015
Cpr66D_v106563_control_KT_28C	14				27	26	26.5	0.00319368	0.00334204	0.00326786	Tanaka et al, 2015
Cpr66D_v106563_control_KT_28C	15							0.0032114	0.00316732	0.00318936	Tanaka et al, 2015
Cpr66D_v106563_KD_KT_28C	1				27	27	27	0.00343636	0.0033544	0.00339538	Tanaka et al, 2015
Cpr66D_v106563_KD_KT_28C	2				27		27	0.0031418		0.0031418	Tanaka et al, 2015
Cpr66D_v106563_KD_KT_28C	3				27	27	27	0.00304308	0.00321828	0.00313068	Tanaka et al, 2015
Cpr66D_v106563_KD_KT_28C	4				26		26	0.00323752		0.00323752	Tanaka et al, 2015
Cpr66D_v106563_KD_KT_28C	5				28	29	28.5	0.00354848	0.00334536	0.00344692	Tanaka et al, 2015
Cpr66D_v106563_KD_KT_28C	6				26		26	0.00322016		0.00322016	Tanaka et al, 2015
Cpr66D_v106563_KD_KT_28C	7				28		28	0.00356404		0.00356404	Tanaka et al, 2015
Cpr66D_v106563_KD_KT_28C	8				27	29	28	0.00313508	0.00328296	0.00320902	Tanaka et al, 2015
Cpr66D_v106563_KD_KT_28C	9				28		28	0.00314728		0.00314728	Tanaka et al, 2015
Cpr66D_v106563_KD_KT_28C	10				26		26	0.003365		0.003365	Tanaka et al, 2015
Cpr66D_v106563_KD_KT_28C	11				29	27	28	0.00327972		0.00327972	Tanaka et al, 2015
Cpr66D_v106563_KD_KT_28C	12				28	26	27	0.00306384	0.00303844	0.00305114	Tanaka et al, 2015
Cpr66D_v106563_KD_KT_28C	13				28	28	28	0.00339648	0.00307716	0.00323682	Tanaka et al, 2015
Cpr66D_v106563_KD_KT_28C	14				28		28	0.00344124	0.0035042	0.00347272	Tanaka et al, 2015
Cpr66D_v106563_KD_KT_28C	15				29		29	0.00318068	0.002893	0.00303684	Tanaka et al, 2015
CG6673_v41807_control_KT_28C	1				Not phenotyped due to P > 0.05 = “ns” between KD and NP6333 control			Not phenotyped due to P > 0.05 = “ns” between KD and NP6333 control			Tanaka et al, 2015
CG6673_v41807_control_KT_28C	2				Not phenotyped due to P > 0.05 = “ns” between KD and NP6333 control			Not phenotyped due to P > 0.05 = “ns” between KD and NP6333 control			Tanaka et al, 2015
CG6673_v41807_control_KT_28C	3				Not phenotyped due to P > 0.05 = “ns” between KD and NP6333 control			Not phenotyped due to P > 0.05 = “ns” between KD and NP6333 control			Tanaka et al, 2015
CG6673_v41807_control_KT_28C	4				Not phenotyped due to P > 0.05 = “ns” between KD and NP6333 control			Not phenotyped due to P > 0.05 = “ns” between KD and NP6333 control			Tanaka et al, 2015
CG6673_v41807_control_KT_28C	5				Not phenotyped due to P > 0.05 = “ns” between KD and NP6333 control			Not phenotyped due to P > 0.05 = “ns” between KD and NP6333 control			Tanaka et al, 2015
CG6673_v41807_control_KT_28C	6				Not phenotyped due to P > 0.05 = “ns” between KD and NP6333 control			Not phenotyped due to P > 0.05 = “ns” between KD and NP6333 control			Tanaka et al, 2015
CG6673_v41807_control_KT_28C	7				Not phenotyped due to P > 0.05 = “ns” between KD and NP6333 control			Not phenotyped due to P > 0.05 = “ns” between KD and NP6333 control			Tanaka et al, 2015
CG6673_v41807_control_KT_28C	8				Not phenotyped due to P > 0.05 = “ns” between KD and NP6333 control			Not phenotyped due to P > 0.05 = “ns” between KD and NP6333 control			Tanaka et al, 2015
CG6673_v41807_control_KT_28C	9				Not phenotyped due to P > 0.05 = “ns” between KD and NP6333 control			Not phenotyped due to P > 0.05 = “ns” between KD and NP6333 control			Tanaka et al, 2015
CG6673_v41807_control_KT_28C	10				Not phenotyped due to P > 0.05 = “ns” between KD and NP6333 control			Not phenotyped due to P > 0.05 = “ns” between KD and NP6333 control			Tanaka et al, 2015
CG6673_v41807_control_KT_28C	11				Not phenotyped due to P > 0.05 = “ns” between KD and NP6333 control			Not phenotyped due to P > 0.05 = “ns” between KD and NP6333 control			Tanaka et al, 2015
CG6673_v41807_control_KT_28C	12				Not phenotyped due to P > 0.05 = “ns” between KD and NP6333 control			Not phenotyped due to P > 0.05 = “ns” between KD and NP6333 control			Tanaka et al, 2015
CG6673_v41807_control_KT_28C	13				Not phenotyped due to P > 0.05 = “ns” between KD and NP6333 control			Not phenotyped due to P > 0.05 = “ns” between KD and NP6333 control			Tanaka et al, 2015
CG6673_v41807_control_KT_28C	14				Not phenotyped due to P > 0.05 = “ns” between KD and NP6333 control			Not phenotyped due to P > 0.05 = “ns” between KD and NP6333 control			Tanaka et al, 2015
CG6673_v41807_control_KT_28C	15				Not phenotyped due to P > 0.05 = “ns” between KD and NP6333 control			Not phenotyped due to P > 0.05 = “ns” between KD and NP6333 control			Tanaka et al, 2015
CG6673_v41807_KD_KT_28C	1				25	26	25.5	0.00352864		0.00352864	Tanaka et al, 2015
CG6673_v41807_KD_KT_28C	2				24	26	25	0.00318384	0.00348592	0.00333488	Tanaka et al, 2015
CG6673_v41807_KD_KT_28C	3				25	27	26	0.00328616	0.00324384	0.003265	Tanaka et al, 2015
CG6673_v41807_KD_KT_28C	4				24		24	0.00310144	0.00319872	0.00315008	Tanaka et al, 2015
CG6673_v41807_KD_KT_28C	5				25	27	26	0.0034164		0.0034164	Tanaka et al, 2015
CG6673_v41807_KD_KT_28C	6				27		27	0.00305232		0.00305232	Tanaka et al, 2015
CG6673_v41807_KD_KT_28C	7				25		25	0.00350636	0.0032458	0.00337608	Tanaka et al, 2015
CG6673_v41807_KD_KT_28C	8				26	27	26.5	0.003325		0.003325	Tanaka et al, 2015
CG6673_v41807_KD_KT_28C	9				27	24	25.5	0.00352132		0.00352132	Tanaka et al, 2015
CG6673_v41807_KD_KT_28C	10							0.0031824		0.0031824	Tanaka et al, 2015
CG6673_v41807_KD_KT_28C	11				26	27	26.5	0.00318088	0.00322676	0.00320382	Tanaka et al, 2015
CG6673_v41807_KD_KT_28C	12				29	26	27.5	0.00337948	0.00324528	0.00331238	Tanaka et al, 2015
CG6673_v41807_KD_KT_28C	13				26	27	26.5	0.00313656		0.00313656	Tanaka et al, 2015
CG6673_v41807_KD_KT_28C	14				27	28	27.5	0.003309	0.00282124	0.00306512	Tanaka et al, 2015
CG6673_v41807_KD_KT_28C	15				28	28	28	0.00308692	0.00316748	0.0031272	Tanaka et al, 2015
CG6745_v46747_control_KT_28C	1							0.00352524		0.00352524	Tanaka et al, 2015
CG6745_v46747_control_KT_28C	2							0.00337836	0.00347168	0.00342502	Tanaka et al, 2015
CG6745_v46747_control_KT_28C	3							0.0031088	0.003539	0.0033239	Tanaka et al, 2015
CG6745_v46747_control_KT_28C	4							0.00305896	0.003238	0.00314848	Tanaka et al, 2015
CG6745_v46747_control_KT_28C	5							0.00342548	0.00320792	0.0033167	Tanaka et al, 2015
CG6745_v46747_control_KT_28C	6							0.00339328		0.00339328	Tanaka et al, 2015
CG6745_v46747_control_KT_28C	7							0.00319296	0.00321568	0.00320432	Tanaka et al, 2015
CG6745_v46747_control_KT_28C	8							0.00324728	0.00314988	0.00319858	Tanaka et al, 2015
CG6745_v46747_control_KT_28C	9							0.00354604	0.00367236	0.0036092	Tanaka et al, 2015
CG6745_v46747_control_KT_28C	10							0.0033218	0.0032776	0.0032997	Tanaka et al, 2015
CG6745_v46747_control_KT_28C	11							0.00346436	0.00336532	0.00341484	Tanaka et al, 2015
CG6745_v46747_control_KT_28C	12							0.00318156	0.00332156	0.00325156	Tanaka et al, 2015
CG6745_v46747_control_KT_28C	13							0.00296212	0.00317736	0.00306974	Tanaka et al, 2015
CG6745_v46747_control_KT_28C	14							0.00343684	0.00333704	0.00338694	Tanaka et al, 2015
CG6745_v46747_control_KT_28C	15							0.00318384		0.00318384	Tanaka et al, 2015
CG6745_v46747_KD_KT_28C	1				27	26	26.5	0.00341832	0.00344052	0.00342942	Tanaka et al, 2015
CG6745_v46747_KD_KT_28C	2				26		26	0.00305368	0.00310956	0.00308162	Tanaka et al, 2015
CG6745_v46747_KD_KT_28C	3				27	26	26.5	0.00335144	0.00347212	0.00341178	Tanaka et al, 2015
CG6745_v46747_KD_KT_28C	4				26		26	0.00326924	0.00316152	0.00321538	Tanaka et al, 2015
CG6745_v46747_KD_KT_28C	5				28	26	27	0.0031946	0.00292956	0.00306208	Tanaka et al, 2015
CG6745_v46747_KD_KT_28C	6				26		26	0.00317832		0.00317832	Tanaka et al, 2015
CG6745_v46747_KD_KT_28C	7				27	28	27.5	0.00350256	0.0033714	0.00343698	Tanaka et al, 2015
CG6745_v46747_KD_KT_28C	8				25	26	25.5	0.00342976		0.00342976	Tanaka et al, 2015
CG6745_v46747_KD_KT_28C	9				26	25	25.5	0.00355592	0.00348332	0.00351962	Tanaka et al, 2015
CG6745_v46747_KD_KT_28C	10				25	27	26	0.00307936	0.00334756	0.00321346	Tanaka et al, 2015
CG6745_v46747_KD_KT_28C	11				27	28	27.5	0.0033232	0.0034604	0.0033918	Tanaka et al, 2015
CG6745_v46747_KD_KT_28C	12				27	26	26.5	0.00352668	0.00335428	0.00344048	Tanaka et al, 2015
CG6745_v46747_KD_KT_28C	13				28	25	26.5	0.00331852	0.0036118	0.00346516	Tanaka et al, 2015
CG6745_v46747_KD_KT_28C	14				25	27	26	0.00344268	0.0035674	0.00350504	Tanaka et al, 2015
CG6745_v46747_KD_KT_28C	15				25	26	25.5	0.00350748	0.00370136	0.00360442	Tanaka et al, 2015
CG7546_v35253_control_KT_28C	1				Not phenotyped due to P > 0.05 = “ns” between KD and NP6333 control			Not phenotyped due to P > 0.05 = “ns” between KD and NP6333 control			Tanaka et al, 2015
CG7546_v35253_control_KT_28C	2				Not phenotyped due to P > 0.05 = “ns” between KD and NP6333 control			Not phenotyped due to P > 0.05 = “ns” between KD and NP6333 control			Tanaka et al, 2015
CG7546_v35253_control_KT_28C	3				Not phenotyped due to P > 0.05 = “ns” between KD and NP6333 control			Not phenotyped due to P > 0.05 = “ns” between KD and NP6333 control			Tanaka et al, 2015
CG7546_v35253_control_KT_28C	4				Not phenotyped due to P > 0.05 = “ns” between KD and NP6333 control			Not phenotyped due to P > 0.05 = “ns” between KD and NP6333 control			Tanaka et al, 2015
CG7546_v35253_control_KT_28C	5				Not phenotyped due to P > 0.05 = “ns” between KD and NP6333 control			Not phenotyped due to P > 0.05 = “ns” between KD and NP6333 control			Tanaka et al, 2015
CG7546_v35253_control_KT_28C	6				Not phenotyped due to P > 0.05 = “ns” between KD and NP6333 control			Not phenotyped due to P > 0.05 = “ns” between KD and NP6333 control			Tanaka et al, 2015
CG7546_v35253_control_KT_28C	7				Not phenotyped due to P > 0.05 = “ns” between KD and NP6333 control			Not phenotyped due to P > 0.05 = “ns” between KD and NP6333 control			Tanaka et al, 2015
CG7546_v35253_control_KT_28C	8				Not phenotyped due to P > 0.05 = “ns” between KD and NP6333 control			Not phenotyped due to P > 0.05 = “ns” between KD and NP6333 control			Tanaka et al, 2015
CG7546_v35253_control_KT_28C	9				Not phenotyped due to P > 0.05 = “ns” between KD and NP6333 control			Not phenotyped due to P > 0.05 = “ns” between KD and NP6333 control			Tanaka et al, 2015
CG7546_v35253_control_KT_28C	10				Not phenotyped due to P > 0.05 = “ns” between KD and NP6333 control			Not phenotyped due to P > 0.05 = “ns” between KD and NP6333 control			Tanaka et al, 2015
CG7546_v35253_control_KT_28C	11				Not phenotyped due to P > 0.05 = “ns” between KD and NP6333 control			Not phenotyped due to P > 0.05 = “ns” between KD and NP6333 control			Tanaka et al, 2015
CG7546_v35253_control_KT_28C	12				Not phenotyped due to P > 0.05 = “ns” between KD and NP6333 control			Not phenotyped due to P > 0.05 = “ns” between KD and NP6333 control			Tanaka et al, 2015
CG7546_v35253_control_KT_28C	13				Not phenotyped due to P > 0.05 = “ns” between KD and NP6333 control			Not phenotyped due to P > 0.05 = “ns” between KD and NP6333 control			Tanaka et al, 2015
CG7546_v35253_control_KT_28C	14				Not phenotyped due to P > 0.05 = “ns” between KD and NP6333 control			Not phenotyped due to P > 0.05 = “ns” between KD and NP6333 control			Tanaka et al, 2015
CG7546_v35253_control_KT_28C	15				Not phenotyped due to P > 0.05 = “ns” between KD and NP6333 control			Not phenotyped due to P > 0.05 = “ns” between KD and NP6333 control			Tanaka et al, 2015
CG7546_v35253_KD_KT_28C	1				25	24	24.5	0.00292856		0.00292856	Tanaka et al, 2015
CG7546_v35253_KD_KT_28C	2				26		26	0.0031104		0.0031104	Tanaka et al, 2015
CG7546_v35253_KD_KT_28C	3				27	27	27	0.00335628	0.00324444	0.00330036	Tanaka et al, 2015
CG7546_v35253_KD_KT_28C	4							0.00308716	0.002866	0.00297658	Tanaka et al, 2015
CG7546_v35253_KD_KT_28C	5				26	26	26	0.00303204	0.00323892	0.00313548	Tanaka et al, 2015
CG7546_v35253_KD_KT_28C	6							0.00331072		0.00331072	Tanaka et al, 2015
CG7546_v35253_KD_KT_28C	7				24	26	25	0.00314264		0.00314264	Tanaka et al, 2015
CG7546_v35253_KD_KT_28C	8				25	25	25	0.00315364	0.00302892	0.00309128	Tanaka et al, 2015
CG7546_v35253_KD_KT_28C	9				23	26	24.5	0.00314416	0.00303272	0.00308844	Tanaka et al, 2015
CG7546_v35253_KD_KT_28C	10				24	26	25	0.00316332	0.00296244	0.00306288	Tanaka et al, 2015
CG7546_v35253_KD_KT_28C	11				25	27	26	0.00276332	0.00277664	0.00276998	Tanaka et al, 2015
CG7546_v35253_KD_KT_28C	12							0.0032678	0.00340804	0.00333792	Tanaka et al, 2015
CG7546_v35253_KD_KT_28C	13				27		27	0.00340748		0.00340748	Tanaka et al, 2015
CG7546_v35253_KD_KT_28C	14				26	25	25.5	0.00338616		0.00338616	Tanaka et al, 2015
CG7546_v35253_KD_KT_28C	15				25		25	0.00363748	0.00296636	0.00330192	Tanaka et al, 2015
CG8596_v5090_control_KT_28C	1							0.00295468	0.00302076	0.00298772	Tanaka et al, 2015
CG8596_v5090_control_KT_28C	2							0.0033456		0.0033456	Tanaka et al, 2015
CG8596_v5090_control_KT_28C	3							0.00335424	0.00304592	0.00320008	Tanaka et al, 2015
CG8596_v5090_control_KT_28C	4							0.00334956	0.0033944	0.00337198	Tanaka et al, 2015
CG8596_v5090_control_KT_28C	5							0.00334436	0.00339368	0.00336902	Tanaka et al, 2015
CG8596_v5090_control_KT_28C	6							0.00347344		0.00347344	Tanaka et al, 2015
CG8596_v5090_control_KT_28C	7							0.00335824	0.00462096	0.0039896	Tanaka et al, 2015
CG8596_v5090_control_KT_28C	8							0.00335852	0.0033556	0.00335706	Tanaka et al, 2015
CG8596_v5090_control_KT_28C	9							0.00325448	0.0045834	0.00391894	Tanaka et al, 2015
CG8596_v5090_control_KT_28C	10							0.00342956	0.0035572	0.00349338	Tanaka et al, 2015
CG8596_v5090_control_KT_28C	11							0.00329748	0.00361424	0.00345586	Tanaka et al, 2015
CG8596_v5090_control_KT_28C	12							0.00327848	0.0034696	0.00337404	Tanaka et al, 2015
CG8596_v5090_control_KT_28C	13							0.00336692	0.00370664	0.00353678	Tanaka et al, 2015
CG8596_v5090_control_KT_28C	14							0.00369608	0.00348784	0.00359196	Tanaka et al, 2015
CG8596_v5090_control_KT_28C	15							0.00312424	0.00340928	0.00326676	Tanaka et al, 2015
CG8596_v5090_KD_KT_28C	1				26		26	0.00340848	0.00315676	0.00328262	Tanaka et al, 2015
CG8596_v5090_KD_KT_28C	2				26		26	0.0033514		0.0033514	Tanaka et al, 2015
CG8596_v5090_KD_KT_28C	3				27	25	26	0.00349512	0.00352028	0.0035077	Tanaka et al, 2015
CG8596_v5090_KD_KT_28C	4				25	26	25.5	0.00349232	0.00337252	0.00343242	Tanaka et al, 2015
CG8596_v5090_KD_KT_28C	5				24		24	0.00338784	0.00325184	0.00331984	Tanaka et al, 2015
CG8596_v5090_KD_KT_28C	6				25	26	25.5	0.00340592	0.00319856	0.00330224	Tanaka et al, 2015
CG8596_v5090_KD_KT_28C	7				25	26	25.5	0.0032726	0.00343104	0.00335182	Tanaka et al, 2015
CG8596_v5090_KD_KT_28C	8						26	0.0035838	0.00363456	0.00360918	Tanaka et al, 2015
CG8596_v5090_KD_KT_28C	9				25	27	26	0.0036074	0.00360892	0.00360816	Tanaka et al, 2015
CG8596_v5090_KD_KT_28C	10				26	26	26	0.00347876	0.00342144	0.0034501	Tanaka et al, 2015
CG8596_v5090_KD_KT_28C	11				24	24	24	0.00331624	0.00355016	0.0034332	Tanaka et al, 2015
CG8596_v5090_KD_KT_28C	12				25		25	0.0034394	0.00345972	0.00344956	Tanaka et al, 2015
CG8596_v5090_KD_KT_28C	13				27		27	0.0033338	0.0036044	0.0034691	Tanaka et al, 2015
CG8596_v5090_KD_KT_28C	14				25	26	25.5	0.0035006	0.00339072	0.00344566	Tanaka et al, 2015
CG8596_v5090_KD_KT_28C	15				25		25	0.003422	0.0038788	0.0036504	Tanaka et al, 2015
CG9953_v9024_control_KT_28C	1							0.00349536	0.00344752	0.00347144	Tanaka et al, 2015
CG9953_v9024_control_KT_28C	2							0.00348932		0.00348932	Tanaka et al, 2015
CG9953_v9024_control_KT_28C	3							0.00371984		0.00371984	Tanaka et al, 2015
CG9953_v9024_control_KT_28C	4							0.00386732	0.00344548	0.0036564	Tanaka et al, 2015
CG9953_v9024_control_KT_28C	5							0.00361264	0.00386772	0.00374018	Tanaka et al, 2015
CG9953_v9024_control_KT_28C	6							0.003671	0.003694	0.0036825	Tanaka et al, 2015
CG9953_v9024_control_KT_28C	7							0.00272296	0.00373316	0.00322806	Tanaka et al, 2015
CG9953_v9024_control_KT_28C	8							0.00346344	0.00333644	0.00339994	Tanaka et al, 2015
CG9953_v9024_control_KT_28C	9							0.0033836	0.00356872	0.00347616	Tanaka et al, 2015
CG9953_v9024_control_KT_28C	10							0.003276	0.00328156	0.00327878	Tanaka et al, 2015
CG9953_v9024_control_KT_28C	11							0.00372036	0.00341088	0.00356562	Tanaka et al, 2015
CG9953_v9024_control_KT_28C	12							0.00357988	0.00380448	0.00369218	Tanaka et al, 2015
CG9953_v9024_control_KT_28C	13							0.0040968		0.0040968	Tanaka et al, 2015
CG9953_v9024_control_KT_28C	14							0.00354008	0.00331852	0.0034293	Tanaka et al, 2015
CG9953_v9024_control_KT_28C	15							0.00345784	0.0037682	0.00361302	Tanaka et al, 2015
CG9953_v9024_KD_KT_28C	1				26		26	0.00323452	0.00336252	0.00329852	Tanaka et al, 2015
CG9953_v9024_KD_KT_28C	2				25		25	0.00338384	0.00324292	0.00331338	Tanaka et al, 2015
CG9953_v9024_KD_KT_28C	3				25	25	25	0.00348368	0.00353232	0.003508	Tanaka et al, 2015
CG9953_v9024_KD_KT_28C	4				25	26	25.5	0.00353528	0.00353984	0.00353756	Tanaka et al, 2015
CG9953_v9024_KD_KT_28C	5				26		26	0.00324752	0.00363472	0.00344112	Tanaka et al, 2015
CG9953_v9024_KD_KT_28C	6				25		25	0.00359492	0.00352088	0.0035579	Tanaka et al, 2015
CG9953_v9024_KD_KT_28C	7				25	24	24.5	0.00335144		0.00335144	Tanaka et al, 2015
CG9953_v9024_KD_KT_28C	8				25		25	0.00352644		0.00352644	Tanaka et al, 2015
CG9953_v9024_KD_KT_28C	9				25	25	25	0.00329664	0.00301536	0.003156	Tanaka et al, 2015
CG9953_v9024_KD_KT_28C	10				25	25	25	0.00361152	0.0036166	0.00361406	Tanaka et al, 2015
CG9953_v9024_KD_KT_28C	11				25	26	25.5	0.00340328	0.0036374	0.00352034	Tanaka et al, 2015
CG9953_v9024_KD_KT_28C	12				26	26	26	0.0034374	0.00348552	0.00346146	Tanaka et al, 2015
CG9953_v9024_KD_KT_28C	13				25		25	0.00317368	0.0033108	0.00324224	Tanaka et al, 2015
CG9953_v9024_KD_KT_28C	14				25	25	25	0.00346628	0.00313832	0.0033023	Tanaka et al, 2015
CG9953_v9024_KD_KT_28C	15				24	24	24	0.00350792		0.00350792	Tanaka et al, 2015
CG10064_v38323_control_KT_28C	1				Not phenotyped due to P > 0.05 = “ns” between KD and NP6333 control			Not phenotyped due to P > 0.05 = “ns” between KD and NP6333 control			Tanaka et al, 2015
CG10064_v38323_control_KT_28C	2				Not phenotyped due to P > 0.05 = “ns” between KD and NP6333 control			Not phenotyped due to P > 0.05 = “ns” between KD and NP6333 control			Tanaka et al, 2015
CG10064_v38323_control_KT_28C	3				Not phenotyped due to P > 0.05 = “ns” between KD and NP6333 control			Not phenotyped due to P > 0.05 = “ns” between KD and NP6333 control			Tanaka et al, 2015
CG10064_v38323_control_KT_28C	4				Not phenotyped due to P > 0.05 = “ns” between KD and NP6333 control			Not phenotyped due to P > 0.05 = “ns” between KD and NP6333 control			Tanaka et al, 2015
CG10064_v38323_control_KT_28C	5				Not phenotyped due to P > 0.05 = “ns” between KD and NP6333 control			Not phenotyped due to P > 0.05 = “ns” between KD and NP6333 control			Tanaka et al, 2015
CG10064_v38323_control_KT_28C	6				Not phenotyped due to P > 0.05 = “ns” between KD and NP6333 control			Not phenotyped due to P > 0.05 = “ns” between KD and NP6333 control			Tanaka et al, 2015
CG10064_v38323_control_KT_28C	7				Not phenotyped due to P > 0.05 = “ns” between KD and NP6333 control			Not phenotyped due to P > 0.05 = “ns” between KD and NP6333 control			Tanaka et al, 2015
CG10064_v38323_control_KT_28C	8				Not phenotyped due to P > 0.05 = “ns” between KD and NP6333 control			Not phenotyped due to P > 0.05 = “ns” between KD and NP6333 control			Tanaka et al, 2015
CG10064_v38323_control_KT_28C	9				Not phenotyped due to P > 0.05 = “ns” between KD and NP6333 control			Not phenotyped due to P > 0.05 = “ns” between KD and NP6333 control			Tanaka et al, 2015
CG10064_v38323_control_KT_28C	10				Not phenotyped due to P > 0.05 = “ns” between KD and NP6333 control			Not phenotyped due to P > 0.05 = “ns” between KD and NP6333 control			Tanaka et al, 2015
CG10064_v38323_control_KT_28C	11				Not phenotyped due to P > 0.05 = “ns” between KD and NP6333 control			Not phenotyped due to P > 0.05 = “ns” between KD and NP6333 control			Tanaka et al, 2015
CG10064_v38323_control_KT_28C	12				Not phenotyped due to P > 0.05 = “ns” between KD and NP6333 control			Not phenotyped due to P > 0.05 = “ns” between KD and NP6333 control			Tanaka et al, 2015
CG10064_v38323_control_KT_28C	13				Not phenotyped due to P > 0.05 = “ns” between KD and NP6333 control			Not phenotyped due to P > 0.05 = “ns” between KD and NP6333 control			Tanaka et al, 2015
CG10064_v38323_control_KT_28C	14				Not phenotyped due to P > 0.05 = “ns” between KD and NP6333 control			Not phenotyped due to P > 0.05 = “ns” between KD and NP6333 control			Tanaka et al, 2015
CG10064_v38323_control_KT_28C	15				Not phenotyped due to P > 0.05 = “ns” between KD and NP6333 control			Not phenotyped due to P > 0.05 = “ns” between KD and NP6333 control			Tanaka et al, 2015
CG10064_v38323_KD_KT_28C	1				26	27	26.5	0.00334508	0.00337988	0.00336248	Tanaka et al, 2015
CG10064_v38323_KD_KT_28C	2				26	25	25.5	0.00318188	0.00325508	0.00321848	Tanaka et al, 2015
CG10064_v38323_KD_KT_28C	3				26	26	26	0.00348132	0.00345408	0.0034677	Tanaka et al, 2015
CG10064_v38323_KD_KT_28C	4				27	26	26.5	0.00337568	0.00347868	0.00342718	Tanaka et al, 2015
CG10064_v38323_KD_KT_28C	5				25		25	0.0030296		0.0030296	Tanaka et al, 2015
CG10064_v38323_KD_KT_28C	6				24	24	24	0.003084		0.003084	Tanaka et al, 2015
CG10064_v38323_KD_KT_28C	7				25	26	25.5	0.00328368	0.00316988	0.00322678	Tanaka et al, 2015
CG10064_v38323_KD_KT_28C	8				25	26	25.5	0.00311048	0.003054	0.00308224	Tanaka et al, 2015
CG10064_v38323_KD_KT_28C	9				25		25	0.00328664	0.0033534	0.00332002	Tanaka et al, 2015
CG10064_v38323_KD_KT_28C	10				27	24	25.5	0.00331988		0.00331988	Tanaka et al, 2015
CG10064_v38323_KD_KT_28C	11				25	27	26	0.00324168	0.00255292	0.0028973	Tanaka et al, 2015
CG10064_v38323_KD_KT_28C	12							0.00328976	0.00356196	0.00342586	Tanaka et al, 2015
CG10064_v38323_KD_KT_28C	13				27	25	26	0.00310104	0.00306468	0.00308286	Tanaka et al, 2015
CG10064_v38323_KD_KT_28C	14				25		25	0.00343328	0.00300416	0.00321872	Tanaka et al, 2015
CG10064_v38323_KD_KT_28C	15				24	25	24.5	0.0034	0.00317204	0.00328602	Tanaka et al, 2015
CG14838_v105707_control_KT_28C	1							0.0032352	0.00325268	0.00324394	Tanaka et al, 2015
CG14838_v105707_control_KT_28C	2							0.00305944		0.00305944	Tanaka et al, 2015
CG14838_v105707_control_KT_28C	3							0.00313928		0.00313928	Tanaka et al, 2015
CG14838_v105707_control_KT_28C	4							0.0036882	0.00316368	0.00342594	Tanaka et al, 2015
CG14838_v105707_control_KT_28C	5							0.0030524	0.00302476	0.00303858	Tanaka et al, 2015
CG14838_v105707_control_KT_28C	6							0.00338536		0.00338536	Tanaka et al, 2015
CG14838_v105707_control_KT_28C	7							0.00317108		0.00317108	Tanaka et al, 2015
CG14838_v105707_control_KT_28C	8							0.0028428		0.0028428	Tanaka et al, 2015
CG14838_v105707_control_KT_28C	9							0.00342648	0.00312144	0.00327396	Tanaka et al, 2015
CG14838_v105707_control_KT_28C	10							0.003134		0.003134	Tanaka et al, 2015
CG14838_v105707_control_KT_28C	11							0.00308492		0.00308492	Tanaka et al, 2015
CG14838_v105707_control_KT_28C	12							0.00297132		0.00297132	Tanaka et al, 2015
CG14838_v105707_control_KT_28C	13							0.00315244	0.002868	0.00301022	Tanaka et al, 2015
CG14838_v105707_control_KT_28C	14							0.00314072	0.0030974	0.00311906	Tanaka et al, 2015
CG14838_v105707_control_KT_28C	15							0.00309828	0.00329008	0.00319418	Tanaka et al, 2015
CG14838_v105707_KD_KT_28C	1				25		25	0.00329548	0.00347976	0.00338762	Tanaka et al, 2015
CG14838_v105707_KD_KT_28C	2				27	25	26	0.00337584	0.00318648	0.00328116	Tanaka et al, 2015
CG14838_v105707_KD_KT_28C	3							0.00324008	0.00330452	0.0032723	Tanaka et al, 2015
CG14838_v105707_KD_KT_28C	4							0.00320756	0.00343124	0.0033194	Tanaka et al, 2015
CG14838_v105707_KD_KT_28C	5				27	28	27.5	0.00343028	0.00324224	0.00333626	Tanaka et al, 2015
CG14838_v105707_KD_KT_28C	6				28	25	26.5	0.00359896		0.00359896	Tanaka et al, 2015
CG14838_v105707_KD_KT_28C	7				27	28	27.5	0.00302792	0.00327704	0.00315248	Tanaka et al, 2015
CG14838_v105707_KD_KT_28C	8				28	25	26.5	0.00336088		0.00336088	Tanaka et al, 2015
CG14838_v105707_KD_KT_28C	9				27	27	27	0.00319668	0.00342612	0.0033114	Tanaka et al, 2015
CG14838_v105707_KD_KT_28C	10				25	27	26	0.00351676	0.00310664	0.0033117	Tanaka et al, 2015
CG14838_v105707_KD_KT_28C	11				25	26	25.5	0.00315552	0.00334364	0.00324958	Tanaka et al, 2015
CG14838_v105707_KD_KT_28C	12				26	27	26.5	0.00347044	0.00324196	0.0033562	Tanaka et al, 2015
CG14838_v105707_KD_KT_28C	13				26	26	26	0.00318744	0.0034546	0.00332102	Tanaka et al, 2015
CG14838_v105707_KD_KT_28C	14				26	24	25	0.00339648	0.00327212	0.0033343	Tanaka et al, 2015
CG14838_v105707_KD_KT_28C	15				26	28	27	0.00327124	0.0033482	0.00330972	Tanaka et al, 2015
ImpL3_v31192_control_KT_28C	1							0.00340588		0.00340588	Tanaka et al, 2015
ImpL3_v31192_control_KT_28C	2							0.00332684		0.00332684	Tanaka et al, 2015
ImpL3_v31192_control_KT_28C	3							0.00335016	0.00335044	0.0033503	Tanaka et al, 2015
ImpL3_v31192_control_KT_28C	4							0.00330704	0.00335852	0.00333278	Tanaka et al, 2015
ImpL3_v31192_control_KT_28C	5							0.00364528	0.0033644	0.00350484	Tanaka et al, 2015
ImpL3_v31192_control_KT_28C	6							0.003546	0.00334288	0.00344444	Tanaka et al, 2015
[truncated: 1,689 more rows]
